# Supplementary material for: The determination of thiocyanate in the blood plasma and holding water of Amphiprion clarkii after exposure to cyanide
Source: PeerJ. 2021 Dec 7;9:e12409. doi: 10.7717/peerj.12409 (PMC8663612; doi:10.7717/peerj.12409)
Supplement: Supplemental Information 1 — Compiled master data file supporting the present investigation. Each tab is representative of a particular experiment. The instrument generated data files are also available in the Supplemental Files. [file peerj-09-12409-s001.xlsx]

## Sheet: CN 1 45 s Plasma
Fish ID	Mass Tube	Exposure (s)	bucket #	Mass of Fish	Time of Blood Draw	Date Bled	Hours Post Exposure	# Tubes of blood	Mass Tube & Plasma (g)	Mass Plasma (g)	Volume Plasma (uL)	Reconstitute Vol (uL)	Conc (ppb)	Reconstitute Vol/Plasma Vol (uL)	Conc corrected for dilution (ppb)	Day Run on UPLC-MS
1221220	0.998	45	9	3.2617	09:51:00	2018-12-21	47 min	8	1.0167	0.0187	18.7	93.5	52	5	260	2019-04-19
1221221	1.0101	45	9	3.1901	09:57:00	2018-12-21	53 min	9	1.0295	0.0194	19.4	97	47	5	235	2019-04-19
1221222	1.0441	45	9	3.1555	10:02:00	2018-12-21	58 min	9	1.063	0.0189	18.9	94.5	48	5	240	2019-04-19
1221223	1.0183	45	9	3.0107	10:07:00	2018-12-21	1 h 3 min	7	1.0363	0.018	18	90	59	5	295	2019-04-19
1221224	1.0286	45	4	5.762	11:19:00	2018-12-21	2 h 44 min	12	1.0646	0.036	36	180	85	5	425	2019-04-19
1221225	1.0334	45	4	3.0079	11:25:00	2018-12-21	2 hr 50 min	7	1.0534	0.02	20	100	73	5	365	2019-04-19
1221226	1.0102	45	4	2.7383	11:30:00	2018-12-21	2 hr 55 min	7	1.022	0.0118	11.8	59	84	5	420	2019-04-19
1221227	0.9981	45	4	4.7787	11:35:00	2018-12-21	3 hr	10	1.0243	0.0262	26.2	131	79	5	395	2019-04-19
1221228	1.0004	45	1	3.1128	13:06:00	2018-12-21	5 h 6 min	9	1.0213	0.0209	20.9	104.5	84	5	420	2019-04-19
1221229	1.0378	45	1	3.2324	13:21:00	2018-12-21	5 h 21 min	9	1.0557	0.0179	17.9	89.5	88	5	440	2019-04-19
1221230	1.0054	45	1	3.5094	12:32:00	2018-12-21	5 h 32 min	10	1.0237	0.0183	18.3	91.5	92	5	460	2019-04-19
1221231	1.0325	45	1	2.9594	13:43:00	2018-12-21	5 h 43 min	7	1.0525	0.02	20	100	110	5	550	2019-04-19
1221232	0.9999	45	2	3.8386	16:37:00	2018-12-21	8 h 17 min	10	1.0227	0.0228	22.8	114	54	5	270	2019-04-19
1221233	1.0018	45	2	2.6797	16:44:00	2018-12-21	8 h 24 min	7	1.0205	0.0187	18.7	93.5	50	5	250	2019-04-19
1221234	1.0359	45	2	5.1825	16:49:00	2018-12-21	8 h 29 min	11	1.0716	0.0357	35.7	178.5	51	5	255	2019-04-19
1221235	1.012	45	2	3.0126	16:55:00	2018-12-21	8 h 35 min	7	1.0294	0.0174	17.4	87	41	5	205	2019-04-19
1221236	1.0243	45	2	4.0663	23:09:00	2018-12-21	14 h 49 min	10	1.0577	0.0334	33.4	167	35	5	175	2019-04-19
1221237	1.0217	45	2	2.1331	23:15:00	2018-12-21	14 h 55 min	6	1.0417	0.02	20	100	34	5	170	2019-04-19
1221238	1.0214	45	2	3.7288	23:19:00	2018-12-21	14 h 59 min	10	1.0493	0.0279	27.9	139.5	32	5	160	2019-04-19
1221239	1.0235	45	2	4.927	23:25:00	2018-12-21	15 h 05 min	12	1.0564	0.0329	32.9	164.5	40	5	200	2019-04-19
1221240	1.005	45	3	4.3373	08:26:00	2018-12-22	23 h 56 min	11	1.0393	0.0343	34.3	171.5	77	5	385	2019-04-19
1221241	1.0195	45	2	4.0449	08:35:00	2018-12-22	24 h 15 min	11	1.0503	0.0308	30.8	154	62	5	310	2019-04-19
1221242	1.0057	45	2	3.0217	08:45:00	2018-12-22	24 h 25 min	8.5	1.0305	0.0248	24.8	124	31	5	155	2019-04-19
1221243	1.0052	45	2	4.0033	08:56:00	2018-12-22	24 h 36 min	13	1.065	0.0598	59.8	299	27	5	135	2019-04-19
1221244	0.9984	45	3	3.5411	10:08:00	2018-12-23	49 h 38 min	10	1.0116	0.0132	13.2	66	32	5	160	2019-04-19
1221245	1.0098	45	3	3.4954	10:14:00	2018-12-23	49 h 44 min	11	1.0279	0.0181	18.1	90.5	28	5	140	2019-04-19
1221246	1.026	45	3	4.8077	10:22:00	2018-12-23	49 h 52 min	12	1.038	0.012	12	60	29	5	145	2019-04-19
1221247	1.0008	45	3	3.5266	10:30:00	2018-12-23	50 h 0 min	10	1.0112	0.0104	10.4	52	31	5	155	2019-04-19
1221248	1.0243	45	1	4.6406	08:25:00	2018-12-24	72 h 25 min	12	1.057	0.0327	32.7	163.5	50	5	250	2019-04-19
1221249	1.0167	45	1	3.0539	08:31:00	2018-12-24	72 h 31 min	8	1.0382	0.0215	21.5	107.5	37	5	185	2019-04-19
1221250	1.0026	45	1	4.4279	08:37:00	2018-12-24	72 h 37 min	12	1.0193	0.0167	16.7	83.5	80	5	400	2019-04-19
1221251	1.0322	45	1	2.7804	08:47:00	2018-12-24	72 h 47 min	8	1.0578	0.0256	25.6	128	22	5	110	2019-04-19
1221252	1.0134	45	0	3.1845	10:02:00	2018-12-28	170 h 21 min	10	1.0385	0.0251	25.1	125.5	28	5	140	2019-04-19
1221253	0.9978	45	3	3.4418	09:50:00	2018-12-28	169 h 42 min	9	1.0238	0.026	26	130	11	5	55	2019-04-19
1221254	1.0203	45	4	2.5502	10:12:00	2018-12-28	169 h 37 min	7	1.0294	0.0091	9.1	45.5	7	5	35	2019-04-19
1221255	1.0244	45	4	3.6509	10:21:00	2018-12-28	169 h 46 min	10	1.045	0.0206	20.6	103	30	5	150	2019-04-19
1221256	0.9972	45	1	2.7379	09:40:00	2019-01-02	289 h 40 min	6	1.0168	0.0196	19.6	98	25	5	125	2019-04-19
1221257	1.0195	45	1	2.2607	09:47:00	2019-01-02	289 h 47 min	6	1.0374	0.0179	17.9	89.5	16	5	80	2019-04-19
1221258	1.0004	45	1	3.6966	09:59:00	2019-01-02	289 h 59 min	9	1.0206	0.0202	20.2	101	15	5	75	2019-04-19
1221259	1.0269	45	4	3.483	10:09:00	2019-01-02	289 h 41 min	10	1.0556	0.0287	28.7	143.5	31	5	155	2019-04-19
1221260	1.0008	45	4	2.9221	08:59:00	2019-01-03	312 h 24 min	8	1.023	0.0222	22.2	111	36	5	180	2019-04-19
1221261	1.0189	45	4	4.0582	09:06:00	2019-01-03	312 h 31 min	11	1.0435	0.0246	24.6	123	30	5	150	2019-04-19
1221262	1.0357	45	4	2.8271	09:12:00	2019-01-03	312 h 37 min	7	1.054	0.0183	18.3	91.5	47	5	235	2019-04-19
1221263	1.0339	45	4	3.8821	09:17:00	2019-01-03	312 h 42 min	10	1.0608	0.0269	26.9	134.5	42	5	210	2019-04-19
1221264	1.0338	45	3	4.2485	10:08:00	2019-01-03	313 h 38 min	11	1.0607	0.0269	26.9	134.5	17	5	85	2019-04-19
1221265	1.0327	45	3	3.6556	10:14:00	2019-01-03	313 h 44 min	9	1.0594	0.0267	26.7	133.5	28	5	140	2019-04-19
1221266	1.0031	45	3	3.5905	10:19:00	2019-01-03	313 h 49 min	9	1.0286	0.0255	25.5	127.5	21	5	105	2019-04-19

## Sheet: CN 1 20 s Plasma
Fish ID	Mass Tube	Exposure (s)	bucket #	Mass of Fish	Time of Blood Draw	Date Bled	Hours Post Exposure	# Tubes of blood	Mass Tube & Plasma (g)	Mass Plasma (g)	Volume Plasma (uL)	Reconstitute Vol (uL)	Conc (ppb)	Reconstitute Vol/Plasma Vol (uL)	Conc corrected for dilution (ppb)	Day Run on UPLC-MS
1221270	1.0051	20	8	2.513	09:27:00	2018-12-21	28 min	6	1.0204	0.0153	15.3	76.5	43	5	215	2019-04-19
1221271	1.0243	20	8	4.5781	09:33:00	2018-12-21	34 min	12	1.0435	0.0192	19.2	96	50	5	250	2019-04-19
1221272	0.995	20	8	2.5564	09:39:00	2018-12-21	40 min	7	1.0067	0.0117	11.7	58.5	41	5	205	2019-04-19
1221273	1.0231	20	8	2.4788	09:44:00	2018-12-21	45 min	6	1.0364	0.0133	13.3	66.5	46	5	230	2019-04-19
1221274	1.0048	20	8	2.7048	11:54:00	2018-12-21	2 h 55 min	7	1.0259	0.0211	21.1	105.5	58	5	290	2019-04-19
1221275	1.021	20	8	3.0727	11:58:00	2018-12-21	2 h 59 min	7	1.0395	0.0185	18.5	92.5	59	5	295	2019-04-19
1221276	1.0233	20	8	3.1951	12:02:00	2018-12-21	3 h 3 min	8	1.0436	0.0203	20.3	101.5	64	5	320	2019-04-19
1221277	1.0022	20	8	2.8693	12:05:00	2018-12-21	3 h 6 min	7	1.01687	0.01467	14.67	73.35	60	5	300	2019-04-19
1221278	1.0058	20	7	2.0749	13:55:00	2018-12-21	5 h	5	1.0172	0.0114	11.4	57	34	5	170	2019-04-19
1221279	1.0364	20	8	3.587	14:04:00	2018-12-21	5 h 5 min	8	1.0577	0.0213	21.3	106.5	80	5	400	2019-04-19
1221280	1.0014	20	8	3.7297	14:13:00	2018-12-21	5 h 14 min	10	1.0243	0.0229	22.9	114.5	57	5	285	2019-04-19
1221281	1.0051	20	8	3.6682	14:21:00	2018-12-21	5 h 22 min	9	1.0192	0.0141	14.1	70.5	56	5	280	2019-04-19
1221282	1.0376	20	7	3.0353	17:01:00	2018-12-21	8 h 6 min	8	1.061	0.0234	23.4	117	37	5	185	2019-04-19
1221283	1.0272	20	7	2.6745	17:06:00	2018-12-21	8 h 11 min	6	1.0427	0.0155	15.5	77.5	38	5	190	2019-04-19
1221284	0.9977	20	7	2.3353	17:12:00	2018-12-21	8 h 17 min	6	1.0158	0.0181	18.1	90.5	35	5	175	2019-04-19
1221285	0.999	20	7	2.8985	17:16:00	2018-12-21	8 h 21 mi	6	1.0239	0.0249	24.9	124.5	44	5	220	2019-04-19
1221286	1.0222	20	6	3.4866	23:37:00	2018-12-21	14 h 46 min	9	1.0477	0.0255	25.5	127.5	37	5	185	2019-04-19
1221287	1.0269	20	6	3.2392	23:42:00	2018-12-21	14 h 51 min	8	1.045	0.0181	18.1	90.5	30	5	150	2019-04-19
1221288	1.0274	20	6	3.9205	23:46:00	2018-12-21	14 h 55 min	11	1.0617	0.0343	34.3	171.5	33	5	165	2019-04-19
1221289	1.0255	20	6	3.1464	23:50:00	2018-12-21	14 h 59 min	8	1.0439	0.0184	18.4	92	28	5	140	2019-04-19
1221290	1.0058	20	6	4.2164	09:08:00	2018-12-22	24 h 17 min	12	1.0328	0.027	27	135	35	5	175	2019-04-19
1221291	1.0355	20	6	3.621	09:18:00	2018-12-22	24 h 27 min	10	1.0584	0.0229	22.9	114.5	39	5	195	2019-04-19
1221292	1.0424	20	7	2.7273	09:29:00	2018-12-22	24 h 34 min	7	1.0614	0.019	19	95	26	5	130	2019-04-19
1221293	0.9981	20	7	3.4708	09:38:00	2018-12-22	24 h 39 min	9	1.0268	0.0287	28.7	143.5	48	5	240	2019-04-19
1221294	1.006	20	6	3.1605	10:46:00	2018-12-23	49 h 55 min	10	1.0102	0.0042	4.2	21	94	5	470	2019-04-19
1221295	1.0371	20	6	2.3486	10:53:00	2018-12-23	50 h 2 min	7	1.0437	0.0066	6.6	33	25	5	125	2019-04-19
1221296	0.9949	20	7	3.0779	10:59:00	2018-12-23	50 h 4min	9	1.0012	0.0063	6.3	31.5	25	5	125	2019-04-19
1221297	1.0246	20	7	2.6795	11:06:00	2018-12-23	50 h 11 min	7	1.0309	0.0063	6.3	31.5	94	5	470	2019-04-19
1221298	0.9976	20	6	2.4544	08:54:00	2018-12-24	72 h 3 min	7	1.0161	0.0185	18.5	92.5	33	5	165	2019-04-19
1221299	1.0444	20	6	2.9442	09:00:00	2018-12-24	72 h 9 min	9	1.0662	0.0218	21.8	109	31	5	155	2019-04-19
1221300	1.0422	20	7	3.2509	09:05:00	2018-12-24	72 h 10 min	10	1.0649	0.0227	22.7	113.5	33	5	165	2019-04-19
1221301	1.0158	20	7	3.9704	09:10:00	2018-12-24	72 h 15 min	10	1.0403	0.0245	24.5	122.5	38	5	190	2019-04-19
1221302	1.0327	20	6	2.8932	10:34:00	2018-12-28	169 h 43 min	8	1.0464	0.0137	13.7	68.5	21	5	105	2019-04-19
1221303	1.0054	20	5	3.2968	10:44:00	2018-12-28	169 h 58 min	8	1.0261	0.0207	20.7	103.5	22	5	110	2019-04-19
1221304	1.036	20	5	2.3515	10:52:00	2018-12-28	170 h 6 min	6	1.0508	0.0148	14.8	74	15	5	75	2019-04-19
1221305	1.0341	20	5	4.6301	11:00:00	2018-12-28	170 h 14 min	11	1.0587	0.0246	24.6	123	24	5	120	2019-04-19
1221306	1.0246	20	5	2.665	10:21:00	2019-01-02	289 h 35 min	7	1.0423	0.0177	17.7	88.5	26	5	130	2019-04-19
1221307	1.0044	20	5	3.6738	10:31:00	2019-01-02	289 h 45 min	8	1.0336	0.0292	29.2	146	21	5	105	2019-04-19
1221308	1.0329	20	5	2.4932	10:43:00	2019-01-02	289 h 58 min	6	1.0519	0.019	19	95	19	5	95	2019-04-19
1221309	1.0431	20	5	2.4332	10:52:00	2019-01-02	290 h 9 min	6	1.0612	0.0181	18.1	90.5	22	5	110	2019-04-19
1221310	1.0108	20	5	2.5727	10:30:00	2019-01-03	313 h 44 min	7	1.0305	0.0197	19.7	98.5	32	5	160	2019-04-19
1221311	1.0117	20	5	2.1068	10:37:00	2019-01-03	313 h 51 min	6	1.03	0.0183	18.3	36.6	66	5	330	2019-04-19
1221312	1.0094	20	5	2.8442	10:42:00	2019-01-03	313 h 56 min	6	1.0301	0.0207	20.7	41.4	66	5	330	2019-04-19
1221313	1.0188	20	5	3.3463	10:47:00	2019-01-03	314 h 2 min	7	1.0383	0.0195	19.5	97.5	28	5	140	2019-04-19

## Sheet: CN 1 Exposure Notes
Exposure time	# fish	CN Conc.	Amount Exposure time (sec)	Bucket #	Behavior Notes	Mortality #	Notes
07:34:00	1	50ppm	54.28	0	breathe heavy 22, swim erratically 34; 4 mins respiration increased; upright some swim movement 11 mins; 19 mins swims normally	0	Data from this fish were not used, due to over exposure, represents Sample ID 319 in mass spec data
07:41:00	1	50ppm	45	0	breathe heavy 15; gill flaring in recovery about 5 mins then respiration increases; 11 mins movement; 13 mins upright	0
08:00:00	11	50ppm	45	1	bath 1 at 48, 2 at 50; 6 mins respiration increased for all but one, 10 mins all respiration increase; 13 min posture regained; 14 mins most upright some swim movement ; 19 all moving; 25 mins schooling	0
08:20:00	11	50ppm	45	2	49 rinse 1, 52 rinse 2; 1 fish gilling but floating when in recovery; 6 mins increased respiration; 8 mins significant respiration ; upright movement starts 10 mins;	0
08:30:00	11	50ppm	45	3	30 sec erratic behavior, 47 rinse 1, 51 sec rinse 2; 5 mins increased respiration; 10 mins more than half upright/moving/posture change; 24 mins all schooling	0
08:35:00	11	50ppm	45	4	47 secrinse 1, 51 sec rinse 2; respiration increased 5 mins; 14 mins posturing; 20 mins most upright and moving	0
08:46:00	11	50ppm	20	5	note: only half of water in cyanide bath present at first then the rest poured in so fish may have been exposed to higher dosasge for ~ sec; 3 mins rapid respiration; 6 mins fish upright/posturing	0
08:51:00	11	50ppm	20	6	22 sec rinse 1, 25 sec rinse 2; 1 floating in recovery sank after 2 mins; 6 mins rapidly increased respiration; 1st up at 8 mins; 8 mins all up	0
08:55:00	11	50ppm	20	7	gilling increased after 1 min; 6 mins posturing and movement; all upright and moving 10 mins	0
08:59:00	11	50ppm	20	8	23 rinse 1, 26 rinse 2; increased respiration 4 mins; 1st up in	0
09:04:00	4	50ppm	45	9	55 recovery; 5 mins moving	0
					buckets 1 - 7 swimming normally at 9:06

## Sheet: CN 2 45 s Plasma
Fish ID	Mass Tube	Exposure	Bucket #	Mass of Fish	Time of Blood Draw	Date Bled	Hours Post Exposure	# Tubes of blood	Mass Tube & Plasma (g)	Mass Plasma (g)	Volume Plasma (uL)	Reconstitute Vol (uL)	Conc (ppb)	Reconstitute Vol/Plasma Vol (uL)	Correct for Dilution (ppb)	Day Run on UPLC-MS
335	1.0144	45	1	23.9977	11:38:00	2019-05-06	3 h 28 min	100uL heprin	1.1203	0.1059	105.9	529.5	98.619	5	300	2019-05-10						08:00:00
336	1.0042	45	2	27.9302	11:30:00	2019-05-06	3 h 18 min	100uL heprin	1.1267	0.1225	122.5	612.5	88.201	5	345	2019-05-10
337	1.0227	45	3	28.622	11:14:00	2019-05-06	3 h 14 min	100uL heprin	1.1201	0.0974	97.4	487	77.29	5	410	2019-05-10
338	1.0256	45	5	3.7975	12:17:00	2019-05-06	4 h 7 min	6	1.0422	0.0166	16.6	83	82.312	5	385	2019-05-10
339	1.0442	45	6	5.1589	12:12:00	2019-05-06	4 h	10	1.0782	0.034	34	170	68.941	5	440	2019-05-10
340	1.051	45	7	6.4556	12:06:00	2019-05-06	3 h 53 min	9	1.0838	0.0328	32.8	164	60.02	5	495	2019-05-10
341	1.02	45	1	4.4372	20:24:00	2019-05-06	12 h 34 min	100uL heprin	1.0696	0.0496	49.6	248	97.301	5	485	2019-05-10
342	1.0274	45	2	5.778	20:30:00	2019-05-06	12 h 36 min	100uL heprin	1.0791	0.0517	51.7	258.5	104.973	5	525	2019-05-10
343	1.0128	45	3	4.4815	20:35:00	2019-05-06	12 h 35 min	100uL heprin	1.0378	0.025	25	125	78.356	5	390	2019-05-10
344	1.0299	45	9	13.8963	20:41:00	2019-05-06	12 h 23 min	100uL heprin	1.1374	0.1075	107.5	537.5	43.111	5	215	2019-05-10
345	1.05	45	9	10.3952	20:46:00	2019-05-06	12 h 28 min	100uL heprin	1.1077	0.0577	57.7	288.5	45.991	5	230	2019-05-10
346	1.0256	45	6	26.016	20:52:00	2019-05-06	12 h 34 min	100uL heprin	1.2257	0.2001	200.1	1000.5	109.84	5	550	2019-05-10
347	1.0273	45	1	3.4592	08:52:00	2019-05-08	49 h 1 min	9	1.0511	0.0238	23.8	119	16.075	5	80	2019-05-10
348	1.0023	45	2	3.448	08:58:00	2019-05-08	49 h 6 min	7	1.0231	0.0208	20.8	104	20.794	5	105	2019-05-10
349	1.0333	45	3	3.4741	09:03:00	2019-05-08	49 h 3 min	9	1.0532	0.0199	19.9	99.5	21.925	5	110	2019-05-10
350	1.001	45	6	20.332	09:15:00	2019-05-08	49 h 3 min	100uL heprin	1.104	0.103	103	515	25.601	5	130	2019-05-10
351	1.0345	45	7	21.675	09:20:00	2019-05-08	49 h 17 min	100uL heprin	1.2105	0.176	176	880	28.226	5	140	2019-05-10
352	1.0327	45	8	11.9023	09:40:00	2019-05-08	49 h 27 min	100uL heprin	1.0891	0.0564	56.4	282	32.495	5	160	2019-05-10
353	1.0338	45	3	3.087	08:35:00	2019-05-13	168 h 35 min	7	1.0546	0.0208	20.8	104	3.1	5	15.5	2019-05-22
354	1.0105	45	3	3.8937	08:42:00	2019-05-13	168 h 42 min	8	1.0332	0.0227	22.7	113.5	3.1	5	15.5	2019-05-22
355	1.0016	45	3	6.8408	08:50:00	2019-05-13	168 h 50 min	16	1.0334	0.0318	31.8	159	4.3	5	21.5	2019-05-22
356	1.0332	45	5	21.878	09:14:00	2019-05-13	169 h 4 min	100uL heprin	1.2223	0.1891	189.1	945.5	4.6	5	23	2019-05-22
357	1.0371	45	6	14.7885	09:20:00	2019-05-13	169 h 8 min	100uL heprin	1.1069	0.0698	69.8	349	4.5	5	22.5	2019-05-22
358	1.0348	45	6	18.3703	09:28:00	2019-05-13	169 h 16 min	100uL heprin	1.1298	0.095	95	475	4.8	5	24	2019-05-22
359	1.0381	45	8	30.6162	14:57:00	2019-05-24	438 h 41 min	100uL heprin	1.149	0.1109	110.9	554.5	0.555	5	5	2019-05-29
360	1.025	45	8	21.7552	15:01:00	2019-05-24	438 h 45 min	100uL heprin	1.0518	0.0268	26.8	134	0.656	5	5	2019-05-29
361	1.0291	45	8	28.6021	15:06:00	2019-05-24	438 h 50 min	100uL heprin	1.1187	0.0896	89.6	448	10.656	5	55	2019-05-29
362	0.9906	45	1	4.5588	15:11:00	2019-05-24	439 h 21 min	8	1.0015	0.0109	10.9	54.5	0	5	0	2019-05-29
363	1.0089	45	1	6.7926	15:15:00	2019-05-24	439 h 25 min	9	1.0145	0.0056	5.6	28	-0.274	5	0	2019-05-29
364	1.0281	45	1	4.7208	15:20:00	2019-05-24	439 h 25 min	3	1.0355	0.0074	7.4	37	-0.277	5	0	2019-05-29
365	1.0307	45	2	6.2719	15:28:00	2019-05-24	439 h 31 min	6	1.0448	0.0141	14.1	70.5	0	5	0	2019-05-29
366	1.0216	45	2	4.5524	15:34:00	2019-05-24	439 h 37 min	5	1.0281	0.0065	6.5	32.5	0	5	0	2019-05-29
367	0.9945	45	1	4.8273	13:50:00	2019-06-25	1206 h	7	1.011	0.0165	16.5	82.5	6	5	30	2019-06-27
368	1.0006	45	1	9.1101	14:00:00	2019-06-25	1206 h 10 min	16	1.057	0.0564	56.4	282	2	5	10	2019-06-27
369	1.0053	45	1	6.9509	14:05:00	2019-06-25	1206 h 15 min	100uL heprin	1.0484	0.0431	43.1	215.5	1	5	5	2019-06-27
370	1.0082	45	5	22.5233	14:26:00	2019-06-25	1206 h 16 min	100uL heprin	1.1342	0.126	126	630	0	5	0	2019-06-27
371	1.0461	45	5	27.9675	14:30:00	2019-06-25	1206 h 20 min	100uL heprin	1.1873	0.1412	141.2	706	1	5	5	2019-06-27
372	1.0189	45	7	26.7565	11:39:00	2019-07-17	1743 h 26 min	100uL heprin	1.1004	0.0815	81.5	407.5	2.48	5	12.4	2019-11-07
373	1.0078	45	7	13.227	11:43:00	2019-07-17	1743 h 30 min	100uL heprin	1.0536	0.0458	45.8	229	24.032	5	120.16	2019-11-07
374	1.0337	45	2	5.8518	11:50:00	2019-07-17	1743 h 58 min	100uL heprin	1.0699	0.0362	36.2	181	6.551	5	32.755	2019-11-07
375	1.0263	45	2	7.3203	11:55:00	2019-07-17	1744 h 3 min	100uL heprin	1.0528	0.0265	26.5	132.5	5.336	5	26.68	2019-11-07

## Sheet: CN 2 Exposure Notes
Exposure time	Fish Size	# fish	CN Conc.	Amount Exposure time (sec)	Bucket #	Behavior Notes	Mortality #
07:50:00	Small	10	50	45	1	erratic at 30, 2 rinses, in bucket at 7:51; 8:04 first fish up, 8:16 all swimming	0
07:52:00	Small	9	50	45	2	lost fish at 35 s - went in to separate bucket (trail started with 10 fish) - did not record when this fish got up but was swimming by 820 ; 8:05 first fish up, all up by 8:20	0
07:57:00	Small	6	50	45	3	first up at 8:13, all up at 8:23	0
07:59:00	Small	4	50	20	4	still swimming at 20 when transported into bucket not knocked out; 8:07 first up and all swimming at 8:13	0
08:10:00	big	5	50	45	5	jumping at 15, moving at 45, most out by time in bucket ; first up 8:15 and all up 8:21	0
08:12:00	big	5	50	45	6	jumping/flailing, some still moving when transported in bucket; all swimming and up by 825 swill gilling hard	0
08:13:00	big	5	50	45	7	all out by 50 s (in bucket), 2 swimming at 8:25, all up 8:35	0
08:16:00	big	5	50	45	8	all out by 50 s (in bucket), 1 swimming 8:27, all up 8:46	0
08:18:00	big	2	50	45	9	some fish of different size (smaller) in this batch, both up at 8:40	0

## Sheet: SCN 12 d Plasma
	Mass Tube	Exposure	Fish Mass	Time Blood Draw	Date Bled	Hours Post Exposure	# Tubes of blood	Mass Tube & Plasma (g)	Mass Plasma (g)	Volume Plasma (uL)	Reconstitute Vol (uL)	Peaksimple Area	HPLC-UV Conc (ppm)	DPE	Day Run on HPLC	Reconstitute Vol/Plasma Vol (uL)
718157	1.0251	1	8.1697	07:10:00	2018-07-17	0.416667	12	1.055	0.0299	29.1707	291.707	2934.98	51.3573	0.0173611	2018-07-18	10	slight flat top
718158	1.0222	1	4.4513	07:16:00	2018-07-17	0.516667	10	1.0445	0.0223	21.7561	217.561	2320.53	40.613	0.0215278	2018-07-18	10
718159	1.0277	1	7.6501	07:21:00	2018-07-17	0.6	12	1.0544	0.0267	26.0488	260.488	2446.29	42.8121	0.025	2018-07-18	10
718160	1.0194	1	14.4866	07:26:00	2018-07-17	0.683333	12	1.0415	0.0221	21.561	215.61	2355.99	41.2331	0.0284722	2018-07-18	10
718161	1.0211	2	5.6794	09:04:00	2018-07-17	2.31667	12	1.0471	0.026	25.3659	253.659	2482.76	43.4498	0.0965278	2018-07-18	10
718162	1.0252	2	5.0333	09:11:00	2018-07-17	2.43333	10	1.0444	0.0192	18.7317	187.317	2818	49.3118	0.101389	2018-07-18	10
718163	1.0275	2	4.4259	09:16:00	2018-07-17	2.51667	10	1.0436	0.0161	15.7073	157.073	2201.23	38.5269	0.104861	2018-07-18	10
718164	1.0191	2	9.7081	09:21:00	2018-07-17	2.6	12	1.0512	0.0321	31.3171	313.171	2106.27	36.8664	0.108333	2018-07-18	10
718165	1.0231	3	4.833	10:55:00	2018-07-17	4.16667	12	1.0405	0.0174	16.9756	169.756	1009.61	17.69	0.173611	2018-07-18	10
718166	1.0261	3	4.0054	11:01:00	2018-07-17	4.26667	10	1.0539	0.0278	27.122	271.22	640.372	11.2334	0.177778	2018-07-18	10
718167	1.027	3	6.0309	11:06:00	2018-07-17	4.35	12	1.0519	0.0249	24.2927	242.927	1227.92	21.5075	0.18125	2018-07-18	10
718168	1.028	3	4.586	11:11:00	2018-07-17	4.43333	10	1.0548	0.0268	26.1463	261.463	1213.87	21.2616	0.184722	2018-07-18	10
718169	1.0274	4	6.0607	15:05:00	2018-07-17	8.33333	12	1.0476	0.0202	19.7073	197.073	302.44	5.32426	0.347222	2018-07-18	10
718170	1.0247	4	5.3172	15:10:00	2018-07-17	8.41667	9	1.0412	0.0165	16.0976	160.976	51.61	0.938194	0.350694	2018-07-18	10
718171	1.025	4	4.7376	15:15:00	2018-07-17	8.5	10	1.0473	0.0223	21.7561	217.561	134.116	2.38091	0.354167	2018-07-18	10
718172	1.0277	4	9.8456	15:20:00	2018-07-17	8.5	15	1.0499	0.0222	21.6585	216.585	115.872	2.06189	0.354167	2018-07-18	10
718173	1.01	5	6.8462	23:05:00	2018-07-17	16.3	12	1.0388	0.0288	28.0976	280.976	65.1629	1.17518	0.679167	2018-07-18	10
718174	1.0114	5	6.3863	23:11:00	2018-07-17	16.36	10	1.0338	0.0224	21.8537	218.537	66.8688	1.20501	0.681667	2018-07-18	10
718175	1.0284	5	5.1761	23:14:00	2018-07-17	16.39	12	1.0429	0.0145	14.1463	141.463	28.2044	0.528919	0.682917	2018-07-18	10
718176	1.0344	5	4.8932	23:19:00	2018-07-17	16.44	9	1.0429	0.0085	8.29268	82.9268	0	0.0357318	0.685	2018-07-18	10
718177	1.0242	6	5.6145	07:24:00	2018-07-18	24.65	10	1.0443	0.0201	19.6098	196.098	34.98	0.647399	1.02708	2018-07-18	10
718178	1.0235	6	8.3004	07:32:00	2018-07-18	24.7833	12	1.0513	0.0278	27.122	271.22	78.8017	1.41367	1.03264	2018-07-18	10
718179	1.0271	6	5.0696	07:38:00	2018-07-18	24.8833	10	1.0362	0.0091	8.87805	88.7805	100.022	1.78473	1.03681	2018-07-18	10
718180	1.0214	6	15.459	07:42:00	2018-07-18	24.95	12	1.0246	0.0032	3.12195	31.2195	96.8868	1.72991	1.03958	2018-07-18	10
718181	1.0227	7	4.0548	09:26:00	2018-07-20	73.8167	9	1.0465	0.0238	23.2195	116.098	82.932	1.4859	3.07569	2018-07-18	5
718182	1.0238	7	6.0496	09:39:00	2018-07-20	73.9	11	1.045	0.0212	20.6829	103.415	60.9727	1.10191	3.07917	2018-07-18	5
718183	1.0267	7	7.6004	09:46:00	2018-07-20	74.0167	10	1.041	0.0143	13.9512	69.7561	31.3406	0.58376	3.08403	2018-07-18	5
718184	1.019	7	5.3049	09:53:00	2018-07-20	74.15	11	1.0288	0.0098	9.56098	47.8049	44.634	0.81621	3.08958	2018-07-18	5
718185	1.0256	8	10.9463	09:20:00	2018-08-02	386.583	11	1.0495	0.0239	23.3171	116.585	2.2162	0.0744847	16.1076	2018-08-02	5
718186	1.0196	8	3.7225	09:27:00	2018-08-02	386.7	2	1.0212	0.0016	1.56098	7.80488	Not Run		-	-	-	sample too small
718187	1.0264	8	4.0957	09:41:00	2018-08-02	386.933	7	1.0354	0.009	8.78049	43.9024	3.295	0.0933488	16.1222	2018-08-02	5
718188	-	-	-	-	-	-	-	-	-	-	-	Not Run		-	-	-	Sample Lost
718189	1.0278	9	4.5002	17:45:00	2018-08-02	395	6	1.0432	0.0154	15.0244	75.122	2.5286	0.0799474	16.4583	2018-08-02	5
718190	1.0246	9	7.1735	20:25:00	2018-08-02	397.667	10	1.0455	0.0209	20.3902	101.951	8.143	0.178122	16.5694	2018-08-02	5
718191	1.0253	9	3.2807	20:33:00	2018-08-02	397.8	5	1.036	0.0107	10.439	52.1951	11.0671	0.229253	16.575	2018-08-02	5
718192	1.0216	9	5.5972	20:49:00	2018-08-02	398.067	9	1.0325	0.0109	10.6341	53.1707	3.2982	0.0934048	16.5861	2018-08-02	5
718193	1.0279	10	3.7949	21:02:00	2018-08-02	398.283	7	1.0439	0.016	15.6098	78.0488	4.2341	0.10977	16.5951	2018-08-02	5
718194	1.0244	10	5.1153	21:12:00	2018-08-02	398.45	9	1.0311	0.0067	6.53659	32.6829	0	0.0357318	16.6021	2018-08-02	5	missing chromatogram

## Sheet: Control Plasma
Fish ID	Mass Tube	Exposure	Mass of Fish	Time of Blood Draw	Date Bled	Hours Post Exposure	# Tubes of blood	Mass Tube & Plasma (g)	Mass Plasma (g)	Volume Plasma (uL)	Reconstitute Vol (uL)	Conc (ppb)	Conc correct for dilution	Day Run on UPLC-MS	Reconstitute Vol/Plasma Vol (uL)	MS Data File
1221320	1.0426	Control	3.5302	12:30:00	2018-12-27	N/A	9	1.0591	0.0165	16.5	82.5	19	95	2019-04-19	5	DD_190419
1221321	1.0005	Control	4.2189	12:37:00	2018-12-27	N/A	9	1.011	0.0105	10.5	52.5	27	135	2019-04-19	5	DD_190419 Reinjection
1221322	1.0098	Control	2.8104	12:42:00	2018-12-27	N/A	7	1.0188	0.009	9	45	24	120	2019-04-19	5	DD_190419 Reinjection
1221323	1.0132	Control	2.8296	13:52:00	2019-01-02	N/A	7	1.0308	0.0176	17.6	88	n.d.	n.d.	2019-04-19	5	n.d.
1221324	1.007	Control	2.8015	14:05:00	2019-01-02	N/A	7	1.0194	0.0124	12.4	62	17	85	2019-04-19	5	DD_190419
1221325	1.0343	Control	2.4566	14:15:00	2019-01-02	N/A	6	1.0528	0.0185	18.5	92.5	25	125	2019-04-19	5	DD_190419
1221326	1.0372	Control	19.895	10:12:00	2019-01-23	N/A	28	1.0642	0.027	27	135	0	0	2019-04-12	5	DD_190412
1221327	1.0046	Control	24.134	10:27:00	2019-01-23	N/A	32	1.0219	0.0173	17.3	86.5	0	0	2019-04-12	5	DD_190412
1221328	1.0328	Control	22.2049	10:51:00	2019-01-23	N/A	29	1.0642	0.0314	31.4	157	0	0	2019-04-12	5	DD_190412
1221329	1.0324	Control	14.3464	11:13:00	2019-01-23	N/A	20	1.0531	0.0207	20.7	103.5	7	35	2019-04-12	5	DD_190412
1221330	1.0433	Control	23.1867	03:54:00	2019-02-01	N/A	31	1.1091	0.0658	65.8	329	0	0	2019-04-12	5	DD_190412
1221331	1.0334	Control	20.1982	04:04:00	2019-02-01	N/A	25	1.0722	0.0388	38.8	194	0	0	2019-04-12	5	DD_190412
1221332	1.006	Control	6.4323	04:10:00	2019-02-01	N/A	12	1.0312	0.0252	25.2	126	0	0	2019-04-12	5	DD_190412
1221333	1.0065	Control	23.558	04:15:00	2019-02-01	N/A	20	1.0407	0.0342	34.2	171	0	0	2019-04-12	5	DD_190412
1221334	1.0151	Control	16.2507	04:22:00	2019-02-01	N/A	25	1.0769	0.0618	61.8	309	0	0	2019-04-12	5	DD_190412
391	1.0059	Contol	5.8442	09:25:00	2019-05-30	N/A	15	1.0408	0.0349	34.9	174.5	2.668	13.34	2019-07-15	5	DD_190715
392	0.9971	Contol	5.5174	09:33:00	2019-05-30	N/A	14	1.0454	0.0483	48.3	241.5	4.293	21.465	2019-07-15	5	DD_190715
393	1.0453	Contol	3.6526	09:38:00	2019-05-30	N/A	7	1.0588	0.0135	13.5	67.5	2.384	11.92	2019-07-15	5	DD_190715
394	1.0476	Contol	4.6714	09:44:00	2019-05-30	N/A	10	1.0766	0.029	29	145	3.019	15.095	2019-07-15	5	DD_190715
C-01	1.0088	12 days	1.4024	11:45:00	2019-08-01	N/A	3	1.0213	0.0125	12.5	125	1.001	10.01	2019-08-14	10	DD_190814
C-02	0.9978	12 days	1.1554	12:03:00	2019-08-01	N/A	3	1.0081	0.0103	10.3	103	0.967	9.67	2019-08-14	10	DD_190814
C-03	1.0074	12 days	1.6481	12:17:00	2019-08-01	N/A	3	1.0197	0.0123	12.3	123	1	10	2019-08-14	10	DD_190814
	Mass Tube	Exposure	Fish Mass	Time Blood Draw	Date Bled	Hours Post Exposure	# Tubes of blood	Mass Tube & Plasma (g)	Mass Plasma (g)	Volume Plasma (uL)	Reconstitute Vol (uL)	Peak simple Area	HPLC-UV Conc (ppm)	Day Run on HPLC	Reconstitute Vol/Plasma Vol (uL)	HPLC Record
718197	1.0232	Control	4.013	10:30:00	2018-08-02	-	8	1.0352	0.012	11.7073	58.5366	12.4699	0.253783	2018-08-02	5	718197
718198	1.0243	Control	3.4719	10:35:00	2018-08-02	-	8	1.0313	0.007	6.82927	34.1463	10.7934	0.224467	2018-08-02	5	718198
718199	1.0283	Control	3.8366	10:44:00	2018-08-02	-	9	1.0322	0.0039	3.80488	38.0488	7.1888	0.161437	2018-08-02	10	718199
718200	1.0273	Control	4.5064	10:50:00	2018-08-02	-	11	1.0362	0.0089	8.68293	43.4146	14.2421	0.284772	2018-08-02	5	718200

## Sheet: SCN 12 d Depuration Plasma
Fish ID	Mass Tube	Exposure	Fish Mass	Time of Blood Draw	Date Bled	Hours Post Exposure	# Tubes of blood	DPE	Mass Tube & Tissue(g)	Mass Tissue (g)	Volume Plasma (uL)	Reconstitute Vol (uL)	UPLC-MS Conc (ppb)	Reconstitute Vol/Plasma Vol (uL)	Conc corrected for dilution (ppb)	Day Run on UPLC-MS
A-01	0.9967	12 days	1.2564	12:40:00	2019-08-01	72	3	3	1.0081	0.0114	11.4	114	2.545	10	25.45	2019-08-14
A-02	1.0146	12 days	1.1404	12:46:00	2019-08-01	72	3	3	1.0227	0.0081	8.1	81	3.382	10	33.82	2019-08-14
A-03	0.998	12 days	1.0494	12:51:00	2019-08-01	72	3	3	1.0074	0.0094	9.4	94	1.621	10	16.21	2019-08-14		A: Fish exposed to 100 ppm SCN for 12 days
A-04	1.0005	12 days	1.5591	01:00:00	2019-08-01	72	4	3	1.0121	0.0116	11.6	116	2.822	10	28.22	2019-08-14		C: Control fish not exposed to SCN
A-05	1.0371	12 days	1.0313	01:14:00	2019-08-01	72	4	3	1.044	0.0069	6.9	69	2.725	10	27.25	2019-08-14
C-01	1.0088	12 days	1.4024	11:45:00	2019-08-01	72	3	3	1.0213	0.0125	12.5	125	1.001	10	10.01	2019-08-14
C-02	0.9978	12 days	1.1554	12:03:00	2019-08-01	72	3	3	1.0081	0.0103	10.3	103	0.967	10	9.67	2019-08-14
C-03	1.0074	12 days	1.6481	12:17:00	2019-08-01	72	3	3	1.0197	0.0123	12.3	123	1.472	10	14.72	2019-08-14
A-06	1.0044	12 days	1.0551	02:24:00	2019-07-31	48	3	2	1.0152	0.0108	10.8	108	5.476	10	54.76	2019-08-14
A-07	1.038	12 days	1.1986	02:32:00	2019-07-31	48	3	2	1.0423	0.0043	4.3	43	3.902	10	39.02	2019-08-14
A-08	1.0219	12 days	1.2103	02:37:00	2019-07-31	48	3	2	1.0294	0.0075	7.5	75	9.542	10	95.42	2019-08-14
A-09	1.0048	12 days	2.0198	02:44:00	2019-07-31	48	4	2	1.0178	0.013	13	130	10.415	10	104.15	2019-08-14
A-10	1.0112	12 days	1.207	02:49:00	2019-07-31	48	3	2	1.0209	0.0097	9.7	97	7.498	10	74.98	2019-08-14

## Sheet: SCN 12 d Depuration Water
Fish ID	Pre-Fish (ppb)	0 Hours (ppb)	2 Hours (ppb)	4 Hours (ppb)	8 Hours (ppb)	16 Hours (ppb)	24 Hours (ppb)	24 Hours (ppb)	36 Hours (ppb)	48 Hours (ppb)	72 Hours (ppb)
A-01	0	0.916	26.692	12.705	0	0	0	0	0	0.793	0.882
A-02	0	1.121	29.213	25.674	14.968	0	0	0	0.938	0.753	0.693			A: Fish exposed to 100 ppm SCN for 12 days
A-03	1.109	1.031	27.937	17.42	2.416	0	0	0	0.867	0	0			C: Control fish not exposed to SCN
A-04	0	0	43.131	30.418	9.767	0	0	0	0	0	0			E: No Fish
A-05	3.965	0	30.9	28.505	14.388	0	0	0	0.859	0	0
A-06	0	0.901	50.227	33.263	22.126	0	0	0	0	0	0
A-07	0	0	32.287	28.562	14.537	0	0	0	0	0	0
A-08	0	0	38.09	28.722	16.568	0	0	0	0	0	0
A-09	1.436	0.987	78.038	54.849	42.188	8.693	0	0	0	0	0
A-10	1.648	0.994	29.04	29.354	35.649	16.321	0	0	0	0	0
C-01	1.279	0	0	0	0	0	0	0	0.728	0.755	0
C-02	0	0	0	0	0	0	0	0	0.716	0	0
C-03	0	0	0	0	0	0	0.855	0	0	0	0
E-01	0	0	0	0	0	0	0.769	0	0	0	0
E-02	0.997	0	0	0	0	0	0.807	0	0	0	0
E-03	0	0	0	0.819	0	0	0.785	0	0	0	0

## Sheet: SCN Spike Plasma
Fish ID	Mass Tube	Exposure	Fish Mass	Time Blood Draw	Date Bled	Hours Post Exposure	# Tubes of blood	Mass Tube & Plasma (g)	Mass Plasma (g)	Volume Plasma (uL)	Reconstitute Vol (uL)	UPLC-MS Conc (ppb)	Reconstitute Vol/Plasma Vol (uL)	Corrected for dilution (ppb)	Day Run on UPLC-MS
2401	1.0305	20 ppb	2.207	01:15:00	2019-08-09	24	4	1.035	0.0045	4.5	45	95.776	10	957.76	2019-08-21
2402	0.998	20 ppb	1.6053	01:24:00	2019-08-09	24	3	1.0064	0.0084	8.4	84	11.732	10	117.32	2019-08-21
2403	1.0361	20 ppb	1.6055	01:32:00	2019-08-09	24	3	1.0438	0.0077	7.7	77	4.792	10	47.92	2019-08-21
2404	0.9985	20 ppb	2.1754	01:36:00	2019-08-09	24	4	1.0105	0.012	12	120	55.093	10	550.93	2019-08-21
2405	1.0361	20 ppb	2.1224	01:44:00	2019-08-09	24	4	1.0533	0.0172	17.2	172	47.098	10	470.98	2019-08-21
4806	1.0145	20 ppb	1.8784	02:06:00	2019-08-10	48	3	1.0209	0.0064	6.4	64	64.071	10	640.71	2019-08-21
4807	1.008	20 ppb	1.9418	02:11:00	2019-08-10	48	4	1.0194	0.0114	11.4	114	23.514	10	235.14	2019-08-21
4808	1.0127	20 ppb	1.9777	02:19:00	2019-08-10	48	5	1.0292	0.0165	16.5	165	37.02	10	370.2	2019-08-21
4809	1.0337	20 ppb	1.6167	02:30:00	2019-08-10	48	4	1.045	0.0113	11.3	113	66.134	10	661.34	2019-08-21
4810	1.0457	20 ppb	1.8832	02:41:00	2019-08-10	48	4	1.0598	0.0141	14.1	141	23.514	10	235.14	2019-08-21

[truncated: 1 more sheets: SCN Spike Water]
