# Supplementary material for: The determination of thiocyanate in the blood plasma and holding water of Amphiprion clarkii after exposure to cyanide
Source: PeerJ. 2021 Dec 7;9:e12409. doi: 10.7717/peerj.12409 (PMC8663612; doi:10.7717/peerj.12409)
Supplement: Supplemental Information 2 [file peerj-09-12409-s002.xlsx]

## Sheet: All Samples
Batch Order	Status	Filename	Group	Sample Type	Level	Sample ID	Sample Name	Comments	ColumnHeader1	ColumnHeader2	ColumnHeader3	ColumnHeader4	ColumnHeader5	ColumnHeader6	Compound	Peak Label	Type	Height	Area	RT	Actual RT	RT Delta	Formula	Adduct	Calculated Amt	Theoretical Amt	Sample Amt	Std Add Amount	m/z (Expected)	m/z (Apex)	m/z (Delta)	Response Ratio	ISTD Amt	ISTD Response	Integration Mode	Active	Excluded	%Diff	%RSD	% CV	Channel	Final Units	PK	IR	IP	LS	FI	Confirm	Isotopic Pattern Score (%)
1	Processed	190419-001		Unknown		322									SCN-Bimane	T1	Target Compound	5	2	2.23	2.24	0.01		M+	N/A	N/A	N/A	N/A	111	111	.000 (mmu)	0	1	N/F	Method	True	False	N/A	N/A	N/A			Pass	Fail	N/A	N/A	N/A	Identified	N/A
1	Processed	190419-001		Unknown		322									SCN-Bimane	T1C1	Target Compound	3	1	2.24	2.28	-0.03		M+	N/A	N/A	N/A	N/A	124.1	124.1	-.002 (mmu)	0	N/A	N/A	Method	True	False	N/A	N/A	N/A			Pass	Fail	N/A	N/A	N/A	Identified	N/A
1	Processed	190419-001		Unknown		322									SCN-Bimane IS	T1	Internal Standard	N/F	N/F	2.24	N/F	N/F		N/A	N/F	1	N/F	N/A	111	N/F	N/F	N/F	N/A	N/A	Method	True	False	N/A	N/A	N/A			Fail	N/A	N/A	N/A	N/A	NotFound	N/A
1	Processed	190419-001		Unknown		322									SCN-Bimane IS	T1C1	Internal Standard	N/F	N/F	0	N/A	N/A		M+	N/A	N/A	N/A	N/A	126.1	N/F	N/A	N/F	N/A	N/A	Method	True	False	N/A	N/A	N/A			Fail	N/A	N/A	N/A	N/A	NotFound	N/A
2	Processed	190419-002		Unknown		321									SCN-Bimane	T1	Target Compound	N/F	N/F	2.23	N/F	N/F		N/A	N/F	N/A	N/F	N/A	111	N/F	N/F	N/F	1	N/F	Method	True	False	N/A	N/A	N/A			Fail	N/A	N/A	N/A	N/A	NotFound	N/A
2	Processed	190419-002		Unknown		321									SCN-Bimane	T1C1	Target Compound	N/F	N/F	0	N/A	N/A		M+	N/A	N/A	N/A	N/A	124.1	N/F	N/A	N/F	N/A	N/A	Method	True	False	N/A	N/A	N/A			Fail	N/A	N/A	N/A	N/A	NotFound	N/A
2	Processed	190419-002		Unknown		321									SCN-Bimane IS	T1	Internal Standard	N/F	N/F	2.24	N/F	N/F		N/A	N/F	1	N/F	N/A	111	N/F	N/F	N/F	N/A	N/A	Method	True	False	N/A	N/A	N/A			Fail	N/A	N/A	N/A	N/A	NotFound	N/A
2	Processed	190419-002		Unknown		321									SCN-Bimane IS	T1C1	Internal Standard	N/F	N/F	0	N/A	N/A		M+	N/A	N/A	N/A	N/A	126.1	N/F	N/A	N/F	N/A	N/A	Method	True	False	N/A	N/A	N/A			Fail	N/A	N/A	N/A	N/A	NotFound	N/A
3	Processed	190419-003		Unknown		324									SCN-Bimane	T1	Target Compound	1979	5049	2.23	2.21	-0.02		M+	16.726	N/A	16.726	N/A	111	111	.000 (mmu)	0.787	1	6416	Method	True	False	N/A	N/A	N/A			Pass	Pass	N/A	N/A	N/A	Confirmed	N/A
3	Processed	190419-003		Unknown		324									SCN-Bimane	T1C1	Target Compound	871	2352	2.21	2.21	0.00		M+	N/A	N/A	N/A	N/A	124.1	124.1	-.002 (mmu)	0.787	N/A	N/A	Method	True	False	N/A	N/A	N/A			Pass	Pass	N/A	N/A	N/A	Confirmed	N/A
3	Processed	190419-003		Unknown		324									SCN-Bimane IS	T1	Internal Standard	2229	6416	2.24	2.21	-0.03		M+	1	1	1	N/A	111	111	.000 (mmu)	N/A	N/A	N/A	Method	True	False	N/A	N/A	N/A			Pass	Pass	N/A	N/A	N/A	Confirmed	N/A
3	Processed	190419-003		Unknown		324									SCN-Bimane IS	T1C1	Internal Standard	1183	3064	2.21	2.21	-0.01		M+	N/A	N/A	N/A	N/A	126.1	126.1	-.002 (mmu)	N/A	N/A	N/A	Method	True	False	N/A	N/A	N/A			Pass	Pass	N/A	N/A	N/A	Confirmed	N/A
4	Processed	190419-004		Unknown		320									SCN-Bimane	T1	Target Compound	2387	6372	2.23	2.21	-0.02		M+	19.39	N/A	19.39	N/A	111	111	.000 (mmu)	0.892	1	7143	Method	True	False	N/A	N/A	N/A			Pass	Pass	N/A	N/A	N/A	Confirmed	N/A
4	Processed	190419-004		Unknown		320									SCN-Bimane	T1C1	Target Compound	1186	2823	2.21	2.21	0.00		M+	N/A	N/A	N/A	N/A	124.1	124.1	-.002 (mmu)	0.892	N/A	N/A	Method	True	False	N/A	N/A	N/A			Pass	Pass	N/A	N/A	N/A	Confirmed	N/A
4	Processed	190419-004		Unknown		320									SCN-Bimane IS	T1	Internal Standard	2685	7143	2.24	2.21	-0.03		M+	1	1	1	N/A	111	111	.000 (mmu)	N/A	N/A	N/A	Method	True	False	N/A	N/A	N/A			Pass	Pass	N/A	N/A	N/A	Confirmed	N/A
4	Processed	190419-004		Unknown		320									SCN-Bimane IS	T1C1	Internal Standard	1238	3138	2.21	2.22	-0.01		M+	N/A	N/A	N/A	N/A	126.1	126.1	-.002 (mmu)	N/A	N/A	N/A	Method	True	False	N/A	N/A	N/A			Pass	Pass	N/A	N/A	N/A	Confirmed	N/A
5	Processed	190419-005		Unknown		325									SCN-Bimane	T1	Target Compound	1155	2779	2.23	2.22	-0.01		M+	9.679	N/A	9.679	N/A	111	111	.000 (mmu)	0.509	1	5464	Method	True	False	N/A	N/A	N/A			Pass	Pass	N/A	N/A	N/A	Confirmed	N/A
5	Processed	190419-005		Unknown		325									SCN-Bimane	T1C1	Target Compound	469	1239	2.22	2.22	0.00		M+	N/A	N/A	N/A	N/A	124.1	124.1	-.002 (mmu)	0.509	N/A	N/A	Method	True	False	N/A	N/A	N/A			Pass	Pass	N/A	N/A	N/A	Confirmed	N/A
5	Processed	190419-005		Unknown		325									SCN-Bimane IS	T1	Internal Standard	1905	5464	2.24	2.21	-0.03		M+	1	1	1	N/A	111	111	.000 (mmu)	N/A	N/A	N/A	Method	True	False	N/A	N/A	N/A			Pass	Pass	N/A	N/A	N/A	Confirmed	N/A
5	Processed	190419-005		Unknown		325									SCN-Bimane IS	T1C1	Internal Standard	1058	2772	2.21	2.21	0.00		M+	N/A	N/A	N/A	N/A	126.1	126.1	-.002 (mmu)	N/A	N/A	N/A	Method	True	False	N/A	N/A	N/A			Pass	Pass	N/A	N/A	N/A	Confirmed	N/A
6	Processed	190419-006		Unknown		319									SCN-Bimane	T1	Target Compound	5503	15237	2.23	2.22	-0.01		M+	61.525	N/A	61.525	N/A	111	111	.000 (mmu)	2.556	1	5962	Method	True	False	N/A	N/A	N/A			Pass	Pass	N/A	N/A	N/A	Confirmed	N/A
6	Processed	190419-006		Unknown		319									SCN-Bimane	T1C1	Target Compound	2222	6519	2.22	2.22	0.00		M+	N/A	N/A	N/A	N/A	124.1	124.1	-.002 (mmu)	2.556	N/A	N/A	Method	True	False	N/A	N/A	N/A			Pass	Pass	N/A	N/A	N/A	Confirmed	N/A
6	Processed	190419-006		Unknown		319									SCN-Bimane IS	T1	Internal Standard	2234	5962	2.24	2.21	-0.03		M+	1	1	1	N/A	111	111	.000 (mmu)	N/A	N/A	N/A	Method	True	False	N/A	N/A	N/A			Pass	Pass	N/A	N/A	N/A	Confirmed	N/A
6	Processed	190419-006		Unknown		319									SCN-Bimane IS	T1C1	Internal Standard	1009	2815	2.21	2.21	0.00		M+	N/A	N/A	N/A	N/A	126.1	126.1	-.002 (mmu)	N/A	N/A	N/A	Method	True	False	N/A	N/A	N/A			Pass	Pass	N/A	N/A	N/A	Confirmed	N/A
7	Processed	190419-007		Unknown		313									SCN-Bimane	T1	Target Compound	2702	7461	2.23	2.21	-0.02		M+	27.593	N/A	27.593	N/A	111	111	.000 (mmu)	1.216	1	6135	Method	True	False	N/A	N/A	N/A			Pass	Pass	N/A	N/A	N/A	Confirmed	N/A
7	Processed	190419-007		Unknown		313									SCN-Bimane	T1C1	Target Compound	1228	3479	2.21	2.2	0.01		M+	N/A	N/A	N/A	N/A	124.1	124.1	-.002 (mmu)	1.216	N/A	N/A	Method	True	False	N/A	N/A	N/A			Pass	Pass	N/A	N/A	N/A	Confirmed	N/A
7	Processed	190419-007		Unknown		313									SCN-Bimane IS	T1	Internal Standard	2389	6135	2.24	2.21	-0.03		M+	1	1	1	N/A	111	111	.000 (mmu)	N/A	N/A	N/A	Method	True	False	N/A	N/A	N/A			Pass	Pass	N/A	N/A	N/A	Confirmed	N/A
7	Processed	190419-007		Unknown		313									SCN-Bimane IS	T1C1	Internal Standard	1052	2954	2.21	2.21	0.00		M+	N/A	N/A	N/A	N/A	126.1	126.1	-.002 (mmu)	N/A	N/A	N/A	Method	True	False	N/A	N/A	N/A			Pass	Pass	N/A	N/A	N/A	Confirmed	N/A
8	Processed	190419-008		Unknown		311/312									SCN-Bimane	T1	Target Compound	5996	15853	2.23	2.21	-0.02		M+	66.27	N/A	66.27	N/A	111	111	.000 (mmu)	2.743	1	5779	Method	True	False	N/A	N/A	N/A			Pass	Pass	N/A	N/A	N/A	Confirmed	N/A
8	Processed	190419-008		Unknown		311/312									SCN-Bimane	T1C1	Target Compound	2733	7493	2.21	2.21	0.00		M+	N/A	N/A	N/A	N/A	124.1	124.1	-.002 (mmu)	2.743	N/A	N/A	Method	True	False	N/A	N/A	N/A			Pass	Pass	N/A	N/A	N/A	Confirmed	N/A
8	Processed	190419-008		Unknown		311/312									SCN-Bimane IS	T1	Internal Standard	2035	5779	2.24	2.21	-0.03		M+	1	1	1	N/A	111	111	.000 (mmu)	N/A	N/A	N/A	Method	True	False	N/A	N/A	N/A			Pass	Pass	N/A	N/A	N/A	Confirmed	N/A
8	Processed	190419-008		Unknown		311/312									SCN-Bimane IS	T1C1	Internal Standard	951	2534	2.21	2.21	0.00		M+	N/A	N/A	N/A	N/A	126.1	126.1	-.002 (mmu)	N/A	N/A	N/A	Method	True	False	N/A	N/A	N/A			Pass	Pass	N/A	N/A	N/A	Confirmed	N/A
9	Processed	190419-009		Unknown		310									SCN-Bimane	T1	Target Compound	2627	7253	2.23	2.22	-0.01		M+	32.103	N/A	32.103	N/A	111	111	.000 (mmu)	1.394	1	5203	Method	True	False	N/A	N/A	N/A			Pass	Pass	N/A	N/A	N/A	Confirmed	N/A
9	Processed	190419-009		Unknown		310									SCN-Bimane	T1C1	Target Compound	1167	3122	2.22	2.21	0.01		M+	N/A	N/A	N/A	N/A	124.1	124.1	-.002 (mmu)	1.394	N/A	N/A	Method	True	False	N/A	N/A	N/A			Pass	Pass	N/A	N/A	N/A	Confirmed	N/A
9	Processed	190419-009		Unknown		310									SCN-Bimane IS	T1	Internal Standard	1968	5203	2.24	2.21	-0.03		M+	1	1	1	N/A	111	111	.000 (mmu)	N/A	N/A	N/A	Method	True	False	N/A	N/A	N/A			Pass	Pass	N/A	N/A	N/A	Confirmed	N/A
9	Processed	190419-009		Unknown		310									SCN-Bimane IS	T1C1	Internal Standard	965	2540	2.21	2.22	0.00		M+	N/A	N/A	N/A	N/A	126.1	126.1	-.002 (mmu)	N/A	N/A	N/A	Method	True	False	N/A	N/A	N/A			Pass	Pass	N/A	N/A	N/A	Confirmed	N/A
10	Processed	190419-010		Unknown		307									SCN-Bimane	T1	Target Compound	2435	6264	2.23	2.21	-0.02		M+	21.421	N/A	21.421	N/A	111	111	.000 (mmu)	0.972	1	6443	Method	True	False	N/A	N/A	N/A			Pass	Pass	N/A	N/A	N/A	Confirmed	N/A
10	Processed	190419-010		Unknown		307									SCN-Bimane	T1C1	Target Compound	1043	2841	2.21	2.21	0.00		M+	N/A	N/A	N/A	N/A	124.1	124.1	-.002 (mmu)	0.972	N/A	N/A	Method	True	False	N/A	N/A	N/A			Pass	Pass	N/A	N/A	N/A	Confirmed	N/A
10	Processed	190419-010		Unknown		307									SCN-Bimane IS	T1	Internal Standard	2483	6443	2.24	2.21	-0.03		M+	1	1	1	N/A	111	111	.000 (mmu)	N/A	N/A	N/A	Method	True	False	N/A	N/A	N/A			Pass	Pass	N/A	N/A	N/A	Confirmed	N/A
10	Processed	190419-010		Unknown		307									SCN-Bimane IS	T1C1	Internal Standard	1257	3127	2.21	2.21	0.00		M+	N/A	N/A	N/A	N/A	126.1	126.1	-.002 (mmu)	N/A	N/A	N/A	Method	True	False	N/A	N/A	N/A			Pass	Pass	N/A	N/A	N/A	Confirmed	N/A
11	Processed	190419-011		Unknown		306									SCN-Bimane	T1	Target Compound	1582	4393	2.23	2.22	-0.01		M+	26.03	N/A	26.03	N/A	111	111	.000 (mmu)	1.154	1	3806	Method	True	False	N/A	N/A	N/A			Pass	Pass	N/A	N/A	N/A	Confirmed	N/A
11	Processed	190419-011		Unknown		306									SCN-Bimane	T1C1	Target Compound	679	1895	2.22	2.21	0.01		M+	N/A	N/A	N/A	N/A	124.1	124.1	-.002 (mmu)	1.154	N/A	N/A	Method	True	False	N/A	N/A	N/A			Pass	Pass	N/A	N/A	N/A	Confirmed	N/A
11	Processed	190419-011		Unknown		306									SCN-Bimane IS	T1	Internal Standard	1381	3806	2.24	2.22	-0.02		M+	1	1	1	N/A	111	111	.000 (mmu)	N/A	N/A	N/A	Method	True	False	N/A	N/A	N/A			Pass	Pass	N/A	N/A	N/A	Confirmed	N/A
11	Processed	190419-011		Unknown		306									SCN-Bimane IS	T1C1	Internal Standard	691	1954	2.22	2.21	0.01		M+	N/A	N/A	N/A	N/A	126.1	126.1	-.002 (mmu)	N/A	N/A	N/A	Method	True	False	N/A	N/A	N/A			Pass	Pass	N/A	N/A	N/A	Confirmed	N/A
12	Processed	190419-012		Unknown		305									SCN-Bimane	T1	Target Compound	2335	6077	2.23	2.22	-0.01		M+	23.645	N/A	23.645	N/A	111	111	.000 (mmu)	1.06	1	5733	Method	True	False	N/A	N/A	N/A			Pass	Pass	N/A	N/A	N/A	Confirmed	N/A
12	Processed	190419-012		Unknown		305									SCN-Bimane	T1C1	Target Compound	1031	2848	2.22	2.22	-0.01		M+	N/A	N/A	N/A	N/A	124.1	124.1	-.002 (mmu)	1.06	N/A	N/A	Method	True	False	N/A	N/A	N/A			Pass	Pass	N/A	N/A	N/A	Confirmed	N/A
12	Processed	190419-012		Unknown		305									SCN-Bimane IS	T1	Internal Standard	2193	5733	2.24	2.22	-0.02		M+	1	1	1	N/A	111	111	.000 (mmu)	N/A	N/A	N/A	Method	True	False	N/A	N/A	N/A			Pass	Pass	N/A	N/A	N/A	Confirmed	N/A
12	Processed	190419-012		Unknown		305									SCN-Bimane IS	T1C1	Internal Standard	1184	2908	2.22	2.22	0.00		M+	N/A	N/A	N/A	N/A	126.1	126.1	-.002 (mmu)	N/A	N/A	N/A	Method	True	False	N/A	N/A	N/A			Pass	Pass	N/A	N/A	N/A	Confirmed	N/A
13	Processed	190419-013		Unknown		304									SCN-Bimane	T1	Target Compound	1786	4616	2.23	2.21	-0.02		M+	14.782	N/A	14.782	N/A	111	111	.000 (mmu)	0.71	1	6500	Method	True	False	N/A	N/A	N/A			Pass	Pass	N/A	N/A	N/A	Confirmed	N/A
13	Processed	190419-013		Unknown		304									SCN-Bimane	T1C1	Target Compound	853	2085	2.21	2.21	0.00		M+	N/A	N/A	N/A	N/A	124.1	124.1	-.002 (mmu)	0.71	N/A	N/A	Method	True	False	N/A	N/A	N/A			Pass	Pass	N/A	N/A	N/A	Confirmed	N/A
13	Processed	190419-013		Unknown		304									SCN-Bimane IS	T1	Internal Standard	2397	6500	2.24	2.21	-0.03		M+	1	1	1	N/A	111	111	.000 (mmu)	N/A	N/A	N/A	Method	True	False	N/A	N/A	N/A			Pass	Pass	N/A	N/A	N/A	Confirmed	N/A
13	Processed	190419-013		Unknown		304									SCN-Bimane IS	T1C1	Internal Standard	1129	2856	2.21	2.21	0.00		M+	N/A	N/A	N/A	N/A	126.1	126.1	-.002 (mmu)	N/A	N/A	N/A	Method	True	False	N/A	N/A	N/A			Pass	Pass	N/A	N/A	N/A	Confirmed	N/A
14	Processed	190419-014		Unknown		303									SCN-Bimane	T1	Target Compound	42	80	2.23	2.24	0.01		M+	40.452	N/A	40.452	N/A	111	111	.000 (mmu)	1.724	1	46	Method	True	False	N/A	N/A	N/A			Pass	Fail	N/A	N/A	N/A	Identified	N/A
14	Processed	190419-014		Unknown		303									SCN-Bimane	T1C1	Target Compound	22	20	2.24	2.21	0.03		M+	N/A	N/A	N/A	N/A	124.1	124.1	-.002 (mmu)	1.724	N/A	N/A	Method	True	False	N/A	N/A	N/A			Pass	Fail	N/A	N/A	N/A	Identified	N/A
14	Processed	190419-014		Unknown		303									SCN-Bimane IS	T1	Internal Standard	49	46	2.24	2.23	-0.01		M+	1	1	1	N/A	111	111	.000 (mmu)	N/A	N/A	N/A	Method	True	False	N/A	N/A	N/A			Pass	Fail	N/A	N/A	N/A	Identified	N/A
14	Processed	190419-014		Unknown		303									SCN-Bimane IS	T1C1	Internal Standard	18	11	2.23	2.22	0.01		M+	N/A	N/A	N/A	N/A	126.1	126.1	-.002 (mmu)	N/A	N/A	N/A	Method	True	False	N/A	N/A	N/A			Pass	Fail	N/A	N/A	N/A	Identified	N/A
15	Processed	190419-015		Unknown		302									SCN-Bimane	T1	Target Compound	2071	5252	2.23	2.21	-0.02		M+	20.906	N/A	20.906	N/A	111	111	.000 (mmu)	0.952	1	5517	Method	True	False	N/A	N/A	N/A			Pass	Pass	N/A	N/A	N/A	Confirmed	N/A
15	Processed	190419-015		Unknown		302									SCN-Bimane	T1C1	Target Compound	844	2331	2.21	2.22	-0.01		M+	N/A	N/A	N/A	N/A	124.1	124.1	-.002 (mmu)	0.952	N/A	N/A	Method	True	False	N/A	N/A	N/A			Pass	Pass	N/A	N/A	N/A	Confirmed	N/A
15	Processed	190419-015		Unknown		302									SCN-Bimane IS	T1	Internal Standard	2005	5517	2.24	2.22	-0.02		M+	1	1	1	N/A	111	111	.000 (mmu)	N/A	N/A	N/A	Method	True	False	N/A	N/A	N/A			Pass	Pass	N/A	N/A	N/A	Confirmed	N/A
15	Processed	190419-015		Unknown		302									SCN-Bimane IS	T1C1	Internal Standard	810	2446	2.22	2.22	0.00		M+	N/A	N/A	N/A	N/A	126.1	126.1	-.002 (mmu)	N/A	N/A	N/A	Method	True	False	N/A	N/A	N/A			Pass	Pass	N/A	N/A	N/A	Confirmed	N/A
16	Processed	190419-016		Unknown		293									SCN-Bimane	T1	Target Compound	87	147	2.23	2.23	0.00		M+	103.909	N/A	103.909	N/A	111	111	.000 (mmu)	4.229	1	35	Method	True	False	N/A	N/A	N/A			Pass	Fail	N/A	N/A	N/A	Identified	N/A
16	Processed	190419-016		Unknown		293									SCN-Bimane	T1C1	Target Compound	53	50	2.23	2.23	0.00		M+	N/A	N/A	N/A	N/A	124.1	124.1	-.002 (mmu)	4.229	N/A	N/A	Method	True	False	N/A	N/A	N/A			Pass	Fail	N/A	N/A	N/A	Identified	N/A
16	Processed	190419-016		Unknown		293									SCN-Bimane IS	T1	Internal Standard	40	35	2.24	2.22	-0.02		M+	1	1	1	N/A	111	111	.000 (mmu)	N/A	N/A	N/A	Method	True	False	N/A	N/A	N/A			Pass	Fail	N/A	N/A	N/A	Identified	N/A
16	Processed	190419-016		Unknown		293									SCN-Bimane IS	T1C1	Internal Standard	13	7	2.22	2.24	-0.02		M+	N/A	N/A	N/A	N/A	126.1	126.1	-.002 (mmu)	N/A	N/A	N/A	Method	True	False	N/A	N/A	N/A			Pass	Fail	N/A	N/A	N/A	Identified	N/A
17	Processed	190419-017		Unknown		292									SCN-Bimane	T1	Target Compound	2258	6137	2.23	2.21	-0.02		M+	25.572	N/A	25.572	N/A	111	111	.000 (mmu)	1.136	1	5402	Method	True	False	N/A	N/A	N/A			Pass	Pass	N/A	N/A	N/A	Confirmed	N/A
17	Processed	190419-017		Unknown		292									SCN-Bimane	T1C1	Target Compound	1129	3187	2.21	2.2	0.00		M+	N/A	N/A	N/A	N/A	124.1	124.1	-.002 (mmu)	1.136	N/A	N/A	Method	True	False	N/A	N/A	N/A			Pass	Pass	N/A	N/A	N/A	Confirmed	N/A
17	Processed	190419-017		Unknown		292									SCN-Bimane IS	T1	Internal Standard	1977	5402	2.24	2.21	-0.03		M+	1	1	1	N/A	111	111	.000 (mmu)	N/A	N/A	N/A	Method	True	False	N/A	N/A	N/A			Pass	Pass	N/A	N/A	N/A	Confirmed	N/A
17	Processed	190419-017		Unknown		292									SCN-Bimane IS	T1C1	Internal Standard	1000	2488	2.21	2.21	0.00		M+	N/A	N/A	N/A	N/A	126.1	126.1	-.002 (mmu)	N/A	N/A	N/A	Method	True	False	N/A	N/A	N/A			Pass	Pass	N/A	N/A	N/A	Confirmed	N/A
18	Processed	190419-018		Unknown		291									SCN-Bimane	T1	Target Compound	3605	9726	2.23	2.21	-0.02		M+	38.979	N/A	38.979	N/A	111	111	.000 (mmu)	1.666	1	5839	Method	True	False	N/A	N/A	N/A			Pass	Pass	N/A	N/A	N/A	Confirmed	N/A
18	Processed	190419-018		Unknown		291									SCN-Bimane	T1C1	Target Compound	1662	4657	2.21	2.2	0.01		M+	N/A	N/A	N/A	N/A	124.1	124.1	-.002 (mmu)	1.666	N/A	N/A	Method	True	False	N/A	N/A	N/A			Pass	Pass	N/A	N/A	N/A	Confirmed	N/A
18	Processed	190419-018		Unknown		291									SCN-Bimane IS	T1	Internal Standard	2284	5839	2.24	2.2	-0.04		M+	1	1	1	N/A	111	111	.000 (mmu)	N/A	N/A	N/A	Method	True	False	N/A	N/A	N/A			Pass	Pass	N/A	N/A	N/A	Confirmed	N/A
18	Processed	190419-018		Unknown		291									SCN-Bimane IS	T1C1	Internal Standard	1029	2775	2.2	2.21	0.00		M+	N/A	N/A	N/A	N/A	126.1	126.1	-.002 (mmu)	N/A	N/A	N/A	Method	True	False	N/A	N/A	N/A			Pass	Pass	N/A	N/A	N/A	Confirmed	N/A
19	Processed	190419-019		Unknown		290									SCN-Bimane	T1	Target Compound	2659	7193	2.23	2.22	-0.01		M+	35.242	N/A	35.242	N/A	111	111	.000 (mmu)	1.518	1	4738	Method	True	False	N/A	N/A	N/A			Pass	Pass	N/A	N/A	N/A	Confirmed	N/A
19	Processed	190419-019		Unknown		290									SCN-Bimane	T1C1	Target Compound	1307	3319	2.22	2.22	0.00		M+	N/A	N/A	N/A	N/A	124.1	124.1	-.002 (mmu)	1.518	N/A	N/A	Method	True	False	N/A	N/A	N/A			Pass	Pass	N/A	N/A	N/A	Confirmed	N/A
19	Processed	190419-019		Unknown		290									SCN-Bimane IS	T1	Internal Standard	1849	4738	2.24	2.22	-0.02		M+	1	1	1	N/A	111	111	.000 (mmu)	N/A	N/A	N/A	Method	True	False	N/A	N/A	N/A			Pass	Pass	N/A	N/A	N/A	Confirmed	N/A
19	Processed	190419-019		Unknown		290									SCN-Bimane IS	T1C1	Internal Standard	932	2163	2.22	2.22	0.00		M+	N/A	N/A	N/A	N/A	126.1	126.1	-.002 (mmu)	N/A	N/A	N/A	Method	True	False	N/A	N/A	N/A			Pass	Pass	N/A	N/A	N/A	Confirmed	N/A
20	Processed	190419-020		Unknown		289									SCN-Bimane	T1	Target Compound	1798	5019	2.23	2.22	-0.01		M+	27.795	N/A	27.795	N/A	111	111	.000 (mmu)	1.224	1	4100	Method	True	False	N/A	N/A	N/A			Pass	Pass	N/A	N/A	N/A	Confirmed	N/A
20	Processed	190419-020		Unknown		289									SCN-Bimane	T1C1	Target Compound	851	2466	2.22	2.21	0.01		M+	N/A	N/A	N/A	N/A	124.1	124.1	-.002 (mmu)	1.224	N/A	N/A	Method	True	False	N/A	N/A	N/A			Pass	Pass	N/A	N/A	N/A	Confirmed	N/A
20	Processed	190419-020		Unknown		289									SCN-Bimane IS	T1	Internal Standard	1576	4100	2.24	2.22	-0.02		M+	1	1	1	N/A	111	111	.000 (mmu)	N/A	N/A	N/A	Method	True	False	N/A	N/A	N/A			Pass	Pass	N/A	N/A	N/A	Confirmed	N/A
20	Processed	190419-020		Unknown		289									SCN-Bimane IS	T1C1	Internal Standard	805	1924	2.22	2.22	0.00		M+	N/A	N/A	N/A	N/A	126.1	126.1	-.002 (mmu)	N/A	N/A	N/A	Method	True	False	N/A	N/A	N/A			Pass	Pass	N/A	N/A	N/A	Confirmed	N/A
21	Processed	190419-021		Unknown		288									SCN-Bimane	T1	Target Compound	3054	8108	2.23	2.21	-0.02		M+	33.346	N/A	33.346	N/A	111	111	.000 (mmu)	1.443	1	5618	Method	True	False	N/A	N/A	N/A			Pass	Pass	N/A	N/A	N/A	Confirmed	N/A
21	Processed	190419-021		Unknown		288									SCN-Bimane	T1C1	Target Compound	1539	3751	2.21	2.21	0.00		M+	N/A	N/A	N/A	N/A	124.1	124.1	-.002 (mmu)	1.443	N/A	N/A	Method	True	False	N/A	N/A	N/A			Pass	Pass	N/A	N/A	N/A	Confirmed	N/A
21	Processed	190419-021		Unknown		288									SCN-Bimane IS	T1	Internal Standard	2271	5618	2.24	2.21	-0.03		M+	1	1	1	N/A	111	111	.000 (mmu)	N/A	N/A	N/A	Method	True	False	N/A	N/A	N/A			Pass	Pass	N/A	N/A	N/A	Confirmed	N/A
21	Processed	190419-021		Unknown		288									SCN-Bimane IS	T1C1	Internal Standard	991	2652	2.21	2.21	0.01		M+	N/A	N/A	N/A	N/A	126.1	126.1	-.002 (mmu)	N/A	N/A	N/A	Method	True	False	N/A	N/A	N/A			Pass	Pass	N/A	N/A	N/A	Confirmed	N/A
22	Processed	190419-022		Unknown		287									SCN-Bimane	T1	Target Compound	2143	5887	2.23	2.22	-0.01		M+	29.508	N/A	29.508	N/A	111	111	.000 (mmu)	1.292	1	4558	Method	True	False	N/A	N/A	N/A			Pass	Pass	N/A	N/A	N/A	Confirmed	N/A
22	Processed	190419-022		Unknown		287									SCN-Bimane	T1C1	Target Compound	1114	2878	2.22	2.21	0.01		M+	N/A	N/A	N/A	N/A	124.1	124.1	-.002 (mmu)	1.292	N/A	N/A	Method	True	False	N/A	N/A	N/A			Pass	Pass	N/A	N/A	N/A	Confirmed	N/A
22	Processed	190419-022		Unknown		287									SCN-Bimane IS	T1	Internal Standard	1631	4558	2.24	2.21	-0.03		M+	1	1	1	N/A	111	111	.000 (mmu)	N/A	N/A	N/A	Method	True	False	N/A	N/A	N/A			Pass	Pass	N/A	N/A	N/A	Confirmed	N/A
22	Processed	190419-022		Unknown		287									SCN-Bimane IS	T1C1	Internal Standard	676	1882	2.21	2.22	-0.01		M+	N/A	N/A	N/A	N/A	126.1	126.1	-.002 (mmu)	N/A	N/A	N/A	Method	True	False	N/A	N/A	N/A			Pass	Pass	N/A	N/A	N/A	Confirmed	N/A
23	Processed	190419-023		Unknown		286									SCN-Bimane	T1	Target Compound	3752	9964	2.23	2.21	-0.02		M+	36.772	N/A	36.772	N/A	111	111	.000 (mmu)	1.578	1	6313	Method	True	False	N/A	N/A	N/A			Pass	Pass	N/A	N/A	N/A	Confirmed	N/A
23	Processed	190419-023		Unknown		286									SCN-Bimane	T1C1	Target Compound	1715	4738	2.21	2.21	0.00		M+	N/A	N/A	N/A	N/A	124.1	124.1	-.002 (mmu)	1.578	N/A	N/A	Method	True	False	N/A	N/A	N/A			Pass	Pass	N/A	N/A	N/A	Confirmed	N/A
23	Processed	190419-023		Unknown		286									SCN-Bimane IS	T1	Internal Standard	2199	6313	2.24	2.22	-0.02		M+	1	1	1	N/A	111	111	.000 (mmu)	N/A	N/A	N/A	Method	True	False	N/A	N/A	N/A			Pass	Pass	N/A	N/A	N/A	Confirmed	N/A
23	Processed	190419-023		Unknown		286									SCN-Bimane IS	T1C1	Internal Standard	1139	3037	2.22	2.22	0.00		M+	N/A	N/A	N/A	N/A	126.1	126.1	-.002 (mmu)	N/A	N/A	N/A	Method	True	False	N/A	N/A	N/A			Pass	Pass	N/A	N/A	N/A	Confirmed	N/A
24	Processed	190419-024		Unknown		285									SCN-Bimane	T1	Target Compound	3937	11040	2.23	2.21	-0.02		M+	43.988	N/A	43.988	N/A	111	111	.000 (mmu)	1.863	1	5925	Method	True	False	N/A	N/A	N/A			Pass	Pass	N/A	N/A	N/A	Confirmed	N/A
24	Processed	190419-024		Unknown		285									SCN-Bimane	T1C1	Target Compound	1810	4876	2.21	2.21	0.00		M+	N/A	N/A	N/A	N/A	124.1	124.1	-.002 (mmu)	1.863	N/A	N/A	Method	True	False	N/A	N/A	N/A			Pass	Pass	N/A	N/A	N/A	Confirmed	N/A
24	Processed	190419-024		Unknown		285									SCN-Bimane IS	T1	Internal Standard	2284	5925	2.24	2.21	-0.03		M+	1	1	1	N/A	111	111	.000 (mmu)	N/A	N/A	N/A	Method	True	False	N/A	N/A	N/A			Pass	Pass	N/A	N/A	N/A	Confirmed	N/A
24	Processed	190419-024		Unknown		285									SCN-Bimane IS	T1C1	Internal Standard	973	2728	2.21	2.21	0.00		M+	N/A	N/A	N/A	N/A	126.1	126.1	-.002 (mmu)	N/A	N/A	N/A	Method	True	False	N/A	N/A	N/A			Pass	Pass	N/A	N/A	N/A	Confirmed	N/A
25	Processed	190419-025		Unknown		284									SCN-Bimane	T1	Target Compound	3407	8747	2.23	2.21	-0.02		M+	34.865	N/A	34.865	N/A	111	111	.000 (mmu)	1.503	1	5819	Method	True	False	N/A	N/A	N/A			Pass	Pass	N/A	N/A	N/A	Confirmed	N/A
25	Processed	190419-025		Unknown		284									SCN-Bimane	T1C1	Target Compound	1443	3909	2.21	2.21	0.00		M+	N/A	N/A	N/A	N/A	124.1	124.1	-.002 (mmu)	1.503	N/A	N/A	Method	True	False	N/A	N/A	N/A			Pass	Pass	N/A	N/A	N/A	Confirmed	N/A
25	Processed	190419-025		Unknown		284									SCN-Bimane IS	T1	Internal Standard	2122	5819	2.24	2.21	-0.03		M+	1	1	1	N/A	111	111	.000 (mmu)	N/A	N/A	N/A	Method	True	False	N/A	N/A	N/A			Pass	Pass	N/A	N/A	N/A	Confirmed	N/A
25	Processed	190419-025		Unknown		284									SCN-Bimane IS	T1C1	Internal Standard	1031	2741	2.21	2.21	0.00		M+	N/A	N/A	N/A	N/A	126.1	126.1	-.002 (mmu)	N/A	N/A	N/A	Method	True	False	N/A	N/A	N/A			Pass	Pass	N/A	N/A	N/A	Confirmed	N/A
26	Processed	190419-026		Unknown		283									SCN-Bimane	T1	Target Compound	2208	6439	2.23	2.22	-0.01		M+	38.438	N/A	38.438	N/A	111	111	.000 (mmu)	1.644	1	3916	Method	True	False	N/A	N/A	N/A			Pass	Pass	N/A	N/A	N/A	Confirmed	N/A
26	Processed	190419-026		Unknown		283									SCN-Bimane	T1C1	Target Compound	1162	2854	2.22	2.21	0.00		M+	N/A	N/A	N/A	N/A	124.1	124.1	-.002 (mmu)	1.644	N/A	N/A	Method	True	False	N/A	N/A	N/A			Pass	Pass	N/A	N/A	N/A	Confirmed	N/A
26	Processed	190419-026		Unknown		283									SCN-Bimane IS	T1	Internal Standard	1450	3916	2.24	2.21	-0.03		M+	1	1	1	N/A	111	111	.000 (mmu)	N/A	N/A	N/A	Method	True	False	N/A	N/A	N/A			Pass	Pass	N/A	N/A	N/A	Confirmed	N/A
26	Processed	190419-026		Unknown		283									SCN-Bimane IS	T1C1	Internal Standard	774	1917	2.21	2.21	0.00		M+	N/A	N/A	N/A	N/A	126.1	126.1	-.002 (mmu)	N/A	N/A	N/A	Method	True	False	N/A	N/A	N/A			Pass	Pass	N/A	N/A	N/A	Confirmed	N/A
27	Processed	190419-027		Unknown		282									SCN-Bimane	T1	Target Compound	3053	8312	2.23	2.22	-0.01		M+	36.875	N/A	36.875	N/A	111	111	.000 (mmu)	1.582	1	5252	Method	True	False	N/A	N/A	N/A			Pass	Pass	N/A	N/A	N/A	Confirmed	N/A
27	Processed	190419-027		Unknown		282									SCN-Bimane	T1C1	Target Compound	1399	3820	2.22	2.21	0.00		M+	N/A	N/A	N/A	N/A	124.1	124.1	-.002 (mmu)	1.582	N/A	N/A	Method	True	False	N/A	N/A	N/A			Pass	Pass	N/A	N/A	N/A	Confirmed	N/A
27	Processed	190419-027		Unknown		282									SCN-Bimane IS	T1	Internal Standard	1897	5252	2.24	2.22	-0.02		M+	1	1	1	N/A	111	111	.000 (mmu)	N/A	N/A	N/A	Method	True	False	N/A	N/A	N/A			Pass	Pass	N/A	N/A	N/A	Confirmed	N/A
27	Processed	190419-027		Unknown		282									SCN-Bimane IS	T1C1	Internal Standard	899	2631	2.22	2.22	0.00		M+	N/A	N/A	N/A	N/A	126.1	126.1	-.002 (mmu)	N/A	N/A	N/A	Method	True	False	N/A	N/A	N/A			Pass	Pass	N/A	N/A	N/A	Confirmed	N/A
28	Processed	190419-028		Unknown		281									SCN-Bimane	T1	Target Compound	5821	15047	2.23	2.21	-0.02		M+	56.122	N/A	56.122	N/A	111	111	.000 (mmu)	2.342	1	6423	Method	True	False	N/A	N/A	N/A			Pass	Pass	N/A	N/A	N/A	Confirmed	N/A
28	Processed	190419-028		Unknown		281									SCN-Bimane	T1C1	Target Compound	2635	7213	2.21	2.21	0.00		M+	N/A	N/A	N/A	N/A	124.1	124.1	-.002 (mmu)	2.342	N/A	N/A	Method	True	False	N/A	N/A	N/A			Pass	Pass	N/A	N/A	N/A	Confirmed	N/A
28	Processed	190419-028		Unknown		281									SCN-Bimane IS	T1	Internal Standard	2408	6423	2.24	2.21	-0.03		M+	1	1	1	N/A	111	111	.000 (mmu)	N/A	N/A	N/A	Method	True	False	N/A	N/A	N/A			Pass	Pass	N/A	N/A	N/A	Confirmed	N/A
28	Processed	190419-028		Unknown		281									SCN-Bimane IS	T1C1	Internal Standard	1057	2899	2.21	2.21	0.00		M+	N/A	N/A	N/A	N/A	126.1	126.1	-.002 (mmu)	N/A	N/A	N/A	Method	True	False	N/A	N/A	N/A			Pass	Pass	N/A	N/A	N/A	Confirmed	N/A
29	Processed	190419-029		Unknown		280									SCN-Bimane	T1	Target Compound	5269	14660	2.23	2.21	-0.02		M+	56.713	N/A	56.713	N/A	111	111	.000 (mmu)	2.366	1	6197	Method	True	False	N/A	N/A	N/A			Pass	Pass	N/A	N/A	N/A	Confirmed	N/A
29	Processed	190419-029		Unknown		280									SCN-Bimane	T1C1	Target Compound	2751	6837	2.21	2.21	0.00		M+	N/A	N/A	N/A	N/A	124.1	124.1	-.002 (mmu)	2.366	N/A	N/A	Method	True	False	N/A	N/A	N/A			Pass	Pass	N/A	N/A	N/A	Confirmed	N/A
29	Processed	190419-029		Unknown		280									SCN-Bimane IS	T1	Internal Standard	2365	6197	2.24	2.21	-0.03		M+	1	1	1	N/A	111	111	.000 (mmu)	N/A	N/A	N/A	Method	True	False	N/A	N/A	N/A			Pass	Pass	N/A	N/A	N/A	Confirmed	N/A
29	Processed	190419-029		Unknown		280									SCN-Bimane IS	T1C1	Internal Standard	1044	2930	2.21	2.21	0.00		M+	N/A	N/A	N/A	N/A	126.1	126.1	-.002 (mmu)	N/A	N/A	N/A	Method	True	False	N/A	N/A	N/A			Pass	Pass	N/A	N/A	N/A	Confirmed	N/A
30	Processed	190419-030		Unknown		279									SCN-Bimane	T1	Target Compound	29	53	2.23	2.24	0.01		M+	407.325	N/A	407.325	N/A	111	111	.000 (mmu)	16.21	1	3	Method	True	False	N/A	N/A	N/A			Pass	Pass	N/A	N/A	N/A	Confirmed	N/A
30	Processed	190419-030		Unknown		279									SCN-Bimane	T1C1	Target Compound	27	21	2.24	2.22	0.02		M+	N/A	N/A	N/A	N/A	124.1	124.1	-.002 (mmu)	16.21	N/A	N/A	Method	True	False	N/A	N/A	N/A			Pass	Pass	N/A	N/A	N/A	Confirmed	N/A
30	Processed	190419-030		Unknown		279									SCN-Bimane IS	T1	Internal Standard	8	3	2.24	2.21	-0.03		M+	1	1	1	N/A	111	111	.000 (mmu)	N/A	N/A	N/A	Method	True	False	N/A	N/A	N/A			Pass	Fail	N/A	N/A	N/A	Identified	N/A
30	Processed	190419-030		Unknown		279									SCN-Bimane IS	T1C1	Internal Standard	5	3	2.21	2.22	-0.01		M+	N/A	N/A	N/A	N/A	126.1	126.1	-.002 (mmu)	N/A	N/A	N/A	Method	True	False	N/A	N/A	N/A			Pass	Fail	N/A	N/A	N/A	Identified	N/A
31	Processed	190419-031		Unknown		278									SCN-Bimane	T1	Target Compound	3155	7862	2.23	2.22	-0.01		M+	34.346	N/A	34.346	N/A	111	111	.000 (mmu)	1.483	1	5303	Method	True	False	N/A	N/A	N/A			Pass	Pass	N/A	N/A	N/A	Confirmed	N/A
31	Processed	190419-031		Unknown		278									SCN-Bimane	T1C1	Target Compound	1243	3705	2.22	2.22	0.00		M+	N/A	N/A	N/A	N/A	124.1	124.1	-.002 (mmu)	1.483	N/A	N/A	Method	True	False	N/A	N/A	N/A			Pass	Pass	N/A	N/A	N/A	Confirmed	N/A
31	Processed	190419-031		Unknown		278									SCN-Bimane IS	T1	Internal Standard	1960	5303	2.24	2.21	-0.03		M+	1	1	1	N/A	111	111	.000 (mmu)	N/A	N/A	N/A	Method	True	False	N/A	N/A	N/A			Pass	Pass	N/A	N/A	N/A	Confirmed	N/A
31	Processed	190419-031		Unknown		278									SCN-Bimane IS	T1C1	Internal Standard	874	2422	2.21	2.21	0.00		M+	N/A	N/A	N/A	N/A	126.1	126.1	-.002 (mmu)	N/A	N/A	N/A	Method	True	False	N/A	N/A	N/A			Pass	Pass	N/A	N/A	N/A	Confirmed	N/A
32	Processed	190419-032		Unknown		277									SCN-Bimane	T1	Target Compound	72	165	2.23	2.22	-0.01		M+	58.535	N/A	58.535	N/A	111	111	.000 (mmu)	2.438	1	67	Method	True	False	N/A	N/A	N/A			Pass	Fail	N/A	N/A	N/A	Identified	N/A
32	Processed	190419-032		Unknown		277									SCN-Bimane	T1C1	Target Compound	44	29	2.22	2.22	0.00		M+	N/A	N/A	N/A	N/A	124.1	124.1	-.002 (mmu)	2.438	N/A	N/A	Method	True	False	N/A	N/A	N/A			Pass	Fail	N/A	N/A	N/A	Identified	N/A
32	Processed	190419-032		Unknown		277									SCN-Bimane IS	T1	Internal Standard	55	67	2.24	2.21	-0.03		M+	1	1	1	N/A	111	111	.000 (mmu)	N/A	N/A	N/A	Method	True	False	N/A	N/A	N/A			Pass	Fail	N/A	N/A	N/A	Identified	N/A
32	Processed	190419-032		Unknown		277									SCN-Bimane IS	T1C1	Internal Standard	27	24	2.21	2.2	0.00		M+	N/A	N/A	N/A	N/A	126.1	126.1	-.002 (mmu)	N/A	N/A	N/A	Method	True	False	N/A	N/A	N/A			Pass	Fail	N/A	N/A	N/A	Identified	N/A
33	Processed	190419-033		Unknown		276									SCN-Bimane	T1	Target Compound	5464	14765	2.23	2.21	-0.02		M+	63.879	N/A	63.879	N/A	111	111	.000 (mmu)	2.649	1	5575	Method	True	False	N/A	N/A	N/A			Pass	Pass	N/A	N/A	N/A	Confirmed	N/A
33	Processed	190419-033		Unknown		276									SCN-Bimane	T1C1	Target Compound	2323	6871	2.21	2.21	0.00		M+	N/A	N/A	N/A	N/A	124.1	124.1	-.002 (mmu)	2.649	N/A	N/A	Method	True	False	N/A	N/A	N/A			Pass	Pass	N/A	N/A	N/A	Confirmed	N/A
33	Processed	190419-033		Unknown		276									SCN-Bimane IS	T1	Internal Standard	2069	5575	2.24	2.21	-0.03		M+	1	1	1	N/A	111	111	.000 (mmu)	N/A	N/A	N/A	Method	True	False	N/A	N/A	N/A			Pass	Pass	N/A	N/A	N/A	Confirmed	N/A
33	Processed	190419-033		Unknown		276									SCN-Bimane IS	T1C1	Internal Standard	870	2488	2.21	2.21	0.01		M+	N/A	N/A	N/A	N/A	126.1	126.1	-.002 (mmu)	N/A	N/A	N/A	Method	True	False	N/A	N/A	N/A			Pass	Pass	N/A	N/A	N/A	Confirmed	N/A
34	Processed	190419-034		Unknown		275									SCN-Bimane	T1	Target Compound	5128	14154	2.23	2.2	-0.03		M+	59.048	N/A	59.048	N/A	111	111	.000 (mmu)	2.458	1	5758	Method	True	False	N/A	N/A	N/A			Pass	Pass	N/A	N/A	N/A	Confirmed	N/A
34	Processed	190419-034		Unknown		275									SCN-Bimane	T1C1	Target Compound	2324	6514	2.2	2.22	-0.01		M+	N/A	N/A	N/A	N/A	124.1	124.1	-.002 (mmu)	2.458	N/A	N/A	Method	True	False	N/A	N/A	N/A			Pass	Pass	N/A	N/A	N/A	Confirmed	N/A
34	Processed	190419-034		Unknown		275									SCN-Bimane IS	T1	Internal Standard	2095	5758	2.24	2.21	-0.03		M+	1	1	1	N/A	111	111	.000 (mmu)	N/A	N/A	N/A	Method	True	False	N/A	N/A	N/A			Pass	Pass	N/A	N/A	N/A	Confirmed	N/A
34	Processed	190419-034		Unknown		275									SCN-Bimane IS	T1C1	Internal Standard	1154	2714	2.21	2.21	0.00		M+	N/A	N/A	N/A	N/A	126.1	126.1	-.002 (mmu)	N/A	N/A	N/A	Method	True	False	N/A	N/A	N/A			Pass	Pass	N/A	N/A	N/A	Confirmed	N/A
35	Processed	190419-035		Unknown		274									SCN-Bimane	T1	Target Compound	5363	14931	2.23	2.21	-0.02		M+	57.947	N/A	57.947	N/A	111	111	.000 (mmu)	2.414	1	6184	Method	True	False	N/A	N/A	N/A			Pass	Pass	N/A	N/A	N/A	Confirmed	N/A
35	Processed	190419-035		Unknown		274									SCN-Bimane	T1C1	Target Compound	2426	6850	2.21	2.22	-0.01		M+	N/A	N/A	N/A	N/A	124.1	124.1	-.002 (mmu)	2.414	N/A	N/A	Method	True	False	N/A	N/A	N/A			Pass	Pass	N/A	N/A	N/A	Confirmed	N/A
35	Processed	190419-035		Unknown		274									SCN-Bimane IS	T1	Internal Standard	2292	6184	2.24	2.22	-0.02		M+	1	1	1	N/A	111	111	.000 (mmu)	N/A	N/A	N/A	Method	True	False	N/A	N/A	N/A			Pass	Pass	N/A	N/A	N/A	Confirmed	N/A
35	Processed	190419-035		Unknown		274									SCN-Bimane IS	T1C1	Internal Standard	1000	2631	2.22	2.21	0.01		M+	N/A	N/A	N/A	N/A	126.1	126.1	-.002 (mmu)	N/A	N/A	N/A	Method	True	False	N/A	N/A	N/A			Pass	Pass	N/A	N/A	N/A	Confirmed	N/A
36	Processed	190419-036		Unknown		273									SCN-Bimane	T1	Target Compound	4839	13280	2.23	2.21	-0.02		M+	45.766	N/A	45.766	N/A	111	111	.000 (mmu)	1.934	1	6868	Method	True	False	N/A	N/A	N/A			Pass	Pass	N/A	N/A	N/A	Confirmed	N/A
36	Processed	190419-036		Unknown		273									SCN-Bimane	T1C1	Target Compound	2233	5992	2.21	2.21	0.00		M+	N/A	N/A	N/A	N/A	124.1	124.1	-.002 (mmu)	1.934	N/A	N/A	Method	True	False	N/A	N/A	N/A			Pass	Pass	N/A	N/A	N/A	Confirmed	N/A
36	Processed	190419-036		Unknown		273									SCN-Bimane IS	T1	Internal Standard	2520	6868	2.24	2.22	-0.02		M+	1	1	1	N/A	111	111	.000 (mmu)	N/A	N/A	N/A	Method	True	False	N/A	N/A	N/A			Pass	Pass	N/A	N/A	N/A	Confirmed	N/A
36	Processed	190419-036		Unknown		273									SCN-Bimane IS	T1C1	Internal Standard	1187	3125	2.22	2.22	0.00		M+	N/A	N/A	N/A	N/A	126.1	126.1	-.002 (mmu)	N/A	N/A	N/A	Method	True	False	N/A	N/A	N/A			Pass	Pass	N/A	N/A	N/A	Confirmed	N/A
37	Processed	190419-037		Unknown		272									SCN-Bimane	T1	Target Compound	3753	9846	2.23	2.21	-0.02		M+	40.662	N/A	40.662	N/A	111	111	.000 (mmu)	1.732	1	5685	Method	True	False	N/A	N/A	N/A			Pass	Pass	N/A	N/A	N/A	Confirmed	N/A
37	Processed	190419-037		Unknown		272									SCN-Bimane	T1C1	Target Compound	1727	4602	2.21	2.21	0.00		M+	N/A	N/A	N/A	N/A	124.1	124.1	-.002 (mmu)	1.732	N/A	N/A	Method	True	False	N/A	N/A	N/A			Pass	Pass	N/A	N/A	N/A	Confirmed	N/A
37	Processed	190419-037		Unknown		272									SCN-Bimane IS	T1	Internal Standard	2225	5685	2.24	2.21	-0.03		M+	1	1	1	N/A	111	111	.000 (mmu)	N/A	N/A	N/A	Method	True	False	N/A	N/A	N/A			Pass	Pass	N/A	N/A	N/A	Confirmed	N/A
37	Processed	190419-037		Unknown		272									SCN-Bimane IS	T1C1	Internal Standard	998	2749	2.21	2.21	0.00		M+	N/A	N/A	N/A	N/A	126.1	126.1	-.002 (mmu)	N/A	N/A	N/A	Method	True	False	N/A	N/A	N/A			Pass	Pass	N/A	N/A	N/A	Confirmed	N/A
38	Processed	190419-038		Unknown		271									SCN-Bimane	T1	Target Compound	4674	12822	2.23	2.21	-0.02		M+	50.362	N/A	50.362	N/A	111	111	.000 (mmu)	2.115	1	6063	Method	True	False	N/A	N/A	N/A			Pass	Pass	N/A	N/A	N/A	Confirmed	N/A
38	Processed	190419-038		Unknown		271									SCN-Bimane	T1C1	Target Compound	2186	5858	2.21	2.21	0.00		M+	N/A	N/A	N/A	N/A	124.1	124.1	-.002 (mmu)	2.115	N/A	N/A	Method	True	False	N/A	N/A	N/A			Pass	Pass	N/A	N/A	N/A	Confirmed	N/A
38	Processed	190419-038		Unknown		271									SCN-Bimane IS	T1	Internal Standard	2096	6063	2.24	2.21	-0.03		M+	1	1	1	N/A	111	111	.000 (mmu)	N/A	N/A	N/A	Method	True	False	N/A	N/A	N/A			Pass	Pass	N/A	N/A	N/A	Confirmed	N/A
38	Processed	190419-038		Unknown		271									SCN-Bimane IS	T1C1	Internal Standard	1089	2706	2.21	2.21	0.01		M+	N/A	N/A	N/A	N/A	126.1	126.1	-.002 (mmu)	N/A	N/A	N/A	Method	True	False	N/A	N/A	N/A			Pass	Pass	N/A	N/A	N/A	Confirmed	N/A
39	Processed	190419-039		Unknown		270									SCN-Bimane	T1	Target Compound	171	440	2.23	2.22	-0.01		M+	84.796	N/A	84.796	N/A	111	111	.000 (mmu)	3.475	1	127	Method	True	False	N/A	N/A	N/A			Pass	Fail	N/A	N/A	N/A	Identified	N/A
39	Processed	190419-039		Unknown		270									SCN-Bimane	T1C1	Target Compound	79	152	2.22	2.22	0.00		M+	N/A	N/A	N/A	N/A	124.1	124.1	-.002 (mmu)	3.475	N/A	N/A	Method	True	False	N/A	N/A	N/A			Pass	Fail	N/A	N/A	N/A	Identified	N/A
39	Processed	190419-039		Unknown		270									SCN-Bimane IS	T1	Internal Standard	83	127	2.24	2.22	-0.02		M+	1	1	1	N/A	111	111	.000 (mmu)	N/A	N/A	N/A	Method	True	False	N/A	N/A	N/A			Pass	Pass	N/A	N/A	N/A	Confirmed	N/A
39	Processed	190419-039		Unknown		270									SCN-Bimane IS	T1C1	Internal Standard	31	50	2.22	2.21	0.01		M+	N/A	N/A	N/A	N/A	126.1	126.1	-.002 (mmu)	N/A	N/A	N/A	Method	True	False	N/A	N/A	N/A			Pass	Pass	N/A	N/A	N/A	Confirmed	N/A
40	Processed	190419-040		Unknown		298									SCN-Bimane	T1	Target Compound	41	43	2.23	2.23	0.00		M+	743.575	N/A	743.575	N/A	111	111	.000 (mmu)	29.486	1	1	Method	True	False	N/A	N/A	N/A			Pass	Fail	N/A	N/A	N/A	Identified	N/A
40	Processed	190419-040		Unknown		298									SCN-Bimane	T1C1	Target Compound	1	0	2.23	2.23	0.01		M+	N/A	N/A	N/A	N/A	124.1	124.1	-.002 (mmu)	29.486	N/A	N/A	Method	True	False	N/A	N/A	N/A			Pass	Fail	N/A	N/A	N/A	Identified	N/A
40	Processed	190419-040		Unknown		298									SCN-Bimane IS	T1	Internal Standard	4	1	2.24	2.23	-0.01		M+	1	1	1	N/A	111	111	.000 (mmu)	N/A	N/A	N/A	Method	True	False	N/A	N/A	N/A			Pass	Fail	N/A	N/A	N/A	Identified	N/A
40	Processed	190419-040		Unknown		298									SCN-Bimane IS	T1C1	Internal Standard	4	1	2.23	2.21	0.02		M+	N/A	N/A	N/A	N/A	126.1	126.1	-.002 (mmu)	N/A	N/A	N/A	Method	True	False	N/A	N/A	N/A			Pass	Fail	N/A	N/A	N/A	Identified	N/A
41	Processed	190419-041		Unknown		299									SCN-Bimane	T1	Target Compound	2855	7708	2.23	2.21	-0.02		M+	31.001	N/A	31.001	N/A	111	111	.000 (mmu)	1.351	1	5708	Method	True	False	N/A	N/A	N/A			Pass	Pass	N/A	N/A	N/A	Confirmed	N/A
41	Processed	190419-041		Unknown		299									SCN-Bimane	T1C1	Target Compound	1296	3401	2.21	2.21	0.00		M+	N/A	N/A	N/A	N/A	124.1	124.1	-.002 (mmu)	1.351	N/A	N/A	Method	True	False	N/A	N/A	N/A			Pass	Pass	N/A	N/A	N/A	Confirmed	N/A
41	Processed	190419-041		Unknown		299									SCN-Bimane IS	T1	Internal Standard	2192	5708	2.24	2.21	-0.03		M+	1	1	1	N/A	111	111	.000 (mmu)	N/A	N/A	N/A	Method	True	False	N/A	N/A	N/A			Pass	Pass	N/A	N/A	N/A	Confirmed	N/A
41	Processed	190419-041		Unknown		299									SCN-Bimane IS	T1C1	Internal Standard	1011	2590	2.21	2.2	0.01		M+	N/A	N/A	N/A	N/A	126.1	126.1	-.002 (mmu)	N/A	N/A	N/A	Method	True	False	N/A	N/A	N/A			Pass	Pass	N/A	N/A	N/A	Confirmed	N/A
42	Processed	190419-042		Unknown		300									SCN-Bimane	T1	Target Compound	2392	6246	2.23	2.21	-0.02		M+	32.748	N/A	32.748	N/A	111	111	.000 (mmu)	1.42	1	4400	Method	True	False	N/A	N/A	N/A			Pass	Pass	N/A	N/A	N/A	Confirmed	N/A
42	Processed	190419-042		Unknown		300									SCN-Bimane	T1C1	Target Compound	1069	2710	2.21	2.21	-0.01		M+	N/A	N/A	N/A	N/A	124.1	124.1	-.002 (mmu)	1.42	N/A	N/A	Method	True	False	N/A	N/A	N/A			Pass	Pass	N/A	N/A	N/A	Confirmed	N/A
42	Processed	190419-042		Unknown		300									SCN-Bimane IS	T1	Internal Standard	1824	4400	2.24	2.22	-0.02		M+	1	1	1	N/A	111	111	.000 (mmu)	N/A	N/A	N/A	Method	True	False	N/A	N/A	N/A			Pass	Pass	N/A	N/A	N/A	Confirmed	N/A
42	Processed	190419-042		Unknown		300									SCN-Bimane IS	T1C1	Internal Standard	964	2369	2.22	2.22	0.00		M+	N/A	N/A	N/A	N/A	126.1	126.1	-.002 (mmu)	N/A	N/A	N/A	Method	True	False	N/A	N/A	N/A			Pass	Pass	N/A	N/A	N/A	Confirmed	N/A
43	Processed	190419-043		Unknown		301									SCN-Bimane	T1	Target Compound	3314	9196	2.23	2.21	-0.02		M+	37.978	N/A	37.978	N/A	111	111	.000 (mmu)	1.626	1	5655	Method	True	False	N/A	N/A	N/A			Pass	Pass	N/A	N/A	N/A	Confirmed	N/A
43	Processed	190419-043		Unknown		301									SCN-Bimane	T1C1	Target Compound	1598	4138	2.21	2.21	0.00		M+	N/A	N/A	N/A	N/A	124.1	124.1	-.002 (mmu)	1.626	N/A	N/A	Method	True	False	N/A	N/A	N/A			Pass	Pass	N/A	N/A	N/A	Confirmed	N/A
43	Processed	190419-043		Unknown		301									SCN-Bimane IS	T1	Internal Standard	2072	5655	2.24	2.21	-0.03		M+	1	1	1	N/A	111	111	.000 (mmu)	N/A	N/A	N/A	Method	True	False	N/A	N/A	N/A			Pass	Pass	N/A	N/A	N/A	Confirmed	N/A
43	Processed	190419-043		Unknown		301									SCN-Bimane IS	T1C1	Internal Standard	907	2712	2.21	2.21	0.01		M+	N/A	N/A	N/A	N/A	126.1	126.1	-.002 (mmu)	N/A	N/A	N/A	Method	True	False	N/A	N/A	N/A			Pass	Pass	N/A	N/A	N/A	Confirmed	N/A
44	Processed	190419-044		Unknown		308									SCN-Bimane	T1	Target Compound	1421	4635	2.23	2.21	-0.02		M+	19.171	N/A	19.171	N/A	111	111	.000 (mmu)	0.883	1	5247	Method	True	False	N/A	N/A	N/A			Pass	Pass	N/A	N/A	N/A	Confirmed	N/A
44	Processed	190419-044		Unknown		308									SCN-Bimane	T1C1	Target Compound	748	2019	2.21	2.21	0.00		M+	N/A	N/A	N/A	N/A	124.1	124.1	-.002 (mmu)	0.883	N/A	N/A	Method	True	False	N/A	N/A	N/A			Pass	Pass	N/A	N/A	N/A	Confirmed	N/A
44	Processed	190419-044		Unknown		308									SCN-Bimane IS	T1	Internal Standard	1962	5247	2.24	2.21	-0.03		M+	1	1	1	N/A	111	111	.000 (mmu)	N/A	N/A	N/A	Method	True	False	N/A	N/A	N/A			Pass	Pass	N/A	N/A	N/A	Confirmed	N/A
44	Processed	190419-044		Unknown		308									SCN-Bimane IS	T1C1	Internal Standard	915	2531	2.21	2.21	0.00		M+	N/A	N/A	N/A	N/A	126.1	126.1	-.002 (mmu)	N/A	N/A	N/A	Method	True	False	N/A	N/A	N/A			Pass	Pass	N/A	N/A	N/A	Confirmed	N/A
45	Processed	190419-045		Unknown		309									SCN-Bimane	T1	Target Compound	1995	5122	2.23	2.21	-0.02		M+	22.065	N/A	22.065	N/A	111	111	.000 (mmu)	0.998	1	5134	Method	True	False	N/A	N/A	N/A			Pass	Pass	N/A	N/A	N/A	Confirmed	N/A
45	Processed	190419-045		Unknown		309									SCN-Bimane	T1C1	Target Compound	807	2188	2.21	2.21	0.00		M+	N/A	N/A	N/A	N/A	124.1	124.1	-.002 (mmu)	0.998	N/A	N/A	Method	True	False	N/A	N/A	N/A			Pass	Pass	N/A	N/A	N/A	Confirmed	N/A
45	Processed	190419-045		Unknown		309									SCN-Bimane IS	T1	Internal Standard	2154	5134	2.24	2.21	-0.03		M+	1	1	1	N/A	111	111	.000 (mmu)	N/A	N/A	N/A	Method	True	False	N/A	N/A	N/A			Pass	Pass	N/A	N/A	N/A	Confirmed	N/A
45	Processed	190419-045		Unknown		309									SCN-Bimane IS	T1C1	Internal Standard	1022	2513	2.21	2.21	0.00		M+	N/A	N/A	N/A	N/A	126.1	126.1	-.002 (mmu)	N/A	N/A	N/A	Method	True	False	N/A	N/A	N/A			Pass	Pass	N/A	N/A	N/A	Confirmed	N/A
46	Processed	190419-046		Unknown		296/295									SCN-Bimane	T1	Target Compound	2571	6695	2.23	2.21	-0.02		M+	25.052	N/A	25.052	N/A	111	111	.000 (mmu)	1.116	1	6001	Method	True	False	N/A	N/A	N/A			Pass	Pass	N/A	N/A	N/A	Confirmed	N/A
46	Processed	190419-046		Unknown		296/295									SCN-Bimane	T1C1	Target Compound	1183	3185	2.21	2.21	0.00		M+	N/A	N/A	N/A	N/A	124.1	124.1	-.002 (mmu)	1.116	N/A	N/A	Method	True	False	N/A	N/A	N/A			Pass	Pass	N/A	N/A	N/A	Confirmed	N/A
46	Processed	190419-046		Unknown		296/295									SCN-Bimane IS	T1	Internal Standard	2080	6001	2.24	2.22	-0.02		M+	1	1	1	N/A	111	111	.000 (mmu)	N/A	N/A	N/A	Method	True	False	N/A	N/A	N/A			Pass	Pass	N/A	N/A	N/A	Confirmed	N/A
46	Processed	190419-046		Unknown		296/295									SCN-Bimane IS	T1C1	Internal Standard	994	2740	2.22	2.21	0.01		M+	N/A	N/A	N/A	N/A	126.1	126.1	-.002 (mmu)	N/A	N/A	N/A	Method	True	False	N/A	N/A	N/A			Pass	Pass	N/A	N/A	N/A	Confirmed	N/A
47	Processed	190419-047		Unknown		294/297									SCN-Bimane	T1	Target Compound	55	67	2.23	2.22	-0.01		M+	59136.4	N/A	59136.4	N/A	111	111	.000 (mmu)	2335.1	1	0	Method	True	False	N/A	N/A	N/A			Pass	Fail	N/A	N/A	N/A	Identified	N/A
47	Processed	190419-047		Unknown		294/297									SCN-Bimane	T1C1	Target Compound	9	4	2.22	2.2	0.01		M+	N/A	N/A	N/A	N/A	124.1	124.1	-.002 (mmu)	2335.1	N/A	N/A	Method	True	False	N/A	N/A	N/A			Pass	Fail	N/A	N/A	N/A	Identified	N/A
47	Processed	190419-047		Unknown		294/297									SCN-Bimane IS	T1	Internal Standard	0	0	2.24	2.3	0.06		M+	1	1	1	N/A	111	111	.000 (mmu)	N/A	N/A	N/A	Method	True	False	N/A	N/A	N/A			Pass	Fail	N/A	N/A	N/A	Identified	N/A
47	Processed	190419-047		Unknown		294/297									SCN-Bimane IS	T1C1	Internal Standard	17	8	2.3	2.31	-0.01		M+	N/A	N/A	N/A	N/A	126.1	126.1	-.002 (mmu)	N/A	N/A	N/A	Method	True	False	N/A	N/A	N/A			Pass	Fail	N/A	N/A	N/A	Identified	N/A
48	Processed	190419-048		Unknown		266									SCN-Bimane	T1	Target Compound	2030	5243	2.23	2.21	-0.02		M+	21.07	N/A	21.07	N/A	111	111	.000 (mmu)	0.958	1	5470	Method	True	False	N/A	N/A	N/A			Pass	Pass	N/A	N/A	N/A	Confirmed	N/A
48	Processed	190419-048		Unknown		266									SCN-Bimane	T1C1	Target Compound	891	2519	2.21	2.21	0.00		M+	N/A	N/A	N/A	N/A	124.1	124.1	-.002 (mmu)	0.958	N/A	N/A	Method	True	False	N/A	N/A	N/A			Pass	Pass	N/A	N/A	N/A	Confirmed	N/A
48	Processed	190419-048		Unknown		266									SCN-Bimane IS	T1	Internal Standard	1994	5470	2.24	2.21	-0.03		M+	1	1	1	N/A	111	111	.000 (mmu)	N/A	N/A	N/A	Method	True	False	N/A	N/A	N/A			Pass	Pass	N/A	N/A	N/A	Confirmed	N/A
48	Processed	190419-048		Unknown		266									SCN-Bimane IS	T1C1	Internal Standard	992	2825	2.21	2.22	0.00		M+	N/A	N/A	N/A	N/A	126.1	126.1	-.002 (mmu)	N/A	N/A	N/A	Method	True	False	N/A	N/A	N/A			Pass	Pass	N/A	N/A	N/A	Confirmed	N/A
49	Processed	190419-049		Unknown		265									SCN-Bimane	T1	Target Compound	2575	6738	2.23	2.21	-0.02		M+	28.069	N/A	28.069	N/A	111	111	.000 (mmu)	1.235	1	5457	Method	True	False	N/A	N/A	N/A			Pass	Pass	N/A	N/A	N/A	Confirmed	N/A
49	Processed	190419-049		Unknown		265									SCN-Bimane	T1C1	Target Compound	1195	3117	2.21	2.21	0.00		M+	N/A	N/A	N/A	N/A	124.1	124.1	-.002 (mmu)	1.235	N/A	N/A	Method	True	False	N/A	N/A	N/A			Pass	Pass	N/A	N/A	N/A	Confirmed	N/A
49	Processed	190419-049		Unknown		265									SCN-Bimane IS	T1	Internal Standard	2069	5457	2.24	2.21	-0.03		M+	1	1	1	N/A	111	111	.000 (mmu)	N/A	N/A	N/A	Method	True	False	N/A	N/A	N/A			Pass	Pass	N/A	N/A	N/A	Confirmed	N/A
49	Processed	190419-049		Unknown		265									SCN-Bimane IS	T1C1	Internal Standard	902	2572	2.21	2.2	0.01		M+	N/A	N/A	N/A	N/A	126.1	126.1	-.002 (mmu)	N/A	N/A	N/A	Method	True	False	N/A	N/A	N/A			Pass	Pass	N/A	N/A	N/A	Confirmed	N/A
50	Processed	190419-050		Unknown		264									SCN-Bimane	T1	Target Compound	1668	4363	2.23	2.21	-0.02		M+	17.171	N/A	17.171	N/A	111	111	.000 (mmu)	0.804	1	5424	Method	True	False	N/A	N/A	N/A			Pass	Pass	N/A	N/A	N/A	Confirmed	N/A
50	Processed	190419-050		Unknown		264									SCN-Bimane	T1C1	Target Compound	761	1959	2.21	2.22	-0.01		M+	N/A	N/A	N/A	N/A	124.1	124.1	-.002 (mmu)	0.804	N/A	N/A	Method	True	False	N/A	N/A	N/A			Pass	Pass	N/A	N/A	N/A	Confirmed	N/A
50	Processed	190419-050		Unknown		264									SCN-Bimane IS	T1	Internal Standard	2070	5424	2.24	2.21	-0.03		M+	1	1	1	N/A	111	111	.000 (mmu)	N/A	N/A	N/A	Method	True	False	N/A	N/A	N/A			Pass	Pass	N/A	N/A	N/A	Confirmed	N/A
50	Processed	190419-050		Unknown		264									SCN-Bimane IS	T1C1	Internal Standard	1069	2625	2.21	2.22	-0.01		M+	N/A	N/A	N/A	N/A	126.1	126.1	-.002 (mmu)	N/A	N/A	N/A	Method	True	False	N/A	N/A	N/A			Pass	Pass	N/A	N/A	N/A	Confirmed	N/A
51	Processed	190419-051		Unknown		263									SCN-Bimane	T1	Target Compound	3579	9442	2.23	2.21	-0.02		M+	41.995	N/A	41.995	N/A	111	111	.000 (mmu)	1.785	1	5291	Method	True	False	N/A	N/A	N/A			Pass	Pass	N/A	N/A	N/A	Confirmed	N/A
51	Processed	190419-051		Unknown		263									SCN-Bimane	T1C1	Target Compound	1619	4557	2.21	2.22	-0.01		M+	N/A	N/A	N/A	N/A	124.1	124.1	-.002 (mmu)	1.785	N/A	N/A	Method	True	False	N/A	N/A	N/A			Pass	Pass	N/A	N/A	N/A	Confirmed	N/A
51	Processed	190419-051		Unknown		263									SCN-Bimane IS	T1	Internal Standard	1947	5291	2.24	2.22	-0.02		M+	1	1	1	N/A	111	111	.000 (mmu)	N/A	N/A	N/A	Method	True	False	N/A	N/A	N/A			Pass	Pass	N/A	N/A	N/A	Confirmed	N/A
51	Processed	190419-051		Unknown		263									SCN-Bimane IS	T1C1	Internal Standard	998	2672	2.22	2.21	0.00		M+	N/A	N/A	N/A	N/A	126.1	126.1	-.002 (mmu)	N/A	N/A	N/A	Method	True	False	N/A	N/A	N/A			Pass	Pass	N/A	N/A	N/A	Confirmed	N/A
52	Processed	190419-052		Unknown		262									SCN-Bimane	T1	Target Compound	53	83	2.23	2.22	-0.01		M+	54.878	N/A	54.878	N/A	111	111	.000 (mmu)	2.293	1	36	Method	True	False	N/A	N/A	N/A			Pass	Fail	N/A	N/A	N/A	Identified	N/A
52	Processed	190419-052		Unknown		262									SCN-Bimane	T1C1	Target Compound	8	8	2.22	2.21	0.01		M+	N/A	N/A	N/A	N/A	124.1	124.1	-.002 (mmu)	2.293	N/A	N/A	Method	True	False	N/A	N/A	N/A			Pass	Fail	N/A	N/A	N/A	Identified	N/A
52	Processed	190419-052		Unknown		262									SCN-Bimane IS	T1	Internal Standard	28	36	2.24	2.22	-0.02		M+	1	1	1	N/A	111	111	.000 (mmu)	N/A	N/A	N/A	Method	True	False	N/A	N/A	N/A			Pass	Fail	N/A	N/A	N/A	Identified	N/A
52	Processed	190419-052		Unknown		262									SCN-Bimane IS	T1C1	Internal Standard	10	5	2.22	2.23	-0.01		M+	N/A	N/A	N/A	N/A	126.1	126.1	-.002 (mmu)	N/A	N/A	N/A	Method	True	False	N/A	N/A	N/A			Pass	Fail	N/A	N/A	N/A	Identified	N/A
53	Processed	190419-053		Unknown		261									SCN-Bimane	T1	Target Compound	2878	8516	2.23	2.21	-0.02		M+	30.387	N/A	30.387	N/A	111	111	.000 (mmu)	1.326	1	6421	Method	True	False	N/A	N/A	N/A			Pass	Pass	N/A	N/A	N/A	Confirmed	N/A
53	Processed	190419-053		Unknown		261									SCN-Bimane	T1C1	Target Compound	1492	4103	2.21	2.22	-0.01		M+	N/A	N/A	N/A	N/A	124.1	124.1	-.002 (mmu)	1.326	N/A	N/A	Method	True	False	N/A	N/A	N/A			Pass	Pass	N/A	N/A	N/A	Confirmed	N/A
53	Processed	190419-053		Unknown		261									SCN-Bimane IS	T1	Internal Standard	2250	6421	2.24	2.22	-0.02		M+	1	1	1	N/A	111	111	.000 (mmu)	N/A	N/A	N/A	Method	True	False	N/A	N/A	N/A			Pass	Pass	N/A	N/A	N/A	Confirmed	N/A
53	Processed	190419-053		Unknown		261									SCN-Bimane IS	T1C1	Internal Standard	1224	2974	2.22	2.21	0.00		M+	N/A	N/A	N/A	N/A	126.1	126.1	-.002 (mmu)	N/A	N/A	N/A	Method	True	False	N/A	N/A	N/A			Pass	Pass	N/A	N/A	N/A	Confirmed	N/A
54	Processed	190419-054		Unknown		260									SCN-Bimane	T1	Target Compound	1971	5631	2.23	2.21	-0.02		M+	35.505	N/A	35.505	N/A	111	111	.000 (mmu)	1.528	1	3684	Method	True	False	N/A	N/A	N/A			Pass	Pass	N/A	N/A	N/A	Confirmed	N/A
54	Processed	190419-054		Unknown		260									SCN-Bimane	T1C1	Target Compound	1029	2520	2.21	2.21	0.00		M+	N/A	N/A	N/A	N/A	124.1	124.1	-.002 (mmu)	1.528	N/A	N/A	Method	True	False	N/A	N/A	N/A			Pass	Pass	N/A	N/A	N/A	Confirmed	N/A
54	Processed	190419-054		Unknown		260									SCN-Bimane IS	T1	Internal Standard	1329	3684	2.24	2.22	-0.02		M+	1	1	1	N/A	111	111	.000 (mmu)	N/A	N/A	N/A	Method	True	False	N/A	N/A	N/A			Pass	Pass	N/A	N/A	N/A	Confirmed	N/A
54	Processed	190419-054		Unknown		260									SCN-Bimane IS	T1C1	Internal Standard	655	1693	2.22	2.21	0.01		M+	N/A	N/A	N/A	N/A	126.1	126.1	-.002 (mmu)	N/A	N/A	N/A	Method	True	False	N/A	N/A	N/A			Pass	Pass	N/A	N/A	N/A	Confirmed	N/A
55	Processed	190419-055		Unknown		259									SCN-Bimane	T1	Target Compound	2512	7215	2.23	2.21	-0.02		M+	31.334	N/A	31.334	N/A	111	111	.000 (mmu)	1.364	1	5291	Method	True	False	N/A	N/A	N/A			Pass	Pass	N/A	N/A	N/A	Confirmed	N/A
55	Processed	190419-055		Unknown		259									SCN-Bimane	T1C1	Target Compound	1188	3198	2.21	2.21	0.00		M+	N/A	N/A	N/A	N/A	124.1	124.1	-.002 (mmu)	1.364	N/A	N/A	Method	True	False	N/A	N/A	N/A			Pass	Pass	N/A	N/A	N/A	Confirmed	N/A
55	Processed	190419-055		Unknown		259									SCN-Bimane IS	T1	Internal Standard	1827	5291	2.24	2.21	-0.03		M+	1	1	1	N/A	111	111	.000 (mmu)	N/A	N/A	N/A	Method	True	False	N/A	N/A	N/A			Pass	Pass	N/A	N/A	N/A	Confirmed	N/A
55	Processed	190419-055		Unknown		259									SCN-Bimane IS	T1C1	Internal Standard	812	2387	2.21	2.21	0.00		M+	N/A	N/A	N/A	N/A	126.1	126.1	-.002 (mmu)	N/A	N/A	N/A	Method	True	False	N/A	N/A	N/A			Pass	Pass	N/A	N/A	N/A	Confirmed	N/A
56	Processed	190419-056		Unknown		258									SCN-Bimane	T1	Target Compound	1504	3815	2.23	2.22	-0.01		M+	15.12	N/A	15.12	N/A	111	111	.000 (mmu)	0.724	1	5272	Method	True	False	N/A	N/A	N/A			Pass	Pass	N/A	N/A	N/A	Confirmed	N/A
56	Processed	190419-056		Unknown		258									SCN-Bimane	T1C1	Target Compound	661	1709	2.22	2.21	0.01		M+	N/A	N/A	N/A	N/A	124.1	124.1	-.002 (mmu)	0.724	N/A	N/A	Method	True	False	N/A	N/A	N/A			Pass	Pass	N/A	N/A	N/A	Confirmed	N/A
56	Processed	190419-056		Unknown		258									SCN-Bimane IS	T1	Internal Standard	1899	5272	2.24	2.21	-0.03		M+	1	1	1	N/A	111	111	.000 (mmu)	N/A	N/A	N/A	Method	True	False	N/A	N/A	N/A			Pass	Pass	N/A	N/A	N/A	Confirmed	N/A
56	Processed	190419-056		Unknown		258									SCN-Bimane IS	T1C1	Internal Standard	841	2499	2.21	2.21	0.00		M+	N/A	N/A	N/A	N/A	126.1	126.1	-.002 (mmu)	N/A	N/A	N/A	Method	True	False	N/A	N/A	N/A			Pass	Pass	N/A	N/A	N/A	Confirmed	N/A
57	Processed	190419-057		Unknown		257									SCN-Bimane	T1	Target Compound	1495	4528	2.23	2.22	-0.01		M+	16.254	N/A	16.254	N/A	111	111	.000 (mmu)	0.768	1	5893	Method	True	False	N/A	N/A	N/A			Pass	Pass	N/A	N/A	N/A	Confirmed	N/A
57	Processed	190419-057		Unknown		257									SCN-Bimane	T1C1	Target Compound	924	2207	2.22	2.21	0.00		M+	N/A	N/A	N/A	N/A	124.1	124.1	-.002 (mmu)	0.768	N/A	N/A	Method	True	False	N/A	N/A	N/A			Pass	Pass	N/A	N/A	N/A	Confirmed	N/A
57	Processed	190419-057		Unknown		257									SCN-Bimane IS	T1	Internal Standard	2134	5893	2.24	2.21	-0.03		M+	1	1	1	N/A	111	111	.000 (mmu)	N/A	N/A	N/A	Method	True	False	N/A	N/A	N/A			Pass	Pass	N/A	N/A	N/A	Confirmed	N/A
57	Processed	190419-057		Unknown		257									SCN-Bimane IS	T1C1	Internal Standard	949	2792	2.21	2.21	0.00		M+	N/A	N/A	N/A	N/A	126.1	126.1	-.002 (mmu)	N/A	N/A	N/A	Method	True	False	N/A	N/A	N/A			Pass	Pass	N/A	N/A	N/A	Confirmed	N/A
58	Processed	190419-058		Unknown		256									SCN-Bimane	T1	Target Compound	56	125	2.23	2.23	0.00		M+	40.369	N/A	40.369	N/A	111	111	.000 (mmu)	1.72	1	72	Method	True	False	N/A	N/A	N/A			Pass	Fail	N/A	N/A	N/A	Identified	N/A
58	Processed	190419-058		Unknown		256									SCN-Bimane	T1C1	Target Compound	25	11	2.23	2.21	0.02		M+	N/A	N/A	N/A	N/A	124.1	124.1	-.002 (mmu)	1.72	N/A	N/A	Method	True	False	N/A	N/A	N/A			Pass	Fail	N/A	N/A	N/A	Identified	N/A
58	Processed	190419-058		Unknown		256									SCN-Bimane IS	T1	Internal Standard	39	72	2.24	2.21	-0.03		M+	1	1	1	N/A	111	111	.000 (mmu)	N/A	N/A	N/A	Method	True	False	N/A	N/A	N/A			Pass	Fail	N/A	N/A	N/A	Identified	N/A
58	Processed	190419-058		Unknown		256									SCN-Bimane IS	T1C1	Internal Standard	37	26	2.21	2.21	0.00		M+	N/A	N/A	N/A	N/A	126.1	126.1	-.002 (mmu)	N/A	N/A	N/A	Method	True	False	N/A	N/A	N/A			Pass	Fail	N/A	N/A	N/A	Identified	N/A
59	Processed	190419-059		Unknown		255									SCN-Bimane	T1	Target Compound	47	70	2.23	2.22	-0.01		M+	21.653	N/A	21.653	N/A	111	111	.000 (mmu)	0.981	1	71	Method	True	False	N/A	N/A	N/A			Pass	Fail	N/A	N/A	N/A	Identified	N/A
59	Processed	190419-059		Unknown		255									SCN-Bimane	T1C1	Target Compound	6	3	2.22	2.23	-0.01		M+	N/A	N/A	N/A	N/A	124.1	124.1	-.002 (mmu)	0.981	N/A	N/A	Method	True	False	N/A	N/A	N/A			Pass	Fail	N/A	N/A	N/A	Identified	N/A
59	Processed	190419-059		Unknown		255									SCN-Bimane IS	T1	Internal Standard	81	71	2.24	2.21	-0.03		M+	1	1	1	N/A	111	111	.000 (mmu)	N/A	N/A	N/A	Method	True	False	N/A	N/A	N/A			Pass	Fail	N/A	N/A	N/A	Identified	N/A
59	Processed	190419-059		Unknown		255									SCN-Bimane IS	T1C1	Internal Standard	31	14	2.21	2.21	0.00		M+	N/A	N/A	N/A	N/A	126.1	126.1	-.002 (mmu)	N/A	N/A	N/A	Method	True	False	N/A	N/A	N/A			Pass	Fail	N/A	N/A	N/A	Identified	N/A
60	Processed	190419-060		Unknown		253									SCN-Bimane	T1	Target Compound	945	2744	2.23	2.21	-0.02		M+	10.61	N/A	10.61	N/A	111	111	.000 (mmu)	0.545	1	5031	Method	True	False	N/A	N/A	N/A			Pass	Pass	N/A	N/A	N/A	Confirmed	N/A
60	Processed	190419-060		Unknown		253									SCN-Bimane	T1C1	Target Compound	479	1162	2.21	2.22	0.00		M+	N/A	N/A	N/A	N/A	124.1	124.1	-.002 (mmu)	0.545	N/A	N/A	Method	True	False	N/A	N/A	N/A			Pass	Pass	N/A	N/A	N/A	Confirmed	N/A
60	Processed	190419-060		Unknown		253									SCN-Bimane IS	T1	Internal Standard	1895	5031	2.24	2.22	-0.02		M+	1	1	1	N/A	111	111	.000 (mmu)	N/A	N/A	N/A	Method	True	False	N/A	N/A	N/A			Pass	Pass	N/A	N/A	N/A	Confirmed	N/A
60	Processed	190419-060		Unknown		253									SCN-Bimane IS	T1C1	Internal Standard	878	2470	2.22	2.21	0.00		M+	N/A	N/A	N/A	N/A	126.1	126.1	-.002 (mmu)	N/A	N/A	N/A	Method	True	False	N/A	N/A	N/A			Pass	Pass	N/A	N/A	N/A	Confirmed	N/A
61	Processed	190419-061		Unknown		252									SCN-Bimane	T1	Target Compound	89	143	2.23	2.23	0.00		M+	40.757	N/A	40.757	N/A	111	111	.000 (mmu)	1.736	1	82	Method	True	False	N/A	N/A	N/A			Pass	Pass	N/A	N/A	N/A	Confirmed	N/A
61	Processed	190419-061		Unknown		252									SCN-Bimane	T1C1	Target Compound	31	52	2.23	2.21	0.01		M+	N/A	N/A	N/A	N/A	124.1	124.1	-.002 (mmu)	1.736	N/A	N/A	Method	True	False	N/A	N/A	N/A			Pass	Pass	N/A	N/A	N/A	Confirmed	N/A
61	Processed	190419-061		Unknown		252									SCN-Bimane IS	T1	Internal Standard	83	82	2.24	2.21	-0.03		M+	1	1	1	N/A	111	111	.000 (mmu)	N/A	N/A	N/A	Method	True	False	N/A	N/A	N/A			Pass	Fail	N/A	N/A	N/A	Identified	N/A
61	Processed	190419-061		Unknown		252									SCN-Bimane IS	T1C1	Internal Standard	31	26	2.21	2.22	0.00		M+	N/A	N/A	N/A	N/A	126.1	126.1	-.002 (mmu)	N/A	N/A	N/A	Method	True	False	N/A	N/A	N/A			Pass	Fail	N/A	N/A	N/A	Identified	N/A
62	Processed	190419-062		Unknown		251									SCN-Bimane	T1	Target Compound	1954	5502	2.23	2.21	-0.02		M+	21.711	N/A	21.711	N/A	111	111	.000 (mmu)	0.984	1	5592	Method	True	False	N/A	N/A	N/A			Pass	Pass	N/A	N/A	N/A	Confirmed	N/A
62	Processed	190419-062		Unknown		251									SCN-Bimane	T1C1	Target Compound	992	2520	2.21	2.21	0.00		M+	N/A	N/A	N/A	N/A	124.1	124.1	-.002 (mmu)	0.984	N/A	N/A	Method	True	False	N/A	N/A	N/A			Pass	Pass	N/A	N/A	N/A	Confirmed	N/A
62	Processed	190419-062		Unknown		251									SCN-Bimane IS	T1	Internal Standard	1996	5592	2.24	2.21	-0.03		M+	1	1	1	N/A	111	111	.000 (mmu)	N/A	N/A	N/A	Method	True	False	N/A	N/A	N/A			Pass	Pass	N/A	N/A	N/A	Confirmed	N/A
62	Processed	190419-062		Unknown		251									SCN-Bimane IS	T1C1	Internal Standard	946	2407	2.21	2.21	0.00		M+	N/A	N/A	N/A	N/A	126.1	126.1	-.002 (mmu)	N/A	N/A	N/A	Method	True	False	N/A	N/A	N/A			Pass	Pass	N/A	N/A	N/A	Confirmed	N/A
63	Processed	190419-063		Unknown		250									SCN-Bimane	T1	Target Compound	8	8	2.23	2.21	-0.02		M+	6.843	N/A	6.843	N/A	111	111	.000 (mmu)	0.397	1	20	Method	True	False	N/A	N/A	N/A			Pass	Fail	N/A	N/A	N/A	Identified	N/A
63	Processed	190419-063		Unknown		250									SCN-Bimane	T1C1	Target Compound	N/F	N/F	2.21	N/A	N/A		M+	N/A	N/A	N/A	N/A	124.1	N/F	N/A	0.397	N/A	N/A	Method	True	False	N/A	N/A	N/A			Fail	Fail	N/A	N/A	N/A	NotFound	N/A
63	Processed	190419-063		Unknown		250									SCN-Bimane IS	T1	Internal Standard	20	20	2.24	2.23	-0.01		M+	1	1	1	N/A	111	111	.000 (mmu)	N/A	N/A	N/A	Method	True	False	N/A	N/A	N/A			Pass	Fail	N/A	N/A	N/A	Identified	N/A
63	Processed	190419-063		Unknown		250									SCN-Bimane IS	T1C1	Internal Standard	7	3	2.23	2.23	0.00		M+	N/A	N/A	N/A	N/A	126.1	126.1	-.002 (mmu)	N/A	N/A	N/A	Method	True	False	N/A	N/A	N/A			Pass	Fail	N/A	N/A	N/A	Identified	N/A
64	Processed	190419-064		Unknown		249									SCN-Bimane	T1	Target Compound	3190	9063	2.23	2.21	-0.02		M+	36.967	N/A	36.967	N/A	111	111	.000 (mmu)	1.586	1	5714	Method	True	False	N/A	N/A	N/A			Pass	Pass	N/A	N/A	N/A	Confirmed	N/A
64	Processed	190419-064		Unknown		249									SCN-Bimane	T1C1	Target Compound	1272	3986	2.21	2.22	-0.01		M+	N/A	N/A	N/A	N/A	124.1	124.1	-.002 (mmu)	1.586	N/A	N/A	Method	True	False	N/A	N/A	N/A			Pass	Pass	N/A	N/A	N/A	Confirmed	N/A
64	Processed	190419-064		Unknown		249									SCN-Bimane IS	T1	Internal Standard	2043	5714	2.24	2.21	-0.03		M+	1	1	1	N/A	111	111	.000 (mmu)	N/A	N/A	N/A	Method	True	False	N/A	N/A	N/A			Pass	Pass	N/A	N/A	N/A	Confirmed	N/A
64	Processed	190419-064		Unknown		249									SCN-Bimane IS	T1C1	Internal Standard	903	2507	2.21	2.21	0.00		M+	N/A	N/A	N/A	N/A	126.1	126.1	-.002 (mmu)	N/A	N/A	N/A	Method	True	False	N/A	N/A	N/A			Pass	Pass	N/A	N/A	N/A	Confirmed	N/A
65	Processed	190419-065		Unknown		248									SCN-Bimane	T1	Target Compound	3684	10670	2.23	2.21	-0.02		M+	49.663	N/A	49.663	N/A	111	111	.000 (mmu)	2.087	1	5112	Method	True	False	N/A	N/A	N/A			Pass	Pass	N/A	N/A	N/A	Confirmed	N/A
65	Processed	190419-065		Unknown		248									SCN-Bimane	T1C1	Target Compound	1827	5036	2.21	2.22	0.00		M+	N/A	N/A	N/A	N/A	124.1	124.1	-.002 (mmu)	2.087	N/A	N/A	Method	True	False	N/A	N/A	N/A			Pass	Pass	N/A	N/A	N/A	Confirmed	N/A
65	Processed	190419-065		Unknown		248									SCN-Bimane IS	T1	Internal Standard	1870	5112	2.24	2.22	-0.02		M+	1	1	1	N/A	111	111	.000 (mmu)	N/A	N/A	N/A	Method	True	False	N/A	N/A	N/A			Pass	Pass	N/A	N/A	N/A	Confirmed	N/A
65	Processed	190419-065		Unknown		248									SCN-Bimane IS	T1C1	Internal Standard	890	2446	2.22	2.21	0.01		M+	N/A	N/A	N/A	N/A	126.1	126.1	-.002 (mmu)	N/A	N/A	N/A	Method	True	False	N/A	N/A	N/A			Pass	Pass	N/A	N/A	N/A	Confirmed	N/A
66	Processed	190419-066		Unknown		247									SCN-Bimane	T1	Target Compound	2506	7277	2.23	2.21	-0.02		M+	30.757	N/A	30.757	N/A	111	111	.000 (mmu)	1.341	1	5427	Method	True	False	N/A	N/A	N/A			Pass	Pass	N/A	N/A	N/A	Confirmed	N/A
66	Processed	190419-066		Unknown		247									SCN-Bimane	T1C1	Target Compound	1152	3123	2.21	2.21	0.00		M+	N/A	N/A	N/A	N/A	124.1	124.1	-.002 (mmu)	1.341	N/A	N/A	Method	True	False	N/A	N/A	N/A			Pass	Pass	N/A	N/A	N/A	Confirmed	N/A
66	Processed	190419-066		Unknown		247									SCN-Bimane IS	T1	Internal Standard	1992	5427	2.24	2.21	-0.03		M+	1	1	1	N/A	111	111	.000 (mmu)	N/A	N/A	N/A	Method	True	False	N/A	N/A	N/A			Pass	Pass	N/A	N/A	N/A	Confirmed	N/A
66	Processed	190419-066		Unknown		247									SCN-Bimane IS	T1C1	Internal Standard	998	2539	2.21	2.21	0.00		M+	N/A	N/A	N/A	N/A	126.1	126.1	-.002 (mmu)	N/A	N/A	N/A	Method	True	False	N/A	N/A	N/A			Pass	Pass	N/A	N/A	N/A	Confirmed	N/A
67	Processed	190419-067		Unknown		246									SCN-Bimane	T1	Target Compound	2783	8103	2.23	2.22	-0.01		M+	29.241	N/A	29.241	N/A	111	111	.000 (mmu)	1.281	1	6325	Method	True	False	N/A	N/A	N/A			Pass	Pass	N/A	N/A	N/A	Confirmed	N/A
67	Processed	190419-067		Unknown		246									SCN-Bimane	T1C1	Target Compound	1437	4019	2.22	2.21	0.01		M+	N/A	N/A	N/A	N/A	124.1	124.1	-.002 (mmu)	1.281	N/A	N/A	Method	True	False	N/A	N/A	N/A			Pass	Pass	N/A	N/A	N/A	Confirmed	N/A
67	Processed	190419-067		Unknown		246									SCN-Bimane IS	T1	Internal Standard	2110	6325	2.24	2.21	-0.03		M+	1	1	1	N/A	111	111	.000 (mmu)	N/A	N/A	N/A	Method	True	False	N/A	N/A	N/A			Pass	Pass	N/A	N/A	N/A	Confirmed	N/A
67	Processed	190419-067		Unknown		246									SCN-Bimane IS	T1C1	Internal Standard	1062	3011	2.21	2.21	0.00		M+	N/A	N/A	N/A	N/A	126.1	126.1	-.002 (mmu)	N/A	N/A	N/A	Method	True	False	N/A	N/A	N/A			Pass	Pass	N/A	N/A	N/A	Confirmed	N/A
68	Processed	190419-068		Unknown		245									SCN-Bimane	T1	Target Compound	3133	8619	2.23	2.22	-0.01		M+	27.725	N/A	27.725	N/A	111	111	.000 (mmu)	1.221	1	7058	Method	True	False	N/A	N/A	N/A			Pass	Pass	N/A	N/A	N/A	Confirmed	N/A
68	Processed	190419-068		Unknown		245									SCN-Bimane	T1C1	Target Compound	1269	3743	2.22	2.22	0.00		M+	N/A	N/A	N/A	N/A	124.1	124.1	-.002 (mmu)	1.221	N/A	N/A	Method	True	False	N/A	N/A	N/A			Pass	Pass	N/A	N/A	N/A	Confirmed	N/A
68	Processed	190419-068		Unknown		245									SCN-Bimane IS	T1	Internal Standard	2726	7058	2.24	2.22	-0.02		M+	1	1	1	N/A	111	111	.000 (mmu)	N/A	N/A	N/A	Method	True	False	N/A	N/A	N/A			Pass	Pass	N/A	N/A	N/A	Confirmed	N/A
68	Processed	190419-068		Unknown		245									SCN-Bimane IS	T1C1	Internal Standard	1049	3148	2.22	2.21	0.01		M+	N/A	N/A	N/A	N/A	126.1	126.1	-.002 (mmu)	N/A	N/A	N/A	Method	True	False	N/A	N/A	N/A			Pass	Pass	N/A	N/A	N/A	Confirmed	N/A
69	Processed	190419-069		Unknown		244									SCN-Bimane	T1	Target Compound	2925	8073	2.23	2.21	-0.02		M+	31.592	N/A	31.592	N/A	111	111	.000 (mmu)	1.374	1	5876	Method	True	False	N/A	N/A	N/A			Pass	Pass	N/A	N/A	N/A	Confirmed	N/A
69	Processed	190419-069		Unknown		244									SCN-Bimane	T1C1	Target Compound	1234	3521	2.21	2.22	-0.01		M+	N/A	N/A	N/A	N/A	124.1	124.1	-.002 (mmu)	1.374	N/A	N/A	Method	True	False	N/A	N/A	N/A			Pass	Pass	N/A	N/A	N/A	Confirmed	N/A
69	Processed	190419-069		Unknown		244									SCN-Bimane IS	T1	Internal Standard	2252	5876	2.24	2.21	-0.03		M+	1	1	1	N/A	111	111	.000 (mmu)	N/A	N/A	N/A	Method	True	False	N/A	N/A	N/A			Pass	Pass	N/A	N/A	N/A	Confirmed	N/A
69	Processed	190419-069		Unknown		244									SCN-Bimane IS	T1C1	Internal Standard	1146	2777	2.21	2.21	0.00		M+	N/A	N/A	N/A	N/A	126.1	126.1	-.002 (mmu)	N/A	N/A	N/A	Method	True	False	N/A	N/A	N/A			Pass	Pass	N/A	N/A	N/A	Confirmed	N/A
70	Processed	190419-070		Unknown		243									SCN-Bimane	T1	Target Compound	2528	6783	2.23	2.21	-0.02		M+	27.176	N/A	27.176	N/A	111	111	.000 (mmu)	1.2	1	5655	Method	True	False	N/A	N/A	N/A			Pass	Pass	N/A	N/A	N/A	Confirmed	N/A
70	Processed	190419-070		Unknown		243									SCN-Bimane	T1C1	Target Compound	1023	3134	2.21	2.21	0.00		M+	N/A	N/A	N/A	N/A	124.1	124.1	-.002 (mmu)	1.2	N/A	N/A	Method	True	False	N/A	N/A	N/A			Pass	Pass	N/A	N/A	N/A	Confirmed	N/A
70	Processed	190419-070		Unknown		243									SCN-Bimane IS	T1	Internal Standard	1825	5655	2.24	2.21	-0.03		M+	1	1	1	N/A	111	111	.000 (mmu)	N/A	N/A	N/A	Method	True	False	N/A	N/A	N/A			Pass	Pass	N/A	N/A	N/A	Confirmed	N/A
70	Processed	190419-070		Unknown		243									SCN-Bimane IS	T1C1	Internal Standard	914	2457	2.21	2.21	0.00		M+	N/A	N/A	N/A	N/A	126.1	126.1	-.002 (mmu)	N/A	N/A	N/A	Method	True	False	N/A	N/A	N/A			Pass	Pass	N/A	N/A	N/A	Confirmed	N/A
71	Processed	190419-071		Unknown		242									SCN-Bimane	T1	Target Compound	2876	7914	2.23	2.22	-0.01		M+	31.477	N/A	31.477	N/A	111	111	.000 (mmu)	1.369	1	5779	Method	True	False	N/A	N/A	N/A			Pass	Pass	N/A	N/A	N/A	Confirmed	N/A
71	Processed	190419-071		Unknown		242									SCN-Bimane	T1C1	Target Compound	1424	3703	2.22	2.21	0.00		M+	N/A	N/A	N/A	N/A	124.1	124.1	-.002 (mmu)	1.369	N/A	N/A	Method	True	False	N/A	N/A	N/A			Pass	Pass	N/A	N/A	N/A	Confirmed	N/A
71	Processed	190419-071		Unknown		242									SCN-Bimane IS	T1	Internal Standard	2203	5779	2.24	2.21	-0.03		M+	1	1	1	N/A	111	111	.000 (mmu)	N/A	N/A	N/A	Method	True	False	N/A	N/A	N/A			Pass	Pass	N/A	N/A	N/A	Confirmed	N/A
71	Processed	190419-071		Unknown		242									SCN-Bimane IS	T1C1	Internal Standard	971	2695	2.21	2.21	0.00		M+	N/A	N/A	N/A	N/A	126.1	126.1	-.002 (mmu)	N/A	N/A	N/A	Method	True	False	N/A	N/A	N/A			Pass	Pass	N/A	N/A	N/A	Confirmed	N/A
72	Processed	190419-072		Unknown		241									SCN-Bimane	T1	Target Compound	5656	15246	2.23	2.22	-0.01		M+	62.216	N/A	62.216	N/A	111	111	.000 (mmu)	2.583	1	5902	Method	True	False	N/A	N/A	N/A			Pass	Pass	N/A	N/A	N/A	Confirmed	N/A
72	Processed	190419-072		Unknown		241									SCN-Bimane	T1C1	Target Compound	2526	6796	2.22	2.22	0.00		M+	N/A	N/A	N/A	N/A	124.1	124.1	-.002 (mmu)	2.583	N/A	N/A	Method	True	False	N/A	N/A	N/A			Pass	Pass	N/A	N/A	N/A	Confirmed	N/A
72	Processed	190419-072		Unknown		241									SCN-Bimane IS	T1	Internal Standard	2173	5902	2.24	2.22	-0.02		M+	1	1	1	N/A	111	111	.000 (mmu)	N/A	N/A	N/A	Method	True	False	N/A	N/A	N/A			Pass	Pass	N/A	N/A	N/A	Confirmed	N/A
72	Processed	190419-072		Unknown		241									SCN-Bimane IS	T1C1	Internal Standard	1035	2729	2.22	2.21	0.01		M+	N/A	N/A	N/A	N/A	126.1	126.1	-.002 (mmu)	N/A	N/A	N/A	Method	True	False	N/A	N/A	N/A			Pass	Pass	N/A	N/A	N/A	Confirmed	N/A
73	Processed	190419-073		Unknown		240									SCN-Bimane	T1	Target Compound	6919	18532	2.23	2.21	-0.02		M+	77.468	N/A	77.468	N/A	111	111	.000 (mmu)	3.185	1	5818	Method	True	False	N/A	N/A	N/A			Pass	Pass	N/A	N/A	N/A	Confirmed	N/A
73	Processed	190419-073		Unknown		240									SCN-Bimane	T1C1	Target Compound	2905	8512	2.21	2.21	-0.01		M+	N/A	N/A	N/A	N/A	124.1	124.1	-.002 (mmu)	3.185	N/A	N/A	Method	True	False	N/A	N/A	N/A			Pass	Pass	N/A	N/A	N/A	Confirmed	N/A
73	Processed	190419-073		Unknown		240									SCN-Bimane IS	T1	Internal Standard	1845	5818	2.24	2.22	-0.02		M+	1	1	1	N/A	111	111	.000 (mmu)	N/A	N/A	N/A	Method	True	False	N/A	N/A	N/A			Pass	Pass	N/A	N/A	N/A	Confirmed	N/A
73	Processed	190419-073		Unknown		240									SCN-Bimane IS	T1C1	Internal Standard	1005	2737	2.22	2.21	0.01		M+	N/A	N/A	N/A	N/A	126.1	126.1	-.002 (mmu)	N/A	N/A	N/A	Method	True	False	N/A	N/A	N/A			Pass	Pass	N/A	N/A	N/A	Confirmed	N/A
74	Processed	190419-074		Unknown		239									SCN-Bimane	T1	Target Compound	3469	9934	2.23	2.22	-0.01		M+	39.588	N/A	39.588	N/A	111	111	.000 (mmu)	1.69	1	5880	Method	True	False	N/A	N/A	N/A			Pass	Pass	N/A	N/A	N/A	Confirmed	N/A
74	Processed	190419-074		Unknown		239									SCN-Bimane	T1C1	Target Compound	1467	4730	2.22	2.21	0.00		M+	N/A	N/A	N/A	N/A	124.1	124.1	-.002 (mmu)	1.69	N/A	N/A	Method	True	False	N/A	N/A	N/A			Pass	Pass	N/A	N/A	N/A	Confirmed	N/A
74	Processed	190419-074		Unknown		239									SCN-Bimane IS	T1	Internal Standard	2179	5880	2.24	2.22	-0.02		M+	1	1	1	N/A	111	111	.000 (mmu)	N/A	N/A	N/A	Method	True	False	N/A	N/A	N/A			Pass	Pass	N/A	N/A	N/A	Confirmed	N/A
74	Processed	190419-074		Unknown		239									SCN-Bimane IS	T1C1	Internal Standard	971	2686	2.22	2.22	0.00		M+	N/A	N/A	N/A	N/A	126.1	126.1	-.002 (mmu)	N/A	N/A	N/A	Method	True	False	N/A	N/A	N/A			Pass	Pass	N/A	N/A	N/A	Confirmed	N/A
75	Processed	190419-075		Unknown		238									SCN-Bimane	T1	Target Compound	2702	7315	2.23	2.21	-0.02		M+	31.81	N/A	31.81	N/A	111	111	.000 (mmu)	1.383	1	5291	Method	True	False	N/A	N/A	N/A			Pass	Pass	N/A	N/A	N/A	Confirmed	N/A
75	Processed	190419-075		Unknown		238									SCN-Bimane	T1C1	Target Compound	1258	3399	2.21	2.21	0.00		M+	N/A	N/A	N/A	N/A	124.1	124.1	-.002 (mmu)	1.383	N/A	N/A	Method	True	False	N/A	N/A	N/A			Pass	Pass	N/A	N/A	N/A	Confirmed	N/A
75	Processed	190419-075		Unknown		238									SCN-Bimane IS	T1	Internal Standard	1935	5291	2.24	2.21	-0.03		M+	1	1	1	N/A	111	111	.000 (mmu)	N/A	N/A	N/A	Method	True	False	N/A	N/A	N/A			Pass	Pass	N/A	N/A	N/A	Confirmed	N/A
75	Processed	190419-075		Unknown		238									SCN-Bimane IS	T1C1	Internal Standard	877	2589	2.21	2.21	0.01		M+	N/A	N/A	N/A	N/A	126.1	126.1	-.002 (mmu)	N/A	N/A	N/A	Method	True	False	N/A	N/A	N/A			Pass	Pass	N/A	N/A	N/A	Confirmed	N/A
76	Processed	190419-076		Unknown		237									SCN-Bimane	T1	Target Compound	38	23	2.23	2.22	-0.01		M+	174.037	N/A	174.037	N/A	111	111	.000 (mmu)	6.998	1	3	Method	True	False	N/A	N/A	N/A			Pass	Fail	N/A	N/A	N/A	Identified	N/A
76	Processed	190419-076		Unknown		237									SCN-Bimane	T1C1	Target Compound	3	1	2.22	2.27	-0.05		M+	N/A	N/A	N/A	N/A	124.1	124.1	-.002 (mmu)	6.998	N/A	N/A	Method	True	False	N/A	N/A	N/A			Pass	Fail	N/A	N/A	N/A	Identified	N/A
76	Processed	190419-076		Unknown		237									SCN-Bimane IS	T1	Internal Standard	8	3	2.24	2.18	-0.06		M+	1	1	1	N/A	111	111	.000 (mmu)	N/A	N/A	N/A	Method	True	False	N/A	N/A	N/A			Pass	Fail	N/A	N/A	N/A	Identified	N/A
76	Processed	190419-076		Unknown		237									SCN-Bimane IS	T1C1	Internal Standard	6	2	2.18	2.18	0.00		M+	N/A	N/A	N/A	N/A	126.1	126.1	-.002 (mmu)	N/A	N/A	N/A	Method	True	False	N/A	N/A	N/A			Pass	Fail	N/A	N/A	N/A	Identified	N/A
77	Processed	190419-077		Unknown		236									SCN-Bimane	T1	Target Compound	2831	7756	2.23	2.21	-0.02		M+	34.857	N/A	34.857	N/A	111	111	.000 (mmu)	1.503	1	5161	Method	True	False	N/A	N/A	N/A			Pass	Pass	N/A	N/A	N/A	Confirmed	N/A
77	Processed	190419-077		Unknown		236									SCN-Bimane	T1C1	Target Compound	1401	3690	2.21	2.21	0.00		M+	N/A	N/A	N/A	N/A	124.1	124.1	-.002 (mmu)	1.503	N/A	N/A	Method	True	False	N/A	N/A	N/A			Pass	Pass	N/A	N/A	N/A	Confirmed	N/A
77	Processed	190419-077		Unknown		236									SCN-Bimane IS	T1	Internal Standard	1863	5161	2.24	2.21	-0.03		M+	1	1	1	N/A	111	111	.000 (mmu)	N/A	N/A	N/A	Method	True	False	N/A	N/A	N/A			Pass	Pass	N/A	N/A	N/A	Confirmed	N/A
77	Processed	190419-077		Unknown		236									SCN-Bimane IS	T1C1	Internal Standard	941	2470	2.21	2.21	0.01		M+	N/A	N/A	N/A	N/A	126.1	126.1	-.002 (mmu)	N/A	N/A	N/A	Method	True	False	N/A	N/A	N/A			Pass	Pass	N/A	N/A	N/A	Confirmed	N/A
78	Processed	190419-078		Unknown		235									SCN-Bimane	T1	Target Compound	3378	9627	2.23	2.21	-0.02		M+	41.043	N/A	41.043	N/A	111	111	.000 (mmu)	1.747	1	5511	Method	True	False	N/A	N/A	N/A			Pass	Pass	N/A	N/A	N/A	Confirmed	N/A
78	Processed	190419-078		Unknown		235									SCN-Bimane	T1C1	Target Compound	1608	4525	2.21	2.21	0.00		M+	N/A	N/A	N/A	N/A	124.1	124.1	-.002 (mmu)	1.747	N/A	N/A	Method	True	False	N/A	N/A	N/A			Pass	Pass	N/A	N/A	N/A	Confirmed	N/A
78	Processed	190419-078		Unknown		235									SCN-Bimane IS	T1	Internal Standard	2082	5511	2.24	2.21	-0.03		M+	1	1	1	N/A	111	111	.000 (mmu)	N/A	N/A	N/A	Method	True	False	N/A	N/A	N/A			Pass	Pass	N/A	N/A	N/A	Confirmed	N/A
78	Processed	190419-078		Unknown		235									SCN-Bimane IS	T1C1	Internal Standard	842	2366	2.21	2.22	-0.01		M+	N/A	N/A	N/A	N/A	126.1	126.1	-.002 (mmu)	N/A	N/A	N/A	Method	True	False	N/A	N/A	N/A			Pass	Pass	N/A	N/A	N/A	Confirmed	N/A
79	Processed	190419-079		Unknown		234									SCN-Bimane	T1	Target Compound	4388	12347	2.23	2.22	-0.01		M+	50.793	N/A	50.793	N/A	111	111	.000 (mmu)	2.132	1	5791	Method	True	False	N/A	N/A	N/A			Pass	Pass	N/A	N/A	N/A	Confirmed	N/A
79	Processed	190419-079		Unknown		234									SCN-Bimane	T1C1	Target Compound	2228	5846	2.22	2.21	0.00		M+	N/A	N/A	N/A	N/A	124.1	124.1	-.002 (mmu)	2.132	N/A	N/A	Method	True	False	N/A	N/A	N/A			Pass	Pass	N/A	N/A	N/A	Confirmed	N/A
79	Processed	190419-079		Unknown		234									SCN-Bimane IS	T1	Internal Standard	2031	5791	2.24	2.22	-0.02		M+	1	1	1	N/A	111	111	.000 (mmu)	N/A	N/A	N/A	Method	True	False	N/A	N/A	N/A			Pass	Pass	N/A	N/A	N/A	Confirmed	N/A
79	Processed	190419-079		Unknown		234									SCN-Bimane IS	T1C1	Internal Standard	967	2776	2.22	2.22	0.00		M+	N/A	N/A	N/A	N/A	126.1	126.1	-.002 (mmu)	N/A	N/A	N/A	Method	True	False	N/A	N/A	N/A			Pass	Pass	N/A	N/A	N/A	Confirmed	N/A
80	Processed	190419-080		Unknown		233									SCN-Bimane	T1	Target Compound	4184	11986	2.23	2.22	-0.01		M+	49.641	N/A	49.641	N/A	111	111	.000 (mmu)	2.087	1	5745	Method	True	False	N/A	N/A	N/A			Pass	Pass	N/A	N/A	N/A	Confirmed	N/A
80	Processed	190419-080		Unknown		233									SCN-Bimane	T1C1	Target Compound	2037	5550	2.22	2.21	0.00		M+	N/A	N/A	N/A	N/A	124.1	124.1	-.002 (mmu)	2.087	N/A	N/A	Method	True	False	N/A	N/A	N/A			Pass	Pass	N/A	N/A	N/A	Confirmed	N/A
80	Processed	190419-080		Unknown		233									SCN-Bimane IS	T1	Internal Standard	2179	5745	2.24	2.21	-0.03		M+	1	1	1	N/A	111	111	.000 (mmu)	N/A	N/A	N/A	Method	True	False	N/A	N/A	N/A			Pass	Pass	N/A	N/A	N/A	Confirmed	N/A
80	Processed	190419-080		Unknown		233									SCN-Bimane IS	T1C1	Internal Standard	990	2559	2.21	2.22	0.00		M+	N/A	N/A	N/A	N/A	126.1	126.1	-.002 (mmu)	N/A	N/A	N/A	Method	True	False	N/A	N/A	N/A			Pass	Pass	N/A	N/A	N/A	Confirmed	N/A
81	Processed	190419-081		Unknown		232									SCN-Bimane	T1	Target Compound	4396	12418	2.23	2.21	-0.02		M+	54.108	N/A	54.108	N/A	111	111	.000 (mmu)	2.263	1	5488	Method	True	False	N/A	N/A	N/A			Pass	Pass	N/A	N/A	N/A	Confirmed	N/A
81	Processed	190419-081		Unknown		232									SCN-Bimane	T1C1	Target Compound	2019	5448	2.21	2.21	0.00		M+	N/A	N/A	N/A	N/A	124.1	124.1	-.002 (mmu)	2.263	N/A	N/A	Method	True	False	N/A	N/A	N/A			Pass	Pass	N/A	N/A	N/A	Confirmed	N/A
81	Processed	190419-081		Unknown		232									SCN-Bimane IS	T1	Internal Standard	2068	5488	2.24	2.21	-0.03		M+	1	1	1	N/A	111	111	.000 (mmu)	N/A	N/A	N/A	Method	True	False	N/A	N/A	N/A			Pass	Pass	N/A	N/A	N/A	Confirmed	N/A
81	Processed	190419-081		Unknown		232									SCN-Bimane IS	T1C1	Internal Standard	938	2537	2.21	2.21	0.01		M+	N/A	N/A	N/A	N/A	126.1	126.1	-.002 (mmu)	N/A	N/A	N/A	Method	True	False	N/A	N/A	N/A			Pass	Pass	N/A	N/A	N/A	Confirmed	N/A
82	Processed	190419-082		Unknown		231									SCN-Bimane	T1	Target Compound	9211	26174	2.23	2.21	-0.02		M+	109.681	N/A	109.681	N/A	111	111	.000 (mmu)	4.457	1	5872	Method	True	False	N/A	N/A	N/A			Pass	Pass	N/A	N/A	N/A	Confirmed	N/A
82	Processed	190419-082		Unknown		231									SCN-Bimane	T1C1	Target Compound	4367	11682	2.21	2.21	0.00		M+	N/A	N/A	N/A	N/A	124.1	124.1	-.002 (mmu)	4.457	N/A	N/A	Method	True	False	N/A	N/A	N/A			Pass	Pass	N/A	N/A	N/A	Confirmed	N/A
82	Processed	190419-082		Unknown		231									SCN-Bimane IS	T1	Internal Standard	2082	5872	2.24	2.21	-0.03		M+	1	1	1	N/A	111	111	.000 (mmu)	N/A	N/A	N/A	Method	True	False	N/A	N/A	N/A			Pass	Pass	N/A	N/A	N/A	Confirmed	N/A
82	Processed	190419-082		Unknown		231									SCN-Bimane IS	T1C1	Internal Standard	1053	2939	2.21	2.21	0.00		M+	N/A	N/A	N/A	N/A	126.1	126.1	-.002 (mmu)	N/A	N/A	N/A	Method	True	False	N/A	N/A	N/A			Pass	Pass	N/A	N/A	N/A	Confirmed	N/A
83	Processed	190419-083		Unknown		230									SCN-Bimane	T1	Target Compound	7149	18002	2.23	2.21	-0.02		M+	92.439	N/A	92.439	N/A	111	111	.000 (mmu)	3.776	1	4767	Method	True	False	N/A	N/A	N/A			Pass	Pass	N/A	N/A	N/A	Confirmed	N/A
83	Processed	190419-083		Unknown		230									SCN-Bimane	T1C1	Target Compound	2868	8146	2.21	2.21	0.00		M+	N/A	N/A	N/A	N/A	124.1	124.1	-.002 (mmu)	3.776	N/A	N/A	Method	True	False	N/A	N/A	N/A			Pass	Pass	N/A	N/A	N/A	Confirmed	N/A
83	Processed	190419-083		Unknown		230									SCN-Bimane IS	T1	Internal Standard	1941	4767	2.24	2.21	-0.03		M+	1	1	1	N/A	111	111	.000 (mmu)	N/A	N/A	N/A	Method	True	False	N/A	N/A	N/A			Pass	Pass	N/A	N/A	N/A	Confirmed	N/A
83	Processed	190419-083		Unknown		230									SCN-Bimane IS	T1C1	Internal Standard	951	2381	2.21	2.21	0.00		M+	N/A	N/A	N/A	N/A	126.1	126.1	-.002 (mmu)	N/A	N/A	N/A	Method	True	False	N/A	N/A	N/A			Pass	Pass	N/A	N/A	N/A	Confirmed	N/A
84	Processed	190419-084		Unknown		229									SCN-Bimane	T1	Target Compound	8049	21412	2.23	2.21	-0.02		M+	87.614	N/A	87.614	N/A	111	111	.000 (mmu)	3.586	1	5971	Method	True	False	N/A	N/A	N/A			Pass	Pass	N/A	N/A	N/A	Confirmed	N/A
84	Processed	190419-084		Unknown		229									SCN-Bimane	T1C1	Target Compound	3408	9921	2.21	2.21	0.00		M+	N/A	N/A	N/A	N/A	124.1	124.1	-.002 (mmu)	3.586	N/A	N/A	Method	True	False	N/A	N/A	N/A			Pass	Pass	N/A	N/A	N/A	Confirmed	N/A
84	Processed	190419-084		Unknown		229									SCN-Bimane IS	T1	Internal Standard	2165	5971	2.24	2.21	-0.03		M+	1	1	1	N/A	111	111	.000 (mmu)	N/A	N/A	N/A	Method	True	False	N/A	N/A	N/A			Pass	Pass	N/A	N/A	N/A	Confirmed	N/A
84	Processed	190419-084		Unknown		229									SCN-Bimane IS	T1C1	Internal Standard	1028	2738	2.21	2.21	0.00		M+	N/A	N/A	N/A	N/A	126.1	126.1	-.002 (mmu)	N/A	N/A	N/A	Method	True	False	N/A	N/A	N/A			Pass	Pass	N/A	N/A	N/A	Confirmed	N/A
85	Processed	190419-085		Unknown		228									SCN-Bimane	T1	Target Compound	8085	22457	2.23	2.21	-0.02		M+	83.931	N/A	83.931	N/A	111	111	.000 (mmu)	3.44	1	6527	Method	True	False	N/A	N/A	N/A			Pass	Pass	N/A	N/A	N/A	Confirmed	N/A
85	Processed	190419-085		Unknown		228									SCN-Bimane	T1C1	Target Compound	3700	9716	2.21	2.21	0.00		M+	N/A	N/A	N/A	N/A	124.1	124.1	-.002 (mmu)	3.44	N/A	N/A	Method	True	False	N/A	N/A	N/A			Pass	Pass	N/A	N/A	N/A	Confirmed	N/A
85	Processed	190419-085		Unknown		228									SCN-Bimane IS	T1	Internal Standard	2322	6527	2.24	2.21	-0.03		M+	1	1	1	N/A	111	111	.000 (mmu)	N/A	N/A	N/A	Method	True	False	N/A	N/A	N/A			Pass	Pass	N/A	N/A	N/A	Confirmed	N/A
85	Processed	190419-085		Unknown		228									SCN-Bimane IS	T1C1	Internal Standard	1126	2937	2.21	2.21	0.00		M+	N/A	N/A	N/A	N/A	126.1	126.1	-.002 (mmu)	N/A	N/A	N/A	Method	True	False	N/A	N/A	N/A			Pass	Pass	N/A	N/A	N/A	Confirmed	N/A
86	Processed	190419-086		Unknown		227									SCN-Bimane	T1	Target Compound	85	223	2.23	2.24	0.01		M+	7427.25	N/A	7427.25	N/A	111	111	.000 (mmu)	293.388	1	1	Method	True	False	N/A	N/A	N/A			Pass	Fail	N/A	N/A	N/A	Identified	N/A
86	Processed	190419-086		Unknown		227									SCN-Bimane	T1C1	Target Compound	0	0	2.24	2.23	0.00		M+	N/A	N/A	N/A	N/A	124.1	124.1	-.002 (mmu)	293.388	N/A	N/A	Method	True	False	N/A	N/A	N/A			Pass	Fail	N/A	N/A	N/A	Identified	N/A
86	Processed	190419-086		Unknown		227									SCN-Bimane IS	T1	Internal Standard	2	1	2.24	2.26	0.02		M+	1	1	1	N/A	111	111	.000 (mmu)	N/A	N/A	N/A	Method	True	False	N/A	N/A	N/A			Pass	Fail	N/A	N/A	N/A	Identified	N/A
86	Processed	190419-086		Unknown		227									SCN-Bimane IS	T1C1	Internal Standard	2	1	2.26	2.26	0.00		M+	N/A	N/A	N/A	N/A	126.1	126.1	-.002 (mmu)	N/A	N/A	N/A	Method	True	False	N/A	N/A	N/A			Pass	Fail	N/A	N/A	N/A	Identified	N/A
87	Processed	190419-087		Unknown		226									SCN-Bimane	T1	Target Compound	9805	25506	2.23	2.22	-0.01		M+	84.056	N/A	84.056	N/A	111	111	.000 (mmu)	3.445	1	7403	Method	True	False	N/A	N/A	N/A			Pass	Pass	N/A	N/A	N/A	Confirmed	N/A
87	Processed	190419-087		Unknown		226									SCN-Bimane	T1C1	Target Compound	4090	11800	2.22	2.22	0.00		M+	N/A	N/A	N/A	N/A	124.1	124.1	-.002 (mmu)	3.445	N/A	N/A	Method	True	False	N/A	N/A	N/A			Pass	Pass	N/A	N/A	N/A	Confirmed	N/A
87	Processed	190419-087		Unknown		226									SCN-Bimane IS	T1	Internal Standard	2592	7403	2.24	2.22	-0.02		M+	1	1	1	N/A	111	111	.000 (mmu)	N/A	N/A	N/A	Method	True	False	N/A	N/A	N/A			Pass	Pass	N/A	N/A	N/A	Confirmed	N/A
87	Processed	190419-087		Unknown		226									SCN-Bimane IS	T1C1	Internal Standard	1195	3532	2.22	2.22	0.00		M+	N/A	N/A	N/A	N/A	126.1	126.1	-.002 (mmu)	N/A	N/A	N/A	Method	True	False	N/A	N/A	N/A			Pass	Pass	N/A	N/A	N/A	Confirmed	N/A
88	Processed	190419-088		Unknown		225									SCN-Bimane	T1	Target Compound	70	139	2.23	2.23	0.00		M+	456.399	N/A	456.399	N/A	111	111	.000 (mmu)	18.147	1	8	Method	True	False	N/A	N/A	N/A			Pass	Fail	N/A	N/A	N/A	Identified	N/A
88	Processed	190419-088		Unknown		225									SCN-Bimane	T1C1	Target Compound	16	8	2.23	2.23	0.00		M+	N/A	N/A	N/A	N/A	124.1	124.1	-.002 (mmu)	18.147	N/A	N/A	Method	True	False	N/A	N/A	N/A			Pass	Fail	N/A	N/A	N/A	Identified	N/A
88	Processed	190419-088		Unknown		225									SCN-Bimane IS	T1	Internal Standard	14	8	2.24	2.21	-0.03		M+	1	1	1	N/A	111	111	.000 (mmu)	N/A	N/A	N/A	Method	True	False	N/A	N/A	N/A			Pass	Pass	N/A	N/A	N/A	Confirmed	N/A
88	Processed	190419-088		Unknown		225									SCN-Bimane IS	T1C1	Internal Standard	6	4	2.21	2.21	-0.01		M+	N/A	N/A	N/A	N/A	126.1	126.1	-.002 (mmu)	N/A	N/A	N/A	Method	True	False	N/A	N/A	N/A			Pass	Pass	N/A	N/A	N/A	Confirmed	N/A
89	Processed	190419-089		Unknown		224									SCN-Bimane	T1	Target Compound	4769	13131	2.23	2.21	-0.02		M+	84.961	N/A	84.961	N/A	111	111	.000 (mmu)	3.481	1	3772	Method	True	False	N/A	N/A	N/A			Pass	Pass	N/A	N/A	N/A	Confirmed	N/A
89	Processed	190419-089		Unknown		224									SCN-Bimane	T1C1	Target Compound	2214	6632	2.21	2.21	0.00		M+	N/A	N/A	N/A	N/A	124.1	124.1	-.002 (mmu)	3.481	N/A	N/A	Method	True	False	N/A	N/A	N/A			Pass	Pass	N/A	N/A	N/A	Confirmed	N/A
89	Processed	190419-089		Unknown		224									SCN-Bimane IS	T1	Internal Standard	1313	3772	2.24	2.22	-0.02		M+	1	1	1	N/A	111	111	.000 (mmu)	N/A	N/A	N/A	Method	True	False	N/A	N/A	N/A			Pass	Pass	N/A	N/A	N/A	Confirmed	N/A
89	Processed	190419-089		Unknown		224									SCN-Bimane IS	T1C1	Internal Standard	711	1688	2.22	2.22	0.00		M+	N/A	N/A	N/A	N/A	126.1	126.1	-.002 (mmu)	N/A	N/A	N/A	Method	True	False	N/A	N/A	N/A			Pass	Pass	N/A	N/A	N/A	Confirmed	N/A
90	Processed	190419-090		Unknown		223									SCN-Bimane	T1	Target Compound	76	243	2.23	2.22	-0.01		M+	87.093	N/A	87.093	N/A	111	111	.000 (mmu)	3.565	1	68	Method	True	False	N/A	N/A	N/A			Pass	Fail	N/A	N/A	N/A	Identified	N/A
90	Processed	190419-090		Unknown		223									SCN-Bimane	T1C1	Target Compound	30	72	2.22	2.23	-0.01		M+	N/A	N/A	N/A	N/A	124.1	124.1	-.002 (mmu)	3.565	N/A	N/A	Method	True	False	N/A	N/A	N/A			Pass	Fail	N/A	N/A	N/A	Identified	N/A
90	Processed	190419-090		Unknown		223									SCN-Bimane IS	T1	Internal Standard	36	68	2.24	2.22	-0.02		M+	1	1	1	N/A	111	111	.000 (mmu)	N/A	N/A	N/A	Method	True	False	N/A	N/A	N/A			Pass	Pass	N/A	N/A	N/A	Confirmed	N/A
90	Processed	190419-090		Unknown		223									SCN-Bimane IS	T1C1	Internal Standard	40	33	2.22	2.23	-0.01		M+	N/A	N/A	N/A	N/A	126.1	126.1	-.002 (mmu)	N/A	N/A	N/A	Method	True	False	N/A	N/A	N/A			Pass	Pass	N/A	N/A	N/A	Confirmed	N/A
91	Processed	190419-091		Unknown		222									SCN-Bimane	T1	Target Compound	2327	6772	2.23	2.22	-0.01		M+	48.136	N/A	48.136	N/A	111	111	.000 (mmu)	2.027	1	3341	Method	True	False	N/A	N/A	N/A			Pass	Pass	N/A	N/A	N/A	Confirmed	N/A
91	Processed	190419-091		Unknown		222									SCN-Bimane	T1C1	Target Compound	1146	3015	2.22	2.21	0.00		M+	N/A	N/A	N/A	N/A	124.1	124.1	-.002 (mmu)	2.027	N/A	N/A	Method	True	False	N/A	N/A	N/A			Pass	Pass	N/A	N/A	N/A	Confirmed	N/A
91	Processed	190419-091		Unknown		222									SCN-Bimane IS	T1	Internal Standard	1169	3341	2.24	2.22	-0.02		M+	1	1	1	N/A	111	111	.000 (mmu)	N/A	N/A	N/A	Method	True	False	N/A	N/A	N/A			Pass	Pass	N/A	N/A	N/A	Confirmed	N/A
91	Processed	190419-091		Unknown		222									SCN-Bimane IS	T1C1	Internal Standard	584	1634	2.22	2.21	0.01		M+	N/A	N/A	N/A	N/A	126.1	126.1	-.002 (mmu)	N/A	N/A	N/A	Method	True	False	N/A	N/A	N/A			Pass	Pass	N/A	N/A	N/A	Confirmed	N/A
92	Processed	190419-092		Unknown		221									SCN-Bimane	T1	Target Compound	4348	11249	2.23	2.21	-0.02		M+	47.21	N/A	47.21	N/A	111	111	.000 (mmu)	1.991	1	5651	Method	True	False	N/A	N/A	N/A			Pass	Pass	N/A	N/A	N/A	Confirmed	N/A
92	Processed	190419-092		Unknown		221									SCN-Bimane	T1C1	Target Compound	1926	5169	2.21	2.21	0.00		M+	N/A	N/A	N/A	N/A	124.1	124.1	-.002 (mmu)	1.991	N/A	N/A	Method	True	False	N/A	N/A	N/A			Pass	Pass	N/A	N/A	N/A	Confirmed	N/A
92	Processed	190419-092		Unknown		221									SCN-Bimane IS	T1	Internal Standard	2181	5651	2.24	2.21	-0.03		M+	1	1	1	N/A	111	111	.000 (mmu)	N/A	N/A	N/A	Method	True	False	N/A	N/A	N/A			Pass	Pass	N/A	N/A	N/A	Confirmed	N/A
92	Processed	190419-092		Unknown		221									SCN-Bimane IS	T1C1	Internal Standard	919	2673	2.21	2.2	0.00		M+	N/A	N/A	N/A	N/A	126.1	126.1	-.002 (mmu)	N/A	N/A	N/A	Method	True	False	N/A	N/A	N/A			Pass	Pass	N/A	N/A	N/A	Confirmed	N/A
93	Processed	190419-093		Unknown		220									SCN-Bimane	T1	Target Compound	4283	12095	2.23	2.21	-0.02		M+	52.293	N/A	52.293	N/A	111	111	.000 (mmu)	2.191	1	5520	Method	True	False	N/A	N/A	N/A			Pass	Pass	N/A	N/A	N/A	Confirmed	N/A
93	Processed	190419-093		Unknown		220									SCN-Bimane	T1C1	Target Compound	2199	5704	2.21	2.21	0.01		M+	N/A	N/A	N/A	N/A	124.1	124.1	-.002 (mmu)	2.191	N/A	N/A	Method	True	False	N/A	N/A	N/A			Pass	Pass	N/A	N/A	N/A	Confirmed	N/A
93	Processed	190419-093		Unknown		220									SCN-Bimane IS	T1	Internal Standard	1798	5520	2.24	2.21	-0.03		M+	1	1	1	N/A	111	111	.000 (mmu)	N/A	N/A	N/A	Method	True	False	N/A	N/A	N/A			Pass	Pass	N/A	N/A	N/A	Confirmed	N/A
93	Processed	190419-093		Unknown		220									SCN-Bimane IS	T1C1	Internal Standard	888	2452	2.21	2.21	0.00		M+	N/A	N/A	N/A	N/A	126.1	126.1	-.002 (mmu)	N/A	N/A	N/A	Method	True	False	N/A	N/A	N/A			Pass	Pass	N/A	N/A	N/A	Confirmed	N/A
94	Processed	190419-094		Unknown		254									SCN-Bimane	T1	Target Compound	1334	3854	2.23	2.22	-0.01		M+	7.129	N/A	7.129	N/A	111	111	.000 (mmu)	0.408	1	9447	Method	True	False	N/A	N/A	N/A			Pass	Pass	N/A	N/A	N/A	Confirmed	N/A
94	Processed	190419-094		Unknown		254									SCN-Bimane	T1C1	Target Compound	574	1765	2.22	2.21	0.01		M+	N/A	N/A	N/A	N/A	124.1	124.1	-.002 (mmu)	0.408	N/A	N/A	Method	True	False	N/A	N/A	N/A			Pass	Pass	N/A	N/A	N/A	Confirmed	N/A
94	Processed	190419-094		Unknown		254									SCN-Bimane IS	T1	Internal Standard	3530	9447	2.24	2.21	-0.03		M+	1	1	1	N/A	111	111	.000 (mmu)	N/A	N/A	N/A	Method	True	False	N/A	N/A	N/A			Pass	Pass	N/A	N/A	N/A	Confirmed	N/A
94	Processed	190419-094		Unknown		254									SCN-Bimane IS	T1C1	Internal Standard	1589	4513	2.21	2.22	0.00		M+	N/A	N/A	N/A	N/A	126.1	126.1	-.002 (mmu)	N/A	N/A	N/A	Method	True	False	N/A	N/A	N/A			Pass	Pass	N/A	N/A	N/A	Confirmed	N/A
95	Processed	190419-095		Unknown		Water									SCN-Bimane	T1	Target Compound	51	74	2.23	2.22	-0.01		M+	90.736	N/A	90.736	N/A	111	111	.000 (mmu)	3.709	1	20	Method	True	False	N/A	N/A	N/A			Pass	Fail	N/A	N/A	N/A	Identified	N/A
95	Processed	190419-095		Unknown		Water									SCN-Bimane	T1C1	Target Compound	N/F	N/F	2.22	N/A	N/A		M+	N/A	N/A	N/A	N/A	124.1	N/F	N/A	3.709	N/A	N/A	Method	True	False	N/A	N/A	N/A			Fail	Fail	N/A	N/A	N/A	NotFound	N/A
95	Processed	190419-095		Unknown		Water									SCN-Bimane IS	T1	Internal Standard	34	20	2.24	2.22	-0.02		M+	1	1	1	N/A	111	111	.000 (mmu)	N/A	N/A	N/A	Method	True	False	N/A	N/A	N/A			Pass	Fail	N/A	N/A	N/A	Identified	N/A
95	Processed	190419-095		Unknown		Water									SCN-Bimane IS	T1C1	Internal Standard	1	0	2.22	2.22	0.00		M+	N/A	N/A	N/A	N/A	126.1	126.1	-.002 (mmu)	N/A	N/A	N/A	Method	True	False	N/A	N/A	N/A			Pass	Fail	N/A	N/A	N/A	Identified	N/A
96	Processed	190419-096		Unknown		Water									SCN-Bimane	T1	Target Compound	80	176	2.23	2.21	-0.02		M+	-2.339	N/A	-2.339	N/A	111	111	.000 (mmu)	0.034	1	5170	Method	True	False	N/A	N/A	N/A			Pass	Pass	N/A	N/A	N/A	Confirmed	N/A
96	Processed	190419-096		Unknown		Water									SCN-Bimane	T1C1	Target Compound	63	71	2.21	2.21	0.00		M+	N/A	N/A	N/A	N/A	124.1	124.1	-.002 (mmu)	0.034	N/A	N/A	Method	True	False	N/A	N/A	N/A			Pass	Pass	N/A	N/A	N/A	Confirmed	N/A
96	Processed	190419-096		Unknown		Water									SCN-Bimane IS	T1	Internal Standard	1878	5170	2.24	2.21	-0.03		M+	1	1	1	N/A	111	111	.000 (mmu)	N/A	N/A	N/A	Method	True	False	N/A	N/A	N/A			Pass	Pass	N/A	N/A	N/A	Confirmed	N/A
96	Processed	190419-096		Unknown		Water									SCN-Bimane IS	T1C1	Internal Standard	792	2361	2.21	2.21	0.00		M+	N/A	N/A	N/A	N/A	126.1	126.1	-.002 (mmu)	N/A	N/A	N/A	Method	True	False	N/A	N/A	N/A			Pass	Pass	N/A	N/A	N/A	Confirmed	N/A
[truncated: 15 more columns]

## Sheet: Filter
Batch Order	Status	Filename	Group	Sample Type	Level	Sample ID	Sample Name	Comments	ColumnHeader1	ColumnHeader2	ColumnHeader3	ColumnHeader4	ColumnHeader5	ColumnHeader6	Compound	Peak Label	Type	Height	Area	RT	Actual RT	RT Delta	Formula	Adduct	Calculated Amt	Theoretical Amt	Sample Amt	Std Add Amount	m/z (Expected)	m/z (Apex)	m/z (Delta)	Response Ratio	ISTD Amt	ISTD Response	Integration Mode	Active	Excluded	%Diff	%RSD	% CV	Channel	Final Units	PK	IR	IP	LS	FI	Confirm	Isotopic Pattern Score (%)
1	Processed	190419-001		Unknown		322									SCN-Bimane	T1	Target Compound	5	2	2.23	2.24	0.01		M+	N/A	N/A	N/A	N/A	111	111	.000 (mmu)	0	1	N/F	Method	True	False	N/A	N/A	N/A			Pass	Fail	N/A	N/A	N/A	Identified	N/A
1	Processed	190419-001		Unknown		322									SCN-Bimane	T1C1	Target Compound	3	1	2.24	2.28	-0.03		M+	N/A	N/A	N/A	N/A	124.1	124.1	-.002 (mmu)	0	N/A	N/A	Method	True	False	N/A	N/A	N/A			Pass	Fail	N/A	N/A	N/A	Identified	N/A
1	Processed	190419-001		Unknown		322									SCN-Bimane IS	T1	Internal Standard	N/F	N/F	2.24	N/F	N/F		N/A	N/F	1	N/F	N/A	111	N/F	N/F	N/F	N/A	N/A	Method	True	False	N/A	N/A	N/A			Fail	N/A	N/A	N/A	N/A	NotFound	N/A
1	Processed	190419-001		Unknown		322									SCN-Bimane IS	T1C1	Internal Standard	N/F	N/F	0	N/A	N/A		M+	N/A	N/A	N/A	N/A	126.1	N/F	N/A	N/F	N/A	N/A	Method	True	False	N/A	N/A	N/A			Fail	N/A	N/A	N/A	N/A	NotFound	N/A
2	Processed	190419-002		Unknown		321									SCN-Bimane	T1	Target Compound	N/F	N/F	2.23	N/F	N/F		N/A	N/F	N/A	N/F	N/A	111	N/F	N/F	N/F	1	N/F	Method	True	False	N/A	N/A	N/A			Fail	N/A	N/A	N/A	N/A	NotFound	N/A
2	Processed	190419-002		Unknown		321									SCN-Bimane	T1C1	Target Compound	N/F	N/F	0	N/A	N/A		M+	N/A	N/A	N/A	N/A	124.1	N/F	N/A	N/F	N/A	N/A	Method	True	False	N/A	N/A	N/A			Fail	N/A	N/A	N/A	N/A	NotFound	N/A
2	Processed	190419-002		Unknown		321									SCN-Bimane IS	T1	Internal Standard	N/F	N/F	2.24	N/F	N/F		N/A	N/F	1	N/F	N/A	111	N/F	N/F	N/F	N/A	N/A	Method	True	False	N/A	N/A	N/A			Fail	N/A	N/A	N/A	N/A	NotFound	N/A
2	Processed	190419-002		Unknown		321									SCN-Bimane IS	T1C1	Internal Standard	N/F	N/F	0	N/A	N/A		M+	N/A	N/A	N/A	N/A	126.1	N/F	N/A	N/F	N/A	N/A	Method	True	False	N/A	N/A	N/A			Fail	N/A	N/A	N/A	N/A	NotFound	N/A
3	Processed	190419-003		Unknown		324									SCN-Bimane	T1	Target Compound	1979	5049	2.23	2.21	-0.02		M+	16.726	N/A	16.726	N/A	111	111	.000 (mmu)	0.787	1	6416	Method	True	False	N/A	N/A	N/A			Pass	Pass	N/A	N/A	N/A	Confirmed	N/A
3	Processed	190419-003		Unknown		324									SCN-Bimane	T1C1	Target Compound	871	2352	2.21	2.21	0.00		M+	N/A	N/A	N/A	N/A	124.1	124.1	-.002 (mmu)	0.787	N/A	N/A	Method	True	False	N/A	N/A	N/A			Pass	Pass	N/A	N/A	N/A	Confirmed	N/A
3	Processed	190419-003		Unknown		324									SCN-Bimane IS	T1	Internal Standard	2229	6416	2.24	2.21	-0.03		M+	1	1	1	N/A	111	111	.000 (mmu)	N/A	N/A	N/A	Method	True	False	N/A	N/A	N/A			Pass	Pass	N/A	N/A	N/A	Confirmed	N/A
3	Processed	190419-003		Unknown		324									SCN-Bimane IS	T1C1	Internal Standard	1183	3064	2.21	2.21	-0.01		M+	N/A	N/A	N/A	N/A	126.1	126.1	-.002 (mmu)	N/A	N/A	N/A	Method	True	False	N/A	N/A	N/A			Pass	Pass	N/A	N/A	N/A	Confirmed	N/A
4	Processed	190419-004		Unknown		320									SCN-Bimane	T1	Target Compound	2387	6372	2.23	2.21	-0.02		M+	19.39	N/A	19.39	N/A	111	111	.000 (mmu)	0.892	1	7143	Method	True	False	N/A	N/A	N/A			Pass	Pass	N/A	N/A	N/A	Confirmed	N/A
4	Processed	190419-004		Unknown		320									SCN-Bimane	T1C1	Target Compound	1186	2823	2.21	2.21	0.00		M+	N/A	N/A	N/A	N/A	124.1	124.1	-.002 (mmu)	0.892	N/A	N/A	Method	True	False	N/A	N/A	N/A			Pass	Pass	N/A	N/A	N/A	Confirmed	N/A
4	Processed	190419-004		Unknown		320									SCN-Bimane IS	T1	Internal Standard	2685	7143	2.24	2.21	-0.03		M+	1	1	1	N/A	111	111	.000 (mmu)	N/A	N/A	N/A	Method	True	False	N/A	N/A	N/A			Pass	Pass	N/A	N/A	N/A	Confirmed	N/A
4	Processed	190419-004		Unknown		320									SCN-Bimane IS	T1C1	Internal Standard	1238	3138	2.21	2.22	-0.01		M+	N/A	N/A	N/A	N/A	126.1	126.1	-.002 (mmu)	N/A	N/A	N/A	Method	True	False	N/A	N/A	N/A			Pass	Pass	N/A	N/A	N/A	Confirmed	N/A
5	Processed	190419-005		Unknown		325									SCN-Bimane	T1	Target Compound	1155	2779	2.23	2.22	-0.01		M+	9.679	N/A	9.679	N/A	111	111	.000 (mmu)	0.509	1	5464	Method	True	False	N/A	N/A	N/A			Pass	Pass	N/A	N/A	N/A	Confirmed	N/A
5	Processed	190419-005		Unknown		325									SCN-Bimane	T1C1	Target Compound	469	1239	2.22	2.22	0.00		M+	N/A	N/A	N/A	N/A	124.1	124.1	-.002 (mmu)	0.509	N/A	N/A	Method	True	False	N/A	N/A	N/A			Pass	Pass	N/A	N/A	N/A	Confirmed	N/A
5	Processed	190419-005		Unknown		325									SCN-Bimane IS	T1	Internal Standard	1905	5464	2.24	2.21	-0.03		M+	1	1	1	N/A	111	111	.000 (mmu)	N/A	N/A	N/A	Method	True	False	N/A	N/A	N/A			Pass	Pass	N/A	N/A	N/A	Confirmed	N/A
5	Processed	190419-005		Unknown		325									SCN-Bimane IS	T1C1	Internal Standard	1058	2772	2.21	2.21	0.00		M+	N/A	N/A	N/A	N/A	126.1	126.1	-.002 (mmu)	N/A	N/A	N/A	Method	True	False	N/A	N/A	N/A			Pass	Pass	N/A	N/A	N/A	Confirmed	N/A
6	Processed	190419-006		Unknown		319									SCN-Bimane	T1	Target Compound	5503	15237	2.23	2.22	-0.01		M+	61.525	N/A	61.525	N/A	111	111	.000 (mmu)	2.556	1	5962	Method	True	False	N/A	N/A	N/A			Pass	Pass	N/A	N/A	N/A	Confirmed	N/A
6	Processed	190419-006		Unknown		319									SCN-Bimane	T1C1	Target Compound	2222	6519	2.22	2.22	0.00		M+	N/A	N/A	N/A	N/A	124.1	124.1	-.002 (mmu)	2.556	N/A	N/A	Method	True	False	N/A	N/A	N/A			Pass	Pass	N/A	N/A	N/A	Confirmed	N/A
6	Processed	190419-006		Unknown		319									SCN-Bimane IS	T1	Internal Standard	2234	5962	2.24	2.21	-0.03		M+	1	1	1	N/A	111	111	.000 (mmu)	N/A	N/A	N/A	Method	True	False	N/A	N/A	N/A			Pass	Pass	N/A	N/A	N/A	Confirmed	N/A
6	Processed	190419-006		Unknown		319									SCN-Bimane IS	T1C1	Internal Standard	1009	2815	2.21	2.21	0.00		M+	N/A	N/A	N/A	N/A	126.1	126.1	-.002 (mmu)	N/A	N/A	N/A	Method	True	False	N/A	N/A	N/A			Pass	Pass	N/A	N/A	N/A	Confirmed	N/A
7	Processed	190419-007		Unknown		313									SCN-Bimane	T1	Target Compound	2702	7461	2.23	2.21	-0.02		M+	27.593	N/A	27.593	N/A	111	111	.000 (mmu)	1.216	1	6135	Method	True	False	N/A	N/A	N/A			Pass	Pass	N/A	N/A	N/A	Confirmed	N/A
7	Processed	190419-007		Unknown		313									SCN-Bimane	T1C1	Target Compound	1228	3479	2.21	2.2	0.01		M+	N/A	N/A	N/A	N/A	124.1	124.1	-.002 (mmu)	1.216	N/A	N/A	Method	True	False	N/A	N/A	N/A			Pass	Pass	N/A	N/A	N/A	Confirmed	N/A
7	Processed	190419-007		Unknown		313									SCN-Bimane IS	T1	Internal Standard	2389	6135	2.24	2.21	-0.03		M+	1	1	1	N/A	111	111	.000 (mmu)	N/A	N/A	N/A	Method	True	False	N/A	N/A	N/A			Pass	Pass	N/A	N/A	N/A	Confirmed	N/A
7	Processed	190419-007		Unknown		313									SCN-Bimane IS	T1C1	Internal Standard	1052	2954	2.21	2.21	0.00		M+	N/A	N/A	N/A	N/A	126.1	126.1	-.002 (mmu)	N/A	N/A	N/A	Method	True	False	N/A	N/A	N/A			Pass	Pass	N/A	N/A	N/A	Confirmed	N/A
8	Processed	190419-008		Unknown		311/312									SCN-Bimane	T1	Target Compound	5996	15853	2.23	2.21	-0.02		M+	66.27	N/A	66.27	N/A	111	111	.000 (mmu)	2.743	1	5779	Method	True	False	N/A	N/A	N/A			Pass	Pass	N/A	N/A	N/A	Confirmed	N/A
8	Processed	190419-008		Unknown		311/312									SCN-Bimane	T1C1	Target Compound	2733	7493	2.21	2.21	0.00		M+	N/A	N/A	N/A	N/A	124.1	124.1	-.002 (mmu)	2.743	N/A	N/A	Method	True	False	N/A	N/A	N/A			Pass	Pass	N/A	N/A	N/A	Confirmed	N/A
8	Processed	190419-008		Unknown		311/312									SCN-Bimane IS	T1	Internal Standard	2035	5779	2.24	2.21	-0.03		M+	1	1	1	N/A	111	111	.000 (mmu)	N/A	N/A	N/A	Method	True	False	N/A	N/A	N/A			Pass	Pass	N/A	N/A	N/A	Confirmed	N/A
8	Processed	190419-008		Unknown		311/312									SCN-Bimane IS	T1C1	Internal Standard	951	2534	2.21	2.21	0.00		M+	N/A	N/A	N/A	N/A	126.1	126.1	-.002 (mmu)	N/A	N/A	N/A	Method	True	False	N/A	N/A	N/A			Pass	Pass	N/A	N/A	N/A	Confirmed	N/A
9	Processed	190419-009		Unknown		310									SCN-Bimane	T1	Target Compound	2627	7253	2.23	2.22	-0.01		M+	32.103	N/A	32.103	N/A	111	111	.000 (mmu)	1.394	1	5203	Method	True	False	N/A	N/A	N/A			Pass	Pass	N/A	N/A	N/A	Confirmed	N/A
9	Processed	190419-009		Unknown		310									SCN-Bimane	T1C1	Target Compound	1167	3122	2.22	2.21	0.01		M+	N/A	N/A	N/A	N/A	124.1	124.1	-.002 (mmu)	1.394	N/A	N/A	Method	True	False	N/A	N/A	N/A			Pass	Pass	N/A	N/A	N/A	Confirmed	N/A
9	Processed	190419-009		Unknown		310									SCN-Bimane IS	T1	Internal Standard	1968	5203	2.24	2.21	-0.03		M+	1	1	1	N/A	111	111	.000 (mmu)	N/A	N/A	N/A	Method	True	False	N/A	N/A	N/A			Pass	Pass	N/A	N/A	N/A	Confirmed	N/A
9	Processed	190419-009		Unknown		310									SCN-Bimane IS	T1C1	Internal Standard	965	2540	2.21	2.22	0.00		M+	N/A	N/A	N/A	N/A	126.1	126.1	-.002 (mmu)	N/A	N/A	N/A	Method	True	False	N/A	N/A	N/A			Pass	Pass	N/A	N/A	N/A	Confirmed	N/A
10	Processed	190419-010		Unknown		307									SCN-Bimane	T1	Target Compound	2435	6264	2.23	2.21	-0.02		M+	21.421	N/A	21.421	N/A	111	111	.000 (mmu)	0.972	1	6443	Method	True	False	N/A	N/A	N/A			Pass	Pass	N/A	N/A	N/A	Confirmed	N/A
10	Processed	190419-010		Unknown		307									SCN-Bimane	T1C1	Target Compound	1043	2841	2.21	2.21	0.00		M+	N/A	N/A	N/A	N/A	124.1	124.1	-.002 (mmu)	0.972	N/A	N/A	Method	True	False	N/A	N/A	N/A			Pass	Pass	N/A	N/A	N/A	Confirmed	N/A
10	Processed	190419-010		Unknown		307									SCN-Bimane IS	T1	Internal Standard	2483	6443	2.24	2.21	-0.03		M+	1	1	1	N/A	111	111	.000 (mmu)	N/A	N/A	N/A	Method	True	False	N/A	N/A	N/A			Pass	Pass	N/A	N/A	N/A	Confirmed	N/A
10	Processed	190419-010		Unknown		307									SCN-Bimane IS	T1C1	Internal Standard	1257	3127	2.21	2.21	0.00		M+	N/A	N/A	N/A	N/A	126.1	126.1	-.002 (mmu)	N/A	N/A	N/A	Method	True	False	N/A	N/A	N/A			Pass	Pass	N/A	N/A	N/A	Confirmed	N/A
11	Processed	190419-011		Unknown		306									SCN-Bimane	T1	Target Compound	1582	4393	2.23	2.22	-0.01		M+	26.03	N/A	26.03	N/A	111	111	.000 (mmu)	1.154	1	3806	Method	True	False	N/A	N/A	N/A			Pass	Pass	N/A	N/A	N/A	Confirmed	N/A
11	Processed	190419-011		Unknown		306									SCN-Bimane	T1C1	Target Compound	679	1895	2.22	2.21	0.01		M+	N/A	N/A	N/A	N/A	124.1	124.1	-.002 (mmu)	1.154	N/A	N/A	Method	True	False	N/A	N/A	N/A			Pass	Pass	N/A	N/A	N/A	Confirmed	N/A
11	Processed	190419-011		Unknown		306									SCN-Bimane IS	T1	Internal Standard	1381	3806	2.24	2.22	-0.02		M+	1	1	1	N/A	111	111	.000 (mmu)	N/A	N/A	N/A	Method	True	False	N/A	N/A	N/A			Pass	Pass	N/A	N/A	N/A	Confirmed	N/A
11	Processed	190419-011		Unknown		306									SCN-Bimane IS	T1C1	Internal Standard	691	1954	2.22	2.21	0.01		M+	N/A	N/A	N/A	N/A	126.1	126.1	-.002 (mmu)	N/A	N/A	N/A	Method	True	False	N/A	N/A	N/A			Pass	Pass	N/A	N/A	N/A	Confirmed	N/A
12	Processed	190419-012		Unknown		305									SCN-Bimane	T1	Target Compound	2335	6077	2.23	2.22	-0.01		M+	23.645	N/A	23.645	N/A	111	111	.000 (mmu)	1.06	1	5733	Method	True	False	N/A	N/A	N/A			Pass	Pass	N/A	N/A	N/A	Confirmed	N/A
12	Processed	190419-012		Unknown		305									SCN-Bimane	T1C1	Target Compound	1031	2848	2.22	2.22	-0.01		M+	N/A	N/A	N/A	N/A	124.1	124.1	-.002 (mmu)	1.06	N/A	N/A	Method	True	False	N/A	N/A	N/A			Pass	Pass	N/A	N/A	N/A	Confirmed	N/A
12	Processed	190419-012		Unknown		305									SCN-Bimane IS	T1	Internal Standard	2193	5733	2.24	2.22	-0.02		M+	1	1	1	N/A	111	111	.000 (mmu)	N/A	N/A	N/A	Method	True	False	N/A	N/A	N/A			Pass	Pass	N/A	N/A	N/A	Confirmed	N/A
12	Processed	190419-012		Unknown		305									SCN-Bimane IS	T1C1	Internal Standard	1184	2908	2.22	2.22	0.00		M+	N/A	N/A	N/A	N/A	126.1	126.1	-.002 (mmu)	N/A	N/A	N/A	Method	True	False	N/A	N/A	N/A			Pass	Pass	N/A	N/A	N/A	Confirmed	N/A
13	Processed	190419-013		Unknown		304									SCN-Bimane	T1	Target Compound	1786	4616	2.23	2.21	-0.02		M+	14.782	N/A	14.782	N/A	111	111	.000 (mmu)	0.71	1	6500	Method	True	False	N/A	N/A	N/A			Pass	Pass	N/A	N/A	N/A	Confirmed	N/A
13	Processed	190419-013		Unknown		304									SCN-Bimane	T1C1	Target Compound	853	2085	2.21	2.21	0.00		M+	N/A	N/A	N/A	N/A	124.1	124.1	-.002 (mmu)	0.71	N/A	N/A	Method	True	False	N/A	N/A	N/A			Pass	Pass	N/A	N/A	N/A	Confirmed	N/A
13	Processed	190419-013		Unknown		304									SCN-Bimane IS	T1	Internal Standard	2397	6500	2.24	2.21	-0.03		M+	1	1	1	N/A	111	111	.000 (mmu)	N/A	N/A	N/A	Method	True	False	N/A	N/A	N/A			Pass	Pass	N/A	N/A	N/A	Confirmed	N/A
13	Processed	190419-013		Unknown		304									SCN-Bimane IS	T1C1	Internal Standard	1129	2856	2.21	2.21	0.00		M+	N/A	N/A	N/A	N/A	126.1	126.1	-.002 (mmu)	N/A	N/A	N/A	Method	True	False	N/A	N/A	N/A			Pass	Pass	N/A	N/A	N/A	Confirmed	N/A
14	Processed	190419-014		Unknown		303									SCN-Bimane	T1	Target Compound	42	80	2.23	2.24	0.01		M+	40.452	N/A	40.452	N/A	111	111	.000 (mmu)	1.724	1	46	Method	True	False	N/A	N/A	N/A			Pass	Fail	N/A	N/A	N/A	Identified	N/A
14	Processed	190419-014		Unknown		303									SCN-Bimane	T1C1	Target Compound	22	20	2.24	2.21	0.03		M+	N/A	N/A	N/A	N/A	124.1	124.1	-.002 (mmu)	1.724	N/A	N/A	Method	True	False	N/A	N/A	N/A			Pass	Fail	N/A	N/A	N/A	Identified	N/A
14	Processed	190419-014		Unknown		303									SCN-Bimane IS	T1	Internal Standard	49	46	2.24	2.23	-0.01		M+	1	1	1	N/A	111	111	.000 (mmu)	N/A	N/A	N/A	Method	True	False	N/A	N/A	N/A			Pass	Fail	N/A	N/A	N/A	Identified	N/A
14	Processed	190419-014		Unknown		303									SCN-Bimane IS	T1C1	Internal Standard	18	11	2.23	2.22	0.01		M+	N/A	N/A	N/A	N/A	126.1	126.1	-.002 (mmu)	N/A	N/A	N/A	Method	True	False	N/A	N/A	N/A			Pass	Fail	N/A	N/A	N/A	Identified	N/A
15	Processed	190419-015		Unknown		302									SCN-Bimane	T1	Target Compound	2071	5252	2.23	2.21	-0.02		M+	20.906	N/A	20.906	N/A	111	111	.000 (mmu)	0.952	1	5517	Method	True	False	N/A	N/A	N/A			Pass	Pass	N/A	N/A	N/A	Confirmed	N/A
15	Processed	190419-015		Unknown		302									SCN-Bimane	T1C1	Target Compound	844	2331	2.21	2.22	-0.01		M+	N/A	N/A	N/A	N/A	124.1	124.1	-.002 (mmu)	0.952	N/A	N/A	Method	True	False	N/A	N/A	N/A			Pass	Pass	N/A	N/A	N/A	Confirmed	N/A
15	Processed	190419-015		Unknown		302									SCN-Bimane IS	T1	Internal Standard	2005	5517	2.24	2.22	-0.02		M+	1	1	1	N/A	111	111	.000 (mmu)	N/A	N/A	N/A	Method	True	False	N/A	N/A	N/A			Pass	Pass	N/A	N/A	N/A	Confirmed	N/A
15	Processed	190419-015		Unknown		302									SCN-Bimane IS	T1C1	Internal Standard	810	2446	2.22	2.22	0.00		M+	N/A	N/A	N/A	N/A	126.1	126.1	-.002 (mmu)	N/A	N/A	N/A	Method	True	False	N/A	N/A	N/A			Pass	Pass	N/A	N/A	N/A	Confirmed	N/A
16	Processed	190419-016		Unknown		293									SCN-Bimane	T1	Target Compound	87	147	2.23	2.23	0.00		M+	103.909	N/A	103.909	N/A	111	111	.000 (mmu)	4.229	1	35	Method	True	False	N/A	N/A	N/A			Pass	Fail	N/A	N/A	N/A	Identified	N/A
16	Processed	190419-016		Unknown		293									SCN-Bimane	T1C1	Target Compound	53	50	2.23	2.23	0.00		M+	N/A	N/A	N/A	N/A	124.1	124.1	-.002 (mmu)	4.229	N/A	N/A	Method	True	False	N/A	N/A	N/A			Pass	Fail	N/A	N/A	N/A	Identified	N/A
16	Processed	190419-016		Unknown		293									SCN-Bimane IS	T1	Internal Standard	40	35	2.24	2.22	-0.02		M+	1	1	1	N/A	111	111	.000 (mmu)	N/A	N/A	N/A	Method	True	False	N/A	N/A	N/A			Pass	Fail	N/A	N/A	N/A	Identified	N/A
16	Processed	190419-016		Unknown		293									SCN-Bimane IS	T1C1	Internal Standard	13	7	2.22	2.24	-0.02		M+	N/A	N/A	N/A	N/A	126.1	126.1	-.002 (mmu)	N/A	N/A	N/A	Method	True	False	N/A	N/A	N/A			Pass	Fail	N/A	N/A	N/A	Identified	N/A
17	Processed	190419-017		Unknown		292									SCN-Bimane	T1	Target Compound	2258	6137	2.23	2.21	-0.02		M+	25.572	N/A	25.572	N/A	111	111	.000 (mmu)	1.136	1	5402	Method	True	False	N/A	N/A	N/A			Pass	Pass	N/A	N/A	N/A	Confirmed	N/A
17	Processed	190419-017		Unknown		292									SCN-Bimane	T1C1	Target Compound	1129	3187	2.21	2.2	0.00		M+	N/A	N/A	N/A	N/A	124.1	124.1	-.002 (mmu)	1.136	N/A	N/A	Method	True	False	N/A	N/A	N/A			Pass	Pass	N/A	N/A	N/A	Confirmed	N/A
17	Processed	190419-017		Unknown		292									SCN-Bimane IS	T1	Internal Standard	1977	5402	2.24	2.21	-0.03		M+	1	1	1	N/A	111	111	.000 (mmu)	N/A	N/A	N/A	Method	True	False	N/A	N/A	N/A			Pass	Pass	N/A	N/A	N/A	Confirmed	N/A
17	Processed	190419-017		Unknown		292									SCN-Bimane IS	T1C1	Internal Standard	1000	2488	2.21	2.21	0.00		M+	N/A	N/A	N/A	N/A	126.1	126.1	-.002 (mmu)	N/A	N/A	N/A	Method	True	False	N/A	N/A	N/A			Pass	Pass	N/A	N/A	N/A	Confirmed	N/A
18	Processed	190419-018		Unknown		291									SCN-Bimane	T1	Target Compound	3605	9726	2.23	2.21	-0.02		M+	38.979	N/A	38.979	N/A	111	111	.000 (mmu)	1.666	1	5839	Method	True	False	N/A	N/A	N/A			Pass	Pass	N/A	N/A	N/A	Confirmed	N/A
18	Processed	190419-018		Unknown		291									SCN-Bimane	T1C1	Target Compound	1662	4657	2.21	2.2	0.01		M+	N/A	N/A	N/A	N/A	124.1	124.1	-.002 (mmu)	1.666	N/A	N/A	Method	True	False	N/A	N/A	N/A			Pass	Pass	N/A	N/A	N/A	Confirmed	N/A
18	Processed	190419-018		Unknown		291									SCN-Bimane IS	T1	Internal Standard	2284	5839	2.24	2.2	-0.04		M+	1	1	1	N/A	111	111	.000 (mmu)	N/A	N/A	N/A	Method	True	False	N/A	N/A	N/A			Pass	Pass	N/A	N/A	N/A	Confirmed	N/A
18	Processed	190419-018		Unknown		291									SCN-Bimane IS	T1C1	Internal Standard	1029	2775	2.2	2.21	0.00		M+	N/A	N/A	N/A	N/A	126.1	126.1	-.002 (mmu)	N/A	N/A	N/A	Method	True	False	N/A	N/A	N/A			Pass	Pass	N/A	N/A	N/A	Confirmed	N/A
19	Processed	190419-019		Unknown		290									SCN-Bimane	T1	Target Compound	2659	7193	2.23	2.22	-0.01		M+	35.242	N/A	35.242	N/A	111	111	.000 (mmu)	1.518	1	4738	Method	True	False	N/A	N/A	N/A			Pass	Pass	N/A	N/A	N/A	Confirmed	N/A
19	Processed	190419-019		Unknown		290									SCN-Bimane	T1C1	Target Compound	1307	3319	2.22	2.22	0.00		M+	N/A	N/A	N/A	N/A	124.1	124.1	-.002 (mmu)	1.518	N/A	N/A	Method	True	False	N/A	N/A	N/A			Pass	Pass	N/A	N/A	N/A	Confirmed	N/A
19	Processed	190419-019		Unknown		290									SCN-Bimane IS	T1	Internal Standard	1849	4738	2.24	2.22	-0.02		M+	1	1	1	N/A	111	111	.000 (mmu)	N/A	N/A	N/A	Method	True	False	N/A	N/A	N/A			Pass	Pass	N/A	N/A	N/A	Confirmed	N/A
19	Processed	190419-019		Unknown		290									SCN-Bimane IS	T1C1	Internal Standard	932	2163	2.22	2.22	0.00		M+	N/A	N/A	N/A	N/A	126.1	126.1	-.002 (mmu)	N/A	N/A	N/A	Method	True	False	N/A	N/A	N/A			Pass	Pass	N/A	N/A	N/A	Confirmed	N/A
20	Processed	190419-020		Unknown		289									SCN-Bimane	T1	Target Compound	1798	5019	2.23	2.22	-0.01		M+	27.795	N/A	27.795	N/A	111	111	.000 (mmu)	1.224	1	4100	Method	True	False	N/A	N/A	N/A			Pass	Pass	N/A	N/A	N/A	Confirmed	N/A
20	Processed	190419-020		Unknown		289									SCN-Bimane	T1C1	Target Compound	851	2466	2.22	2.21	0.01		M+	N/A	N/A	N/A	N/A	124.1	124.1	-.002 (mmu)	1.224	N/A	N/A	Method	True	False	N/A	N/A	N/A			Pass	Pass	N/A	N/A	N/A	Confirmed	N/A
20	Processed	190419-020		Unknown		289									SCN-Bimane IS	T1	Internal Standard	1576	4100	2.24	2.22	-0.02		M+	1	1	1	N/A	111	111	.000 (mmu)	N/A	N/A	N/A	Method	True	False	N/A	N/A	N/A			Pass	Pass	N/A	N/A	N/A	Confirmed	N/A
20	Processed	190419-020		Unknown		289									SCN-Bimane IS	T1C1	Internal Standard	805	1924	2.22	2.22	0.00		M+	N/A	N/A	N/A	N/A	126.1	126.1	-.002 (mmu)	N/A	N/A	N/A	Method	True	False	N/A	N/A	N/A			Pass	Pass	N/A	N/A	N/A	Confirmed	N/A
21	Processed	190419-021		Unknown		288									SCN-Bimane	T1	Target Compound	3054	8108	2.23	2.21	-0.02		M+	33.346	N/A	33.346	N/A	111	111	.000 (mmu)	1.443	1	5618	Method	True	False	N/A	N/A	N/A			Pass	Pass	N/A	N/A	N/A	Confirmed	N/A
21	Processed	190419-021		Unknown		288									SCN-Bimane	T1C1	Target Compound	1539	3751	2.21	2.21	0.00		M+	N/A	N/A	N/A	N/A	124.1	124.1	-.002 (mmu)	1.443	N/A	N/A	Method	True	False	N/A	N/A	N/A			Pass	Pass	N/A	N/A	N/A	Confirmed	N/A
21	Processed	190419-021		Unknown		288									SCN-Bimane IS	T1	Internal Standard	2271	5618	2.24	2.21	-0.03		M+	1	1	1	N/A	111	111	.000 (mmu)	N/A	N/A	N/A	Method	True	False	N/A	N/A	N/A			Pass	Pass	N/A	N/A	N/A	Confirmed	N/A
21	Processed	190419-021		Unknown		288									SCN-Bimane IS	T1C1	Internal Standard	991	2652	2.21	2.21	0.01		M+	N/A	N/A	N/A	N/A	126.1	126.1	-.002 (mmu)	N/A	N/A	N/A	Method	True	False	N/A	N/A	N/A			Pass	Pass	N/A	N/A	N/A	Confirmed	N/A
22	Processed	190419-022		Unknown		287									SCN-Bimane	T1	Target Compound	2143	5887	2.23	2.22	-0.01		M+	29.508	N/A	29.508	N/A	111	111	.000 (mmu)	1.292	1	4558	Method	True	False	N/A	N/A	N/A			Pass	Pass	N/A	N/A	N/A	Confirmed	N/A
22	Processed	190419-022		Unknown		287									SCN-Bimane	T1C1	Target Compound	1114	2878	2.22	2.21	0.01		M+	N/A	N/A	N/A	N/A	124.1	124.1	-.002 (mmu)	1.292	N/A	N/A	Method	True	False	N/A	N/A	N/A			Pass	Pass	N/A	N/A	N/A	Confirmed	N/A
22	Processed	190419-022		Unknown		287									SCN-Bimane IS	T1	Internal Standard	1631	4558	2.24	2.21	-0.03		M+	1	1	1	N/A	111	111	.000 (mmu)	N/A	N/A	N/A	Method	True	False	N/A	N/A	N/A			Pass	Pass	N/A	N/A	N/A	Confirmed	N/A
22	Processed	190419-022		Unknown		287									SCN-Bimane IS	T1C1	Internal Standard	676	1882	2.21	2.22	-0.01		M+	N/A	N/A	N/A	N/A	126.1	126.1	-.002 (mmu)	N/A	N/A	N/A	Method	True	False	N/A	N/A	N/A			Pass	Pass	N/A	N/A	N/A	Confirmed	N/A
23	Processed	190419-023		Unknown		286									SCN-Bimane	T1	Target Compound	3752	9964	2.23	2.21	-0.02		M+	36.772	N/A	36.772	N/A	111	111	.000 (mmu)	1.578	1	6313	Method	True	False	N/A	N/A	N/A			Pass	Pass	N/A	N/A	N/A	Confirmed	N/A
23	Processed	190419-023		Unknown		286									SCN-Bimane	T1C1	Target Compound	1715	4738	2.21	2.21	0.00		M+	N/A	N/A	N/A	N/A	124.1	124.1	-.002 (mmu)	1.578	N/A	N/A	Method	True	False	N/A	N/A	N/A			Pass	Pass	N/A	N/A	N/A	Confirmed	N/A
23	Processed	190419-023		Unknown		286									SCN-Bimane IS	T1	Internal Standard	2199	6313	2.24	2.22	-0.02		M+	1	1	1	N/A	111	111	.000 (mmu)	N/A	N/A	N/A	Method	True	False	N/A	N/A	N/A			Pass	Pass	N/A	N/A	N/A	Confirmed	N/A
23	Processed	190419-023		Unknown		286									SCN-Bimane IS	T1C1	Internal Standard	1139	3037	2.22	2.22	0.00		M+	N/A	N/A	N/A	N/A	126.1	126.1	-.002 (mmu)	N/A	N/A	N/A	Method	True	False	N/A	N/A	N/A			Pass	Pass	N/A	N/A	N/A	Confirmed	N/A
24	Processed	190419-024		Unknown		285									SCN-Bimane	T1	Target Compound	3937	11040	2.23	2.21	-0.02		M+	43.988	N/A	43.988	N/A	111	111	.000 (mmu)	1.863	1	5925	Method	True	False	N/A	N/A	N/A			Pass	Pass	N/A	N/A	N/A	Confirmed	N/A
24	Processed	190419-024		Unknown		285									SCN-Bimane	T1C1	Target Compound	1810	4876	2.21	2.21	0.00		M+	N/A	N/A	N/A	N/A	124.1	124.1	-.002 (mmu)	1.863	N/A	N/A	Method	True	False	N/A	N/A	N/A			Pass	Pass	N/A	N/A	N/A	Confirmed	N/A
24	Processed	190419-024		Unknown		285									SCN-Bimane IS	T1	Internal Standard	2284	5925	2.24	2.21	-0.03		M+	1	1	1	N/A	111	111	.000 (mmu)	N/A	N/A	N/A	Method	True	False	N/A	N/A	N/A			Pass	Pass	N/A	N/A	N/A	Confirmed	N/A
24	Processed	190419-024		Unknown		285									SCN-Bimane IS	T1C1	Internal Standard	973	2728	2.21	2.21	0.00		M+	N/A	N/A	N/A	N/A	126.1	126.1	-.002 (mmu)	N/A	N/A	N/A	Method	True	False	N/A	N/A	N/A			Pass	Pass	N/A	N/A	N/A	Confirmed	N/A
25	Processed	190419-025		Unknown		284									SCN-Bimane	T1	Target Compound	3407	8747	2.23	2.21	-0.02		M+	34.865	N/A	34.865	N/A	111	111	.000 (mmu)	1.503	1	5819	Method	True	False	N/A	N/A	N/A			Pass	Pass	N/A	N/A	N/A	Confirmed	N/A
25	Processed	190419-025		Unknown		284									SCN-Bimane	T1C1	Target Compound	1443	3909	2.21	2.21	0.00		M+	N/A	N/A	N/A	N/A	124.1	124.1	-.002 (mmu)	1.503	N/A	N/A	Method	True	False	N/A	N/A	N/A			Pass	Pass	N/A	N/A	N/A	Confirmed	N/A
25	Processed	190419-025		Unknown		284									SCN-Bimane IS	T1	Internal Standard	2122	5819	2.24	2.21	-0.03		M+	1	1	1	N/A	111	111	.000 (mmu)	N/A	N/A	N/A	Method	True	False	N/A	N/A	N/A			Pass	Pass	N/A	N/A	N/A	Confirmed	N/A
25	Processed	190419-025		Unknown		284									SCN-Bimane IS	T1C1	Internal Standard	1031	2741	2.21	2.21	0.00		M+	N/A	N/A	N/A	N/A	126.1	126.1	-.002 (mmu)	N/A	N/A	N/A	Method	True	False	N/A	N/A	N/A			Pass	Pass	N/A	N/A	N/A	Confirmed	N/A
26	Processed	190419-026		Unknown		283									SCN-Bimane	T1	Target Compound	2208	6439	2.23	2.22	-0.01		M+	38.438	N/A	38.438	N/A	111	111	.000 (mmu)	1.644	1	3916	Method	True	False	N/A	N/A	N/A			Pass	Pass	N/A	N/A	N/A	Confirmed	N/A
26	Processed	190419-026		Unknown		283									SCN-Bimane	T1C1	Target Compound	1162	2854	2.22	2.21	0.00		M+	N/A	N/A	N/A	N/A	124.1	124.1	-.002 (mmu)	1.644	N/A	N/A	Method	True	False	N/A	N/A	N/A			Pass	Pass	N/A	N/A	N/A	Confirmed	N/A
26	Processed	190419-026		Unknown		283									SCN-Bimane IS	T1	Internal Standard	1450	3916	2.24	2.21	-0.03		M+	1	1	1	N/A	111	111	.000 (mmu)	N/A	N/A	N/A	Method	True	False	N/A	N/A	N/A			Pass	Pass	N/A	N/A	N/A	Confirmed	N/A
26	Processed	190419-026		Unknown		283									SCN-Bimane IS	T1C1	Internal Standard	774	1917	2.21	2.21	0.00		M+	N/A	N/A	N/A	N/A	126.1	126.1	-.002 (mmu)	N/A	N/A	N/A	Method	True	False	N/A	N/A	N/A			Pass	Pass	N/A	N/A	N/A	Confirmed	N/A
27	Processed	190419-027		Unknown		282									SCN-Bimane	T1	Target Compound	3053	8312	2.23	2.22	-0.01		M+	36.875	N/A	36.875	N/A	111	111	.000 (mmu)	1.582	1	5252	Method	True	False	N/A	N/A	N/A			Pass	Pass	N/A	N/A	N/A	Confirmed	N/A
27	Processed	190419-027		Unknown		282									SCN-Bimane	T1C1	Target Compound	1399	3820	2.22	2.21	0.00		M+	N/A	N/A	N/A	N/A	124.1	124.1	-.002 (mmu)	1.582	N/A	N/A	Method	True	False	N/A	N/A	N/A			Pass	Pass	N/A	N/A	N/A	Confirmed	N/A
27	Processed	190419-027		Unknown		282									SCN-Bimane IS	T1	Internal Standard	1897	5252	2.24	2.22	-0.02		M+	1	1	1	N/A	111	111	.000 (mmu)	N/A	N/A	N/A	Method	True	False	N/A	N/A	N/A			Pass	Pass	N/A	N/A	N/A	Confirmed	N/A
27	Processed	190419-027		Unknown		282									SCN-Bimane IS	T1C1	Internal Standard	899	2631	2.22	2.22	0.00		M+	N/A	N/A	N/A	N/A	126.1	126.1	-.002 (mmu)	N/A	N/A	N/A	Method	True	False	N/A	N/A	N/A			Pass	Pass	N/A	N/A	N/A	Confirmed	N/A
28	Processed	190419-028		Unknown		281									SCN-Bimane	T1	Target Compound	5821	15047	2.23	2.21	-0.02		M+	56.122	N/A	56.122	N/A	111	111	.000 (mmu)	2.342	1	6423	Method	True	False	N/A	N/A	N/A			Pass	Pass	N/A	N/A	N/A	Confirmed	N/A
28	Processed	190419-028		Unknown		281									SCN-Bimane	T1C1	Target Compound	2635	7213	2.21	2.21	0.00		M+	N/A	N/A	N/A	N/A	124.1	124.1	-.002 (mmu)	2.342	N/A	N/A	Method	True	False	N/A	N/A	N/A			Pass	Pass	N/A	N/A	N/A	Confirmed	N/A
28	Processed	190419-028		Unknown		281									SCN-Bimane IS	T1	Internal Standard	2408	6423	2.24	2.21	-0.03		M+	1	1	1	N/A	111	111	.000 (mmu)	N/A	N/A	N/A	Method	True	False	N/A	N/A	N/A			Pass	Pass	N/A	N/A	N/A	Confirmed	N/A
28	Processed	190419-028		Unknown		281									SCN-Bimane IS	T1C1	Internal Standard	1057	2899	2.21	2.21	0.00		M+	N/A	N/A	N/A	N/A	126.1	126.1	-.002 (mmu)	N/A	N/A	N/A	Method	True	False	N/A	N/A	N/A			Pass	Pass	N/A	N/A	N/A	Confirmed	N/A
29	Processed	190419-029		Unknown		280									SCN-Bimane	T1	Target Compound	5269	14660	2.23	2.21	-0.02		M+	56.713	N/A	56.713	N/A	111	111	.000 (mmu)	2.366	1	6197	Method	True	False	N/A	N/A	N/A			Pass	Pass	N/A	N/A	N/A	Confirmed	N/A
29	Processed	190419-029		Unknown		280									SCN-Bimane	T1C1	Target Compound	2751	6837	2.21	2.21	0.00		M+	N/A	N/A	N/A	N/A	124.1	124.1	-.002 (mmu)	2.366	N/A	N/A	Method	True	False	N/A	N/A	N/A			Pass	Pass	N/A	N/A	N/A	Confirmed	N/A
29	Processed	190419-029		Unknown		280									SCN-Bimane IS	T1	Internal Standard	2365	6197	2.24	2.21	-0.03		M+	1	1	1	N/A	111	111	.000 (mmu)	N/A	N/A	N/A	Method	True	False	N/A	N/A	N/A			Pass	Pass	N/A	N/A	N/A	Confirmed	N/A
29	Processed	190419-029		Unknown		280									SCN-Bimane IS	T1C1	Internal Standard	1044	2930	2.21	2.21	0.00		M+	N/A	N/A	N/A	N/A	126.1	126.1	-.002 (mmu)	N/A	N/A	N/A	Method	True	False	N/A	N/A	N/A			Pass	Pass	N/A	N/A	N/A	Confirmed	N/A
30	Processed	190419-030		Unknown		279									SCN-Bimane	T1	Target Compound	29	53	2.23	2.24	0.01		M+	407.325	N/A	407.325	N/A	111	111	.000 (mmu)	16.21	1	3	Method	True	False	N/A	N/A	N/A			Pass	Pass	N/A	N/A	N/A	Confirmed	N/A
30	Processed	190419-030		Unknown		279									SCN-Bimane	T1C1	Target Compound	27	21	2.24	2.22	0.02		M+	N/A	N/A	N/A	N/A	124.1	124.1	-.002 (mmu)	16.21	N/A	N/A	Method	True	False	N/A	N/A	N/A			Pass	Pass	N/A	N/A	N/A	Confirmed	N/A
30	Processed	190419-030		Unknown		279									SCN-Bimane IS	T1	Internal Standard	8	3	2.24	2.21	-0.03		M+	1	1	1	N/A	111	111	.000 (mmu)	N/A	N/A	N/A	Method	True	False	N/A	N/A	N/A			Pass	Fail	N/A	N/A	N/A	Identified	N/A
30	Processed	190419-030		Unknown		279									SCN-Bimane IS	T1C1	Internal Standard	5	3	2.21	2.22	-0.01		M+	N/A	N/A	N/A	N/A	126.1	126.1	-.002 (mmu)	N/A	N/A	N/A	Method	True	False	N/A	N/A	N/A			Pass	Fail	N/A	N/A	N/A	Identified	N/A
31	Processed	190419-031		Unknown		278									SCN-Bimane	T1	Target Compound	3155	7862	2.23	2.22	-0.01		M+	34.346	N/A	34.346	N/A	111	111	.000 (mmu)	1.483	1	5303	Method	True	False	N/A	N/A	N/A			Pass	Pass	N/A	N/A	N/A	Confirmed	N/A
31	Processed	190419-031		Unknown		278									SCN-Bimane	T1C1	Target Compound	1243	3705	2.22	2.22	0.00		M+	N/A	N/A	N/A	N/A	124.1	124.1	-.002 (mmu)	1.483	N/A	N/A	Method	True	False	N/A	N/A	N/A			Pass	Pass	N/A	N/A	N/A	Confirmed	N/A
31	Processed	190419-031		Unknown		278									SCN-Bimane IS	T1	Internal Standard	1960	5303	2.24	2.21	-0.03		M+	1	1	1	N/A	111	111	.000 (mmu)	N/A	N/A	N/A	Method	True	False	N/A	N/A	N/A			Pass	Pass	N/A	N/A	N/A	Confirmed	N/A
31	Processed	190419-031		Unknown		278									SCN-Bimane IS	T1C1	Internal Standard	874	2422	2.21	2.21	0.00		M+	N/A	N/A	N/A	N/A	126.1	126.1	-.002 (mmu)	N/A	N/A	N/A	Method	True	False	N/A	N/A	N/A			Pass	Pass	N/A	N/A	N/A	Confirmed	N/A
32	Processed	190419-032		Unknown		277									SCN-Bimane	T1	Target Compound	72	165	2.23	2.22	-0.01		M+	58.535	N/A	58.535	N/A	111	111	.000 (mmu)	2.438	1	67	Method	True	False	N/A	N/A	N/A			Pass	Fail	N/A	N/A	N/A	Identified	N/A
32	Processed	190419-032		Unknown		277									SCN-Bimane	T1C1	Target Compound	44	29	2.22	2.22	0.00		M+	N/A	N/A	N/A	N/A	124.1	124.1	-.002 (mmu)	2.438	N/A	N/A	Method	True	False	N/A	N/A	N/A			Pass	Fail	N/A	N/A	N/A	Identified	N/A
32	Processed	190419-032		Unknown		277									SCN-Bimane IS	T1	Internal Standard	55	67	2.24	2.21	-0.03		M+	1	1	1	N/A	111	111	.000 (mmu)	N/A	N/A	N/A	Method	True	False	N/A	N/A	N/A			Pass	Fail	N/A	N/A	N/A	Identified	N/A
32	Processed	190419-032		Unknown		277									SCN-Bimane IS	T1C1	Internal Standard	27	24	2.21	2.2	0.00		M+	N/A	N/A	N/A	N/A	126.1	126.1	-.002 (mmu)	N/A	N/A	N/A	Method	True	False	N/A	N/A	N/A			Pass	Fail	N/A	N/A	N/A	Identified	N/A
33	Processed	190419-033		Unknown		276									SCN-Bimane	T1	Target Compound	5464	14765	2.23	2.21	-0.02		M+	63.879	N/A	63.879	N/A	111	111	.000 (mmu)	2.649	1	5575	Method	True	False	N/A	N/A	N/A			Pass	Pass	N/A	N/A	N/A	Confirmed	N/A
33	Processed	190419-033		Unknown		276									SCN-Bimane	T1C1	Target Compound	2323	6871	2.21	2.21	0.00		M+	N/A	N/A	N/A	N/A	124.1	124.1	-.002 (mmu)	2.649	N/A	N/A	Method	True	False	N/A	N/A	N/A			Pass	Pass	N/A	N/A	N/A	Confirmed	N/A
33	Processed	190419-033		Unknown		276									SCN-Bimane IS	T1	Internal Standard	2069	5575	2.24	2.21	-0.03		M+	1	1	1	N/A	111	111	.000 (mmu)	N/A	N/A	N/A	Method	True	False	N/A	N/A	N/A			Pass	Pass	N/A	N/A	N/A	Confirmed	N/A
33	Processed	190419-033		Unknown		276									SCN-Bimane IS	T1C1	Internal Standard	870	2488	2.21	2.21	0.01		M+	N/A	N/A	N/A	N/A	126.1	126.1	-.002 (mmu)	N/A	N/A	N/A	Method	True	False	N/A	N/A	N/A			Pass	Pass	N/A	N/A	N/A	Confirmed	N/A
34	Processed	190419-034		Unknown		275									SCN-Bimane	T1	Target Compound	5128	14154	2.23	2.2	-0.03		M+	59.048	N/A	59.048	N/A	111	111	.000 (mmu)	2.458	1	5758	Method	True	False	N/A	N/A	N/A			Pass	Pass	N/A	N/A	N/A	Confirmed	N/A
34	Processed	190419-034		Unknown		275									SCN-Bimane	T1C1	Target Compound	2324	6514	2.2	2.22	-0.01		M+	N/A	N/A	N/A	N/A	124.1	124.1	-.002 (mmu)	2.458	N/A	N/A	Method	True	False	N/A	N/A	N/A			Pass	Pass	N/A	N/A	N/A	Confirmed	N/A
34	Processed	190419-034		Unknown		275									SCN-Bimane IS	T1	Internal Standard	2095	5758	2.24	2.21	-0.03		M+	1	1	1	N/A	111	111	.000 (mmu)	N/A	N/A	N/A	Method	True	False	N/A	N/A	N/A			Pass	Pass	N/A	N/A	N/A	Confirmed	N/A
34	Processed	190419-034		Unknown		275									SCN-Bimane IS	T1C1	Internal Standard	1154	2714	2.21	2.21	0.00		M+	N/A	N/A	N/A	N/A	126.1	126.1	-.002 (mmu)	N/A	N/A	N/A	Method	True	False	N/A	N/A	N/A			Pass	Pass	N/A	N/A	N/A	Confirmed	N/A
35	Processed	190419-035		Unknown		274									SCN-Bimane	T1	Target Compound	5363	14931	2.23	2.21	-0.02		M+	57.947	N/A	57.947	N/A	111	111	.000 (mmu)	2.414	1	6184	Method	True	False	N/A	N/A	N/A			Pass	Pass	N/A	N/A	N/A	Confirmed	N/A
35	Processed	190419-035		Unknown		274									SCN-Bimane	T1C1	Target Compound	2426	6850	2.21	2.22	-0.01		M+	N/A	N/A	N/A	N/A	124.1	124.1	-.002 (mmu)	2.414	N/A	N/A	Method	True	False	N/A	N/A	N/A			Pass	Pass	N/A	N/A	N/A	Confirmed	N/A
35	Processed	190419-035		Unknown		274									SCN-Bimane IS	T1	Internal Standard	2292	6184	2.24	2.22	-0.02		M+	1	1	1	N/A	111	111	.000 (mmu)	N/A	N/A	N/A	Method	True	False	N/A	N/A	N/A			Pass	Pass	N/A	N/A	N/A	Confirmed	N/A
35	Processed	190419-035		Unknown		274									SCN-Bimane IS	T1C1	Internal Standard	1000	2631	2.22	2.21	0.01		M+	N/A	N/A	N/A	N/A	126.1	126.1	-.002 (mmu)	N/A	N/A	N/A	Method	True	False	N/A	N/A	N/A			Pass	Pass	N/A	N/A	N/A	Confirmed	N/A
36	Processed	190419-036		Unknown		273									SCN-Bimane	T1	Target Compound	4839	13280	2.23	2.21	-0.02		M+	45.766	N/A	45.766	N/A	111	111	.000 (mmu)	1.934	1	6868	Method	True	False	N/A	N/A	N/A			Pass	Pass	N/A	N/A	N/A	Confirmed	N/A
36	Processed	190419-036		Unknown		273									SCN-Bimane	T1C1	Target Compound	2233	5992	2.21	2.21	0.00		M+	N/A	N/A	N/A	N/A	124.1	124.1	-.002 (mmu)	1.934	N/A	N/A	Method	True	False	N/A	N/A	N/A			Pass	Pass	N/A	N/A	N/A	Confirmed	N/A
36	Processed	190419-036		Unknown		273									SCN-Bimane IS	T1	Internal Standard	2520	6868	2.24	2.22	-0.02		M+	1	1	1	N/A	111	111	.000 (mmu)	N/A	N/A	N/A	Method	True	False	N/A	N/A	N/A			Pass	Pass	N/A	N/A	N/A	Confirmed	N/A
36	Processed	190419-036		Unknown		273									SCN-Bimane IS	T1C1	Internal Standard	1187	3125	2.22	2.22	0.00		M+	N/A	N/A	N/A	N/A	126.1	126.1	-.002 (mmu)	N/A	N/A	N/A	Method	True	False	N/A	N/A	N/A			Pass	Pass	N/A	N/A	N/A	Confirmed	N/A
37	Processed	190419-037		Unknown		272									SCN-Bimane	T1	Target Compound	3753	9846	2.23	2.21	-0.02		M+	40.662	N/A	40.662	N/A	111	111	.000 (mmu)	1.732	1	5685	Method	True	False	N/A	N/A	N/A			Pass	Pass	N/A	N/A	N/A	Confirmed	N/A
37	Processed	190419-037		Unknown		272									SCN-Bimane	T1C1	Target Compound	1727	4602	2.21	2.21	0.00		M+	N/A	N/A	N/A	N/A	124.1	124.1	-.002 (mmu)	1.732	N/A	N/A	Method	True	False	N/A	N/A	N/A			Pass	Pass	N/A	N/A	N/A	Confirmed	N/A
37	Processed	190419-037		Unknown		272									SCN-Bimane IS	T1	Internal Standard	2225	5685	2.24	2.21	-0.03		M+	1	1	1	N/A	111	111	.000 (mmu)	N/A	N/A	N/A	Method	True	False	N/A	N/A	N/A			Pass	Pass	N/A	N/A	N/A	Confirmed	N/A
37	Processed	190419-037		Unknown		272									SCN-Bimane IS	T1C1	Internal Standard	998	2749	2.21	2.21	0.00		M+	N/A	N/A	N/A	N/A	126.1	126.1	-.002 (mmu)	N/A	N/A	N/A	Method	True	False	N/A	N/A	N/A			Pass	Pass	N/A	N/A	N/A	Confirmed	N/A
38	Processed	190419-038		Unknown		271									SCN-Bimane	T1	Target Compound	4674	12822	2.23	2.21	-0.02		M+	50.362	N/A	50.362	N/A	111	111	.000 (mmu)	2.115	1	6063	Method	True	False	N/A	N/A	N/A			Pass	Pass	N/A	N/A	N/A	Confirmed	N/A
38	Processed	190419-038		Unknown		271									SCN-Bimane	T1C1	Target Compound	2186	5858	2.21	2.21	0.00		M+	N/A	N/A	N/A	N/A	124.1	124.1	-.002 (mmu)	2.115	N/A	N/A	Method	True	False	N/A	N/A	N/A			Pass	Pass	N/A	N/A	N/A	Confirmed	N/A
38	Processed	190419-038		Unknown		271									SCN-Bimane IS	T1	Internal Standard	2096	6063	2.24	2.21	-0.03		M+	1	1	1	N/A	111	111	.000 (mmu)	N/A	N/A	N/A	Method	True	False	N/A	N/A	N/A			Pass	Pass	N/A	N/A	N/A	Confirmed	N/A
38	Processed	190419-038		Unknown		271									SCN-Bimane IS	T1C1	Internal Standard	1089	2706	2.21	2.21	0.01		M+	N/A	N/A	N/A	N/A	126.1	126.1	-.002 (mmu)	N/A	N/A	N/A	Method	True	False	N/A	N/A	N/A			Pass	Pass	N/A	N/A	N/A	Confirmed	N/A
39	Processed	190419-039		Unknown		270									SCN-Bimane	T1	Target Compound	171	440	2.23	2.22	-0.01		M+	84.796	N/A	84.796	N/A	111	111	.000 (mmu)	3.475	1	127	Method	True	False	N/A	N/A	N/A			Pass	Fail	N/A	N/A	N/A	Identified	N/A
39	Processed	190419-039		Unknown		270									SCN-Bimane	T1C1	Target Compound	79	152	2.22	2.22	0.00		M+	N/A	N/A	N/A	N/A	124.1	124.1	-.002 (mmu)	3.475	N/A	N/A	Method	True	False	N/A	N/A	N/A			Pass	Fail	N/A	N/A	N/A	Identified	N/A
39	Processed	190419-039		Unknown		270									SCN-Bimane IS	T1	Internal Standard	83	127	2.24	2.22	-0.02		M+	1	1	1	N/A	111	111	.000 (mmu)	N/A	N/A	N/A	Method	True	False	N/A	N/A	N/A			Pass	Pass	N/A	N/A	N/A	Confirmed	N/A
39	Processed	190419-039		Unknown		270									SCN-Bimane IS	T1C1	Internal Standard	31	50	2.22	2.21	0.01		M+	N/A	N/A	N/A	N/A	126.1	126.1	-.002 (mmu)	N/A	N/A	N/A	Method	True	False	N/A	N/A	N/A			Pass	Pass	N/A	N/A	N/A	Confirmed	N/A
40	Processed	190419-040		Unknown		298									SCN-Bimane	T1	Target Compound	41	43	2.23	2.23	0.00		M+	743.575	N/A	743.575	N/A	111	111	.000 (mmu)	29.486	1	1	Method	True	False	N/A	N/A	N/A			Pass	Fail	N/A	N/A	N/A	Identified	N/A
40	Processed	190419-040		Unknown		298									SCN-Bimane	T1C1	Target Compound	1	0	2.23	2.23	0.01		M+	N/A	N/A	N/A	N/A	124.1	124.1	-.002 (mmu)	29.486	N/A	N/A	Method	True	False	N/A	N/A	N/A			Pass	Fail	N/A	N/A	N/A	Identified	N/A
40	Processed	190419-040		Unknown		298									SCN-Bimane IS	T1	Internal Standard	4	1	2.24	2.23	-0.01		M+	1	1	1	N/A	111	111	.000 (mmu)	N/A	N/A	N/A	Method	True	False	N/A	N/A	N/A			Pass	Fail	N/A	N/A	N/A	Identified	N/A
40	Processed	190419-040		Unknown		298									SCN-Bimane IS	T1C1	Internal Standard	4	1	2.23	2.21	0.02		M+	N/A	N/A	N/A	N/A	126.1	126.1	-.002 (mmu)	N/A	N/A	N/A	Method	True	False	N/A	N/A	N/A			Pass	Fail	N/A	N/A	N/A	Identified	N/A
41	Processed	190419-041		Unknown		299									SCN-Bimane	T1	Target Compound	2855	7708	2.23	2.21	-0.02		M+	31.001	N/A	31.001	N/A	111	111	.000 (mmu)	1.351	1	5708	Method	True	False	N/A	N/A	N/A			Pass	Pass	N/A	N/A	N/A	Confirmed	N/A
41	Processed	190419-041		Unknown		299									SCN-Bimane	T1C1	Target Compound	1296	3401	2.21	2.21	0.00		M+	N/A	N/A	N/A	N/A	124.1	124.1	-.002 (mmu)	1.351	N/A	N/A	Method	True	False	N/A	N/A	N/A			Pass	Pass	N/A	N/A	N/A	Confirmed	N/A
41	Processed	190419-041		Unknown		299									SCN-Bimane IS	T1	Internal Standard	2192	5708	2.24	2.21	-0.03		M+	1	1	1	N/A	111	111	.000 (mmu)	N/A	N/A	N/A	Method	True	False	N/A	N/A	N/A			Pass	Pass	N/A	N/A	N/A	Confirmed	N/A
41	Processed	190419-041		Unknown		299									SCN-Bimane IS	T1C1	Internal Standard	1011	2590	2.21	2.2	0.01		M+	N/A	N/A	N/A	N/A	126.1	126.1	-.002 (mmu)	N/A	N/A	N/A	Method	True	False	N/A	N/A	N/A			Pass	Pass	N/A	N/A	N/A	Confirmed	N/A
42	Processed	190419-042		Unknown		300									SCN-Bimane	T1	Target Compound	2392	6246	2.23	2.21	-0.02		M+	32.748	N/A	32.748	N/A	111	111	.000 (mmu)	1.42	1	4400	Method	True	False	N/A	N/A	N/A			Pass	Pass	N/A	N/A	N/A	Confirmed	N/A
42	Processed	190419-042		Unknown		300									SCN-Bimane	T1C1	Target Compound	1069	2710	2.21	2.21	-0.01		M+	N/A	N/A	N/A	N/A	124.1	124.1	-.002 (mmu)	1.42	N/A	N/A	Method	True	False	N/A	N/A	N/A			Pass	Pass	N/A	N/A	N/A	Confirmed	N/A
42	Processed	190419-042		Unknown		300									SCN-Bimane IS	T1	Internal Standard	1824	4400	2.24	2.22	-0.02		M+	1	1	1	N/A	111	111	.000 (mmu)	N/A	N/A	N/A	Method	True	False	N/A	N/A	N/A			Pass	Pass	N/A	N/A	N/A	Confirmed	N/A
42	Processed	190419-042		Unknown		300									SCN-Bimane IS	T1C1	Internal Standard	964	2369	2.22	2.22	0.00		M+	N/A	N/A	N/A	N/A	126.1	126.1	-.002 (mmu)	N/A	N/A	N/A	Method	True	False	N/A	N/A	N/A			Pass	Pass	N/A	N/A	N/A	Confirmed	N/A
43	Processed	190419-043		Unknown		301									SCN-Bimane	T1	Target Compound	3314	9196	2.23	2.21	-0.02		M+	37.978	N/A	37.978	N/A	111	111	.000 (mmu)	1.626	1	5655	Method	True	False	N/A	N/A	N/A			Pass	Pass	N/A	N/A	N/A	Confirmed	N/A
43	Processed	190419-043		Unknown		301									SCN-Bimane	T1C1	Target Compound	1598	4138	2.21	2.21	0.00		M+	N/A	N/A	N/A	N/A	124.1	124.1	-.002 (mmu)	1.626	N/A	N/A	Method	True	False	N/A	N/A	N/A			Pass	Pass	N/A	N/A	N/A	Confirmed	N/A
43	Processed	190419-043		Unknown		301									SCN-Bimane IS	T1	Internal Standard	2072	5655	2.24	2.21	-0.03		M+	1	1	1	N/A	111	111	.000 (mmu)	N/A	N/A	N/A	Method	True	False	N/A	N/A	N/A			Pass	Pass	N/A	N/A	N/A	Confirmed	N/A
43	Processed	190419-043		Unknown		301									SCN-Bimane IS	T1C1	Internal Standard	907	2712	2.21	2.21	0.01		M+	N/A	N/A	N/A	N/A	126.1	126.1	-.002 (mmu)	N/A	N/A	N/A	Method	True	False	N/A	N/A	N/A			Pass	Pass	N/A	N/A	N/A	Confirmed	N/A
44	Processed	190419-044		Unknown		308									SCN-Bimane	T1	Target Compound	1421	4635	2.23	2.21	-0.02		M+	19.171	N/A	19.171	N/A	111	111	.000 (mmu)	0.883	1	5247	Method	True	False	N/A	N/A	N/A			Pass	Pass	N/A	N/A	N/A	Confirmed	N/A
44	Processed	190419-044		Unknown		308									SCN-Bimane	T1C1	Target Compound	748	2019	2.21	2.21	0.00		M+	N/A	N/A	N/A	N/A	124.1	124.1	-.002 (mmu)	0.883	N/A	N/A	Method	True	False	N/A	N/A	N/A			Pass	Pass	N/A	N/A	N/A	Confirmed	N/A
44	Processed	190419-044		Unknown		308									SCN-Bimane IS	T1	Internal Standard	1962	5247	2.24	2.21	-0.03		M+	1	1	1	N/A	111	111	.000 (mmu)	N/A	N/A	N/A	Method	True	False	N/A	N/A	N/A			Pass	Pass	N/A	N/A	N/A	Confirmed	N/A
44	Processed	190419-044		Unknown		308									SCN-Bimane IS	T1C1	Internal Standard	915	2531	2.21	2.21	0.00		M+	N/A	N/A	N/A	N/A	126.1	126.1	-.002 (mmu)	N/A	N/A	N/A	Method	True	False	N/A	N/A	N/A			Pass	Pass	N/A	N/A	N/A	Confirmed	N/A
45	Processed	190419-045		Unknown		309									SCN-Bimane	T1	Target Compound	1995	5122	2.23	2.21	-0.02		M+	22.065	N/A	22.065	N/A	111	111	.000 (mmu)	0.998	1	5134	Method	True	False	N/A	N/A	N/A			Pass	Pass	N/A	N/A	N/A	Confirmed	N/A
45	Processed	190419-045		Unknown		309									SCN-Bimane	T1C1	Target Compound	807	2188	2.21	2.21	0.00		M+	N/A	N/A	N/A	N/A	124.1	124.1	-.002 (mmu)	0.998	N/A	N/A	Method	True	False	N/A	N/A	N/A			Pass	Pass	N/A	N/A	N/A	Confirmed	N/A
45	Processed	190419-045		Unknown		309									SCN-Bimane IS	T1	Internal Standard	2154	5134	2.24	2.21	-0.03		M+	1	1	1	N/A	111	111	.000 (mmu)	N/A	N/A	N/A	Method	True	False	N/A	N/A	N/A			Pass	Pass	N/A	N/A	N/A	Confirmed	N/A
45	Processed	190419-045		Unknown		309									SCN-Bimane IS	T1C1	Internal Standard	1022	2513	2.21	2.21	0.00		M+	N/A	N/A	N/A	N/A	126.1	126.1	-.002 (mmu)	N/A	N/A	N/A	Method	True	False	N/A	N/A	N/A			Pass	Pass	N/A	N/A	N/A	Confirmed	N/A
46	Processed	190419-046		Unknown		296/295									SCN-Bimane	T1	Target Compound	2571	6695	2.23	2.21	-0.02		M+	25.052	N/A	25.052	N/A	111	111	.000 (mmu)	1.116	1	6001	Method	True	False	N/A	N/A	N/A			Pass	Pass	N/A	N/A	N/A	Confirmed	N/A
46	Processed	190419-046		Unknown		296/295									SCN-Bimane	T1C1	Target Compound	1183	3185	2.21	2.21	0.00		M+	N/A	N/A	N/A	N/A	124.1	124.1	-.002 (mmu)	1.116	N/A	N/A	Method	True	False	N/A	N/A	N/A			Pass	Pass	N/A	N/A	N/A	Confirmed	N/A
46	Processed	190419-046		Unknown		296/295									SCN-Bimane IS	T1	Internal Standard	2080	6001	2.24	2.22	-0.02		M+	1	1	1	N/A	111	111	.000 (mmu)	N/A	N/A	N/A	Method	True	False	N/A	N/A	N/A			Pass	Pass	N/A	N/A	N/A	Confirmed	N/A
46	Processed	190419-046		Unknown		296/295									SCN-Bimane IS	T1C1	Internal Standard	994	2740	2.22	2.21	0.01		M+	N/A	N/A	N/A	N/A	126.1	126.1	-.002 (mmu)	N/A	N/A	N/A	Method	True	False	N/A	N/A	N/A			Pass	Pass	N/A	N/A	N/A	Confirmed	N/A
47	Processed	190419-047		Unknown		294/297									SCN-Bimane	T1	Target Compound	55	67	2.23	2.22	-0.01		M+	59136.4	N/A	59136.4	N/A	111	111	.000 (mmu)	2335.1	1	0	Method	True	False	N/A	N/A	N/A			Pass	Fail	N/A	N/A	N/A	Identified	N/A
47	Processed	190419-047		Unknown		294/297									SCN-Bimane	T1C1	Target Compound	9	4	2.22	2.2	0.01		M+	N/A	N/A	N/A	N/A	124.1	124.1	-.002 (mmu)	2335.1	N/A	N/A	Method	True	False	N/A	N/A	N/A			Pass	Fail	N/A	N/A	N/A	Identified	N/A
47	Processed	190419-047		Unknown		294/297									SCN-Bimane IS	T1	Internal Standard	0	0	2.24	2.3	0.06		M+	1	1	1	N/A	111	111	.000 (mmu)	N/A	N/A	N/A	Method	True	False	N/A	N/A	N/A			Pass	Fail	N/A	N/A	N/A	Identified	N/A
47	Processed	190419-047		Unknown		294/297									SCN-Bimane IS	T1C1	Internal Standard	17	8	2.3	2.31	-0.01		M+	N/A	N/A	N/A	N/A	126.1	126.1	-.002 (mmu)	N/A	N/A	N/A	Method	True	False	N/A	N/A	N/A			Pass	Fail	N/A	N/A	N/A	Identified	N/A
48	Processed	190419-048		Unknown		266									SCN-Bimane	T1	Target Compound	2030	5243	2.23	2.21	-0.02		M+	21.07	N/A	21.07	N/A	111	111	.000 (mmu)	0.958	1	5470	Method	True	False	N/A	N/A	N/A			Pass	Pass	N/A	N/A	N/A	Confirmed	N/A
48	Processed	190419-048		Unknown		266									SCN-Bimane	T1C1	Target Compound	891	2519	2.21	2.21	0.00		M+	N/A	N/A	N/A	N/A	124.1	124.1	-.002 (mmu)	0.958	N/A	N/A	Method	True	False	N/A	N/A	N/A			Pass	Pass	N/A	N/A	N/A	Confirmed	N/A
48	Processed	190419-048		Unknown		266									SCN-Bimane IS	T1	Internal Standard	1994	5470	2.24	2.21	-0.03		M+	1	1	1	N/A	111	111	.000 (mmu)	N/A	N/A	N/A	Method	True	False	N/A	N/A	N/A			Pass	Pass	N/A	N/A	N/A	Confirmed	N/A
48	Processed	190419-048		Unknown		266									SCN-Bimane IS	T1C1	Internal Standard	992	2825	2.21	2.22	0.00		M+	N/A	N/A	N/A	N/A	126.1	126.1	-.002 (mmu)	N/A	N/A	N/A	Method	True	False	N/A	N/A	N/A			Pass	Pass	N/A	N/A	N/A	Confirmed	N/A
49	Processed	190419-049		Unknown		265									SCN-Bimane	T1	Target Compound	2575	6738	2.23	2.21	-0.02		M+	28.069	N/A	28.069	N/A	111	111	.000 (mmu)	1.235	1	5457	Method	True	False	N/A	N/A	N/A			Pass	Pass	N/A	N/A	N/A	Confirmed	N/A
49	Processed	190419-049		Unknown		265									SCN-Bimane	T1C1	Target Compound	1195	3117	2.21	2.21	0.00		M+	N/A	N/A	N/A	N/A	124.1	124.1	-.002 (mmu)	1.235	N/A	N/A	Method	True	False	N/A	N/A	N/A			Pass	Pass	N/A	N/A	N/A	Confirmed	N/A
49	Processed	190419-049		Unknown		265									SCN-Bimane IS	T1	Internal Standard	2069	5457	2.24	2.21	-0.03		M+	1	1	1	N/A	111	111	.000 (mmu)	N/A	N/A	N/A	Method	True	False	N/A	N/A	N/A			Pass	Pass	N/A	N/A	N/A	Confirmed	N/A
49	Processed	190419-049		Unknown		265									SCN-Bimane IS	T1C1	Internal Standard	902	2572	2.21	2.2	0.01		M+	N/A	N/A	N/A	N/A	126.1	126.1	-.002 (mmu)	N/A	N/A	N/A	Method	True	False	N/A	N/A	N/A			Pass	Pass	N/A	N/A	N/A	Confirmed	N/A
50	Processed	190419-050		Unknown		264									SCN-Bimane	T1	Target Compound	1668	4363	2.23	2.21	-0.02		M+	17.171	N/A	17.171	N/A	111	111	.000 (mmu)	0.804	1	5424	Method	True	False	N/A	N/A	N/A			Pass	Pass	N/A	N/A	N/A	Confirmed	N/A
50	Processed	190419-050		Unknown		264									SCN-Bimane	T1C1	Target Compound	761	1959	2.21	2.22	-0.01		M+	N/A	N/A	N/A	N/A	124.1	124.1	-.002 (mmu)	0.804	N/A	N/A	Method	True	False	N/A	N/A	N/A			Pass	Pass	N/A	N/A	N/A	Confirmed	N/A
50	Processed	190419-050		Unknown		264									SCN-Bimane IS	T1	Internal Standard	2070	5424	2.24	2.21	-0.03		M+	1	1	1	N/A	111	111	.000 (mmu)	N/A	N/A	N/A	Method	True	False	N/A	N/A	N/A			Pass	Pass	N/A	N/A	N/A	Confirmed	N/A
50	Processed	190419-050		Unknown		264									SCN-Bimane IS	T1C1	Internal Standard	1069	2625	2.21	2.22	-0.01		M+	N/A	N/A	N/A	N/A	126.1	126.1	-.002 (mmu)	N/A	N/A	N/A	Method	True	False	N/A	N/A	N/A			Pass	Pass	N/A	N/A	N/A	Confirmed	N/A
51	Processed	190419-051		Unknown		263									SCN-Bimane	T1	Target Compound	3579	9442	2.23	2.21	-0.02		M+	41.995	N/A	41.995	N/A	111	111	.000 (mmu)	1.785	1	5291	Method	True	False	N/A	N/A	N/A			Pass	Pass	N/A	N/A	N/A	Confirmed	N/A
51	Processed	190419-051		Unknown		263									SCN-Bimane	T1C1	Target Compound	1619	4557	2.21	2.22	-0.01		M+	N/A	N/A	N/A	N/A	124.1	124.1	-.002 (mmu)	1.785	N/A	N/A	Method	True	False	N/A	N/A	N/A			Pass	Pass	N/A	N/A	N/A	Confirmed	N/A
51	Processed	190419-051		Unknown		263									SCN-Bimane IS	T1	Internal Standard	1947	5291	2.24	2.22	-0.02		M+	1	1	1	N/A	111	111	.000 (mmu)	N/A	N/A	N/A	Method	True	False	N/A	N/A	N/A			Pass	Pass	N/A	N/A	N/A	Confirmed	N/A
51	Processed	190419-051		Unknown		263									SCN-Bimane IS	T1C1	Internal Standard	998	2672	2.22	2.21	0.00		M+	N/A	N/A	N/A	N/A	126.1	126.1	-.002 (mmu)	N/A	N/A	N/A	Method	True	False	N/A	N/A	N/A			Pass	Pass	N/A	N/A	N/A	Confirmed	N/A
52	Processed	190419-052		Unknown		262									SCN-Bimane	T1	Target Compound	53	83	2.23	2.22	-0.01		M+	54.878	N/A	54.878	N/A	111	111	.000 (mmu)	2.293	1	36	Method	True	False	N/A	N/A	N/A			Pass	Fail	N/A	N/A	N/A	Identified	N/A
52	Processed	190419-052		Unknown		262									SCN-Bimane	T1C1	Target Compound	8	8	2.22	2.21	0.01		M+	N/A	N/A	N/A	N/A	124.1	124.1	-.002 (mmu)	2.293	N/A	N/A	Method	True	False	N/A	N/A	N/A			Pass	Fail	N/A	N/A	N/A	Identified	N/A
52	Processed	190419-052		Unknown		262									SCN-Bimane IS	T1	Internal Standard	28	36	2.24	2.22	-0.02		M+	1	1	1	N/A	111	111	.000 (mmu)	N/A	N/A	N/A	Method	True	False	N/A	N/A	N/A			Pass	Fail	N/A	N/A	N/A	Identified	N/A
52	Processed	190419-052		Unknown		262									SCN-Bimane IS	T1C1	Internal Standard	10	5	2.22	2.23	-0.01		M+	N/A	N/A	N/A	N/A	126.1	126.1	-.002 (mmu)	N/A	N/A	N/A	Method	True	False	N/A	N/A	N/A			Pass	Fail	N/A	N/A	N/A	Identified	N/A
53	Processed	190419-053		Unknown		261									SCN-Bimane	T1	Target Compound	2878	8516	2.23	2.21	-0.02		M+	30.387	N/A	30.387	N/A	111	111	.000 (mmu)	1.326	1	6421	Method	True	False	N/A	N/A	N/A			Pass	Pass	N/A	N/A	N/A	Confirmed	N/A
53	Processed	190419-053		Unknown		261									SCN-Bimane	T1C1	Target Compound	1492	4103	2.21	2.22	-0.01		M+	N/A	N/A	N/A	N/A	124.1	124.1	-.002 (mmu)	1.326	N/A	N/A	Method	True	False	N/A	N/A	N/A			Pass	Pass	N/A	N/A	N/A	Confirmed	N/A
53	Processed	190419-053		Unknown		261									SCN-Bimane IS	T1	Internal Standard	2250	6421	2.24	2.22	-0.02		M+	1	1	1	N/A	111	111	.000 (mmu)	N/A	N/A	N/A	Method	True	False	N/A	N/A	N/A			Pass	Pass	N/A	N/A	N/A	Confirmed	N/A
53	Processed	190419-053		Unknown		261									SCN-Bimane IS	T1C1	Internal Standard	1224	2974	2.22	2.21	0.00		M+	N/A	N/A	N/A	N/A	126.1	126.1	-.002 (mmu)	N/A	N/A	N/A	Method	True	False	N/A	N/A	N/A			Pass	Pass	N/A	N/A	N/A	Confirmed	N/A
54	Processed	190419-054		Unknown		260									SCN-Bimane	T1	Target Compound	1971	5631	2.23	2.21	-0.02		M+	35.505	N/A	35.505	N/A	111	111	.000 (mmu)	1.528	1	3684	Method	True	False	N/A	N/A	N/A			Pass	Pass	N/A	N/A	N/A	Confirmed	N/A
54	Processed	190419-054		Unknown		260									SCN-Bimane	T1C1	Target Compound	1029	2520	2.21	2.21	0.00		M+	N/A	N/A	N/A	N/A	124.1	124.1	-.002 (mmu)	1.528	N/A	N/A	Method	True	False	N/A	N/A	N/A			Pass	Pass	N/A	N/A	N/A	Confirmed	N/A
54	Processed	190419-054		Unknown		260									SCN-Bimane IS	T1	Internal Standard	1329	3684	2.24	2.22	-0.02		M+	1	1	1	N/A	111	111	.000 (mmu)	N/A	N/A	N/A	Method	True	False	N/A	N/A	N/A			Pass	Pass	N/A	N/A	N/A	Confirmed	N/A
54	Processed	190419-054		Unknown		260									SCN-Bimane IS	T1C1	Internal Standard	655	1693	2.22	2.21	0.01		M+	N/A	N/A	N/A	N/A	126.1	126.1	-.002 (mmu)	N/A	N/A	N/A	Method	True	False	N/A	N/A	N/A			Pass	Pass	N/A	N/A	N/A	Confirmed	N/A
55	Processed	190419-055		Unknown		259									SCN-Bimane	T1	Target Compound	2512	7215	2.23	2.21	-0.02		M+	31.334	N/A	31.334	N/A	111	111	.000 (mmu)	1.364	1	5291	Method	True	False	N/A	N/A	N/A			Pass	Pass	N/A	N/A	N/A	Confirmed	N/A
55	Processed	190419-055		Unknown		259									SCN-Bimane	T1C1	Target Compound	1188	3198	2.21	2.21	0.00		M+	N/A	N/A	N/A	N/A	124.1	124.1	-.002 (mmu)	1.364	N/A	N/A	Method	True	False	N/A	N/A	N/A			Pass	Pass	N/A	N/A	N/A	Confirmed	N/A
55	Processed	190419-055		Unknown		259									SCN-Bimane IS	T1	Internal Standard	1827	5291	2.24	2.21	-0.03		M+	1	1	1	N/A	111	111	.000 (mmu)	N/A	N/A	N/A	Method	True	False	N/A	N/A	N/A			Pass	Pass	N/A	N/A	N/A	Confirmed	N/A
55	Processed	190419-055		Unknown		259									SCN-Bimane IS	T1C1	Internal Standard	812	2387	2.21	2.21	0.00		M+	N/A	N/A	N/A	N/A	126.1	126.1	-.002 (mmu)	N/A	N/A	N/A	Method	True	False	N/A	N/A	N/A			Pass	Pass	N/A	N/A	N/A	Confirmed	N/A
56	Processed	190419-056		Unknown		258									SCN-Bimane	T1	Target Compound	1504	3815	2.23	2.22	-0.01		M+	15.12	N/A	15.12	N/A	111	111	.000 (mmu)	0.724	1	5272	Method	True	False	N/A	N/A	N/A			Pass	Pass	N/A	N/A	N/A	Confirmed	N/A
56	Processed	190419-056		Unknown		258									SCN-Bimane	T1C1	Target Compound	661	1709	2.22	2.21	0.01		M+	N/A	N/A	N/A	N/A	124.1	124.1	-.002 (mmu)	0.724	N/A	N/A	Method	True	False	N/A	N/A	N/A			Pass	Pass	N/A	N/A	N/A	Confirmed	N/A
56	Processed	190419-056		Unknown		258									SCN-Bimane IS	T1	Internal Standard	1899	5272	2.24	2.21	-0.03		M+	1	1	1	N/A	111	111	.000 (mmu)	N/A	N/A	N/A	Method	True	False	N/A	N/A	N/A			Pass	Pass	N/A	N/A	N/A	Confirmed	N/A
56	Processed	190419-056		Unknown		258									SCN-Bimane IS	T1C1	Internal Standard	841	2499	2.21	2.21	0.00		M+	N/A	N/A	N/A	N/A	126.1	126.1	-.002 (mmu)	N/A	N/A	N/A	Method	True	False	N/A	N/A	N/A			Pass	Pass	N/A	N/A	N/A	Confirmed	N/A
57	Processed	190419-057		Unknown		257									SCN-Bimane	T1	Target Compound	1495	4528	2.23	2.22	-0.01		M+	16.254	N/A	16.254	N/A	111	111	.000 (mmu)	0.768	1	5893	Method	True	False	N/A	N/A	N/A			Pass	Pass	N/A	N/A	N/A	Confirmed	N/A
57	Processed	190419-057		Unknown		257									SCN-Bimane	T1C1	Target Compound	924	2207	2.22	2.21	0.00		M+	N/A	N/A	N/A	N/A	124.1	124.1	-.002 (mmu)	0.768	N/A	N/A	Method	True	False	N/A	N/A	N/A			Pass	Pass	N/A	N/A	N/A	Confirmed	N/A
57	Processed	190419-057		Unknown		257									SCN-Bimane IS	T1	Internal Standard	2134	5893	2.24	2.21	-0.03		M+	1	1	1	N/A	111	111	.000 (mmu)	N/A	N/A	N/A	Method	True	False	N/A	N/A	N/A			Pass	Pass	N/A	N/A	N/A	Confirmed	N/A
57	Processed	190419-057		Unknown		257									SCN-Bimane IS	T1C1	Internal Standard	949	2792	2.21	2.21	0.00		M+	N/A	N/A	N/A	N/A	126.1	126.1	-.002 (mmu)	N/A	N/A	N/A	Method	True	False	N/A	N/A	N/A			Pass	Pass	N/A	N/A	N/A	Confirmed	N/A
58	Processed	190419-058		Unknown		256									SCN-Bimane	T1	Target Compound	56	125	2.23	2.23	0.00		M+	40.369	N/A	40.369	N/A	111	111	.000 (mmu)	1.72	1	72	Method	True	False	N/A	N/A	N/A			Pass	Fail	N/A	N/A	N/A	Identified	N/A
58	Processed	190419-058		Unknown		256									SCN-Bimane	T1C1	Target Compound	25	11	2.23	2.21	0.02		M+	N/A	N/A	N/A	N/A	124.1	124.1	-.002 (mmu)	1.72	N/A	N/A	Method	True	False	N/A	N/A	N/A			Pass	Fail	N/A	N/A	N/A	Identified	N/A
58	Processed	190419-058		Unknown		256									SCN-Bimane IS	T1	Internal Standard	39	72	2.24	2.21	-0.03		M+	1	1	1	N/A	111	111	.000 (mmu)	N/A	N/A	N/A	Method	True	False	N/A	N/A	N/A			Pass	Fail	N/A	N/A	N/A	Identified	N/A
58	Processed	190419-058		Unknown		256									SCN-Bimane IS	T1C1	Internal Standard	37	26	2.21	2.21	0.00		M+	N/A	N/A	N/A	N/A	126.1	126.1	-.002 (mmu)	N/A	N/A	N/A	Method	True	False	N/A	N/A	N/A			Pass	Fail	N/A	N/A	N/A	Identified	N/A
59	Processed	190419-059		Unknown		255									SCN-Bimane	T1	Target Compound	47	70	2.23	2.22	-0.01		M+	21.653	N/A	21.653	N/A	111	111	.000 (mmu)	0.981	1	71	Method	True	False	N/A	N/A	N/A			Pass	Fail	N/A	N/A	N/A	Identified	N/A
59	Processed	190419-059		Unknown		255									SCN-Bimane	T1C1	Target Compound	6	3	2.22	2.23	-0.01		M+	N/A	N/A	N/A	N/A	124.1	124.1	-.002 (mmu)	0.981	N/A	N/A	Method	True	False	N/A	N/A	N/A			Pass	Fail	N/A	N/A	N/A	Identified	N/A
59	Processed	190419-059		Unknown		255									SCN-Bimane IS	T1	Internal Standard	81	71	2.24	2.21	-0.03		M+	1	1	1	N/A	111	111	.000 (mmu)	N/A	N/A	N/A	Method	True	False	N/A	N/A	N/A			Pass	Fail	N/A	N/A	N/A	Identified	N/A
59	Processed	190419-059		Unknown		255									SCN-Bimane IS	T1C1	Internal Standard	31	14	2.21	2.21	0.00		M+	N/A	N/A	N/A	N/A	126.1	126.1	-.002 (mmu)	N/A	N/A	N/A	Method	True	False	N/A	N/A	N/A			Pass	Fail	N/A	N/A	N/A	Identified	N/A
60	Processed	190419-060		Unknown		253									SCN-Bimane	T1	Target Compound	945	2744	2.23	2.21	-0.02		M+	10.61	N/A	10.61	N/A	111	111	.000 (mmu)	0.545	1	5031	Method	True	False	N/A	N/A	N/A			Pass	Pass	N/A	N/A	N/A	Confirmed	N/A
60	Processed	190419-060		Unknown		253									SCN-Bimane	T1C1	Target Compound	479	1162	2.21	2.22	0.00		M+	N/A	N/A	N/A	N/A	124.1	124.1	-.002 (mmu)	0.545	N/A	N/A	Method	True	False	N/A	N/A	N/A			Pass	Pass	N/A	N/A	N/A	Confirmed	N/A
60	Processed	190419-060		Unknown		253									SCN-Bimane IS	T1	Internal Standard	1895	5031	2.24	2.22	-0.02		M+	1	1	1	N/A	111	111	.000 (mmu)	N/A	N/A	N/A	Method	True	False	N/A	N/A	N/A			Pass	Pass	N/A	N/A	N/A	Confirmed	N/A
60	Processed	190419-060		Unknown		253									SCN-Bimane IS	T1C1	Internal Standard	878	2470	2.22	2.21	0.00		M+	N/A	N/A	N/A	N/A	126.1	126.1	-.002 (mmu)	N/A	N/A	N/A	Method	True	False	N/A	N/A	N/A			Pass	Pass	N/A	N/A	N/A	Confirmed	N/A
61	Processed	190419-061		Unknown		252									SCN-Bimane	T1	Target Compound	89	143	2.23	2.23	0.00		M+	40.757	N/A	40.757	N/A	111	111	.000 (mmu)	1.736	1	82	Method	True	False	N/A	N/A	N/A			Pass	Pass	N/A	N/A	N/A	Confirmed	N/A
61	Processed	190419-061		Unknown		252									SCN-Bimane	T1C1	Target Compound	31	52	2.23	2.21	0.01		M+	N/A	N/A	N/A	N/A	124.1	124.1	-.002 (mmu)	1.736	N/A	N/A	Method	True	False	N/A	N/A	N/A			Pass	Pass	N/A	N/A	N/A	Confirmed	N/A
61	Processed	190419-061		Unknown		252									SCN-Bimane IS	T1	Internal Standard	83	82	2.24	2.21	-0.03		M+	1	1	1	N/A	111	111	.000 (mmu)	N/A	N/A	N/A	Method	True	False	N/A	N/A	N/A			Pass	Fail	N/A	N/A	N/A	Identified	N/A
61	Processed	190419-061		Unknown		252									SCN-Bimane IS	T1C1	Internal Standard	31	26	2.21	2.22	0.00		M+	N/A	N/A	N/A	N/A	126.1	126.1	-.002 (mmu)	N/A	N/A	N/A	Method	True	False	N/A	N/A	N/A			Pass	Fail	N/A	N/A	N/A	Identified	N/A
62	Processed	190419-062		Unknown		251									SCN-Bimane	T1	Target Compound	1954	5502	2.23	2.21	-0.02		M+	21.711	N/A	21.711	N/A	111	111	.000 (mmu)	0.984	1	5592	Method	True	False	N/A	N/A	N/A			Pass	Pass	N/A	N/A	N/A	Confirmed	N/A
62	Processed	190419-062		Unknown		251									SCN-Bimane	T1C1	Target Compound	992	2520	2.21	2.21	0.00		M+	N/A	N/A	N/A	N/A	124.1	124.1	-.002 (mmu)	0.984	N/A	N/A	Method	True	False	N/A	N/A	N/A			Pass	Pass	N/A	N/A	N/A	Confirmed	N/A
62	Processed	190419-062		Unknown		251									SCN-Bimane IS	T1	Internal Standard	1996	5592	2.24	2.21	-0.03		M+	1	1	1	N/A	111	111	.000 (mmu)	N/A	N/A	N/A	Method	True	False	N/A	N/A	N/A			Pass	Pass	N/A	N/A	N/A	Confirmed	N/A
62	Processed	190419-062		Unknown		251									SCN-Bimane IS	T1C1	Internal Standard	946	2407	2.21	2.21	0.00		M+	N/A	N/A	N/A	N/A	126.1	126.1	-.002 (mmu)	N/A	N/A	N/A	Method	True	False	N/A	N/A	N/A			Pass	Pass	N/A	N/A	N/A	Confirmed	N/A
63	Processed	190419-063		Unknown		250									SCN-Bimane	T1	Target Compound	8	8	2.23	2.21	-0.02		M+	6.843	N/A	6.843	N/A	111	111	.000 (mmu)	0.397	1	20	Method	True	False	N/A	N/A	N/A			Pass	Fail	N/A	N/A	N/A	Identified	N/A
63	Processed	190419-063		Unknown		250									SCN-Bimane	T1C1	Target Compound	N/F	N/F	2.21	N/A	N/A		M+	N/A	N/A	N/A	N/A	124.1	N/F	N/A	0.397	N/A	N/A	Method	True	False	N/A	N/A	N/A			Fail	Fail	N/A	N/A	N/A	NotFound	N/A
63	Processed	190419-063		Unknown		250									SCN-Bimane IS	T1	Internal Standard	20	20	2.24	2.23	-0.01		M+	1	1	1	N/A	111	111	.000 (mmu)	N/A	N/A	N/A	Method	True	False	N/A	N/A	N/A			Pass	Fail	N/A	N/A	N/A	Identified	N/A
63	Processed	190419-063		Unknown		250									SCN-Bimane IS	T1C1	Internal Standard	7	3	2.23	2.23	0.00		M+	N/A	N/A	N/A	N/A	126.1	126.1	-.002 (mmu)	N/A	N/A	N/A	Method	True	False	N/A	N/A	N/A			Pass	Fail	N/A	N/A	N/A	Identified	N/A
64	Processed	190419-064		Unknown		249									SCN-Bimane	T1	Target Compound	3190	9063	2.23	2.21	-0.02		M+	36.967	N/A	36.967	N/A	111	111	.000 (mmu)	1.586	1	5714	Method	True	False	N/A	N/A	N/A			Pass	Pass	N/A	N/A	N/A	Confirmed	N/A
64	Processed	190419-064		Unknown		249									SCN-Bimane	T1C1	Target Compound	1272	3986	2.21	2.22	-0.01		M+	N/A	N/A	N/A	N/A	124.1	124.1	-.002 (mmu)	1.586	N/A	N/A	Method	True	False	N/A	N/A	N/A			Pass	Pass	N/A	N/A	N/A	Confirmed	N/A
64	Processed	190419-064		Unknown		249									SCN-Bimane IS	T1	Internal Standard	2043	5714	2.24	2.21	-0.03		M+	1	1	1	N/A	111	111	.000 (mmu)	N/A	N/A	N/A	Method	True	False	N/A	N/A	N/A			Pass	Pass	N/A	N/A	N/A	Confirmed	N/A
64	Processed	190419-064		Unknown		249									SCN-Bimane IS	T1C1	Internal Standard	903	2507	2.21	2.21	0.00		M+	N/A	N/A	N/A	N/A	126.1	126.1	-.002 (mmu)	N/A	N/A	N/A	Method	True	False	N/A	N/A	N/A			Pass	Pass	N/A	N/A	N/A	Confirmed	N/A
65	Processed	190419-065		Unknown		248									SCN-Bimane	T1	Target Compound	3684	10670	2.23	2.21	-0.02		M+	49.663	N/A	49.663	N/A	111	111	.000 (mmu)	2.087	1	5112	Method	True	False	N/A	N/A	N/A			Pass	Pass	N/A	N/A	N/A	Confirmed	N/A
65	Processed	190419-065		Unknown		248									SCN-Bimane	T1C1	Target Compound	1827	5036	2.21	2.22	0.00		M+	N/A	N/A	N/A	N/A	124.1	124.1	-.002 (mmu)	2.087	N/A	N/A	Method	True	False	N/A	N/A	N/A			Pass	Pass	N/A	N/A	N/A	Confirmed	N/A
65	Processed	190419-065		Unknown		248									SCN-Bimane IS	T1	Internal Standard	1870	5112	2.24	2.22	-0.02		M+	1	1	1	N/A	111	111	.000 (mmu)	N/A	N/A	N/A	Method	True	False	N/A	N/A	N/A			Pass	Pass	N/A	N/A	N/A	Confirmed	N/A
65	Processed	190419-065		Unknown		248									SCN-Bimane IS	T1C1	Internal Standard	890	2446	2.22	2.21	0.01		M+	N/A	N/A	N/A	N/A	126.1	126.1	-.002 (mmu)	N/A	N/A	N/A	Method	True	False	N/A	N/A	N/A			Pass	Pass	N/A	N/A	N/A	Confirmed	N/A
66	Processed	190419-066		Unknown		247									SCN-Bimane	T1	Target Compound	2506	7277	2.23	2.21	-0.02		M+	30.757	N/A	30.757	N/A	111	111	.000 (mmu)	1.341	1	5427	Method	True	False	N/A	N/A	N/A			Pass	Pass	N/A	N/A	N/A	Confirmed	N/A
66	Processed	190419-066		Unknown		247									SCN-Bimane	T1C1	Target Compound	1152	3123	2.21	2.21	0.00		M+	N/A	N/A	N/A	N/A	124.1	124.1	-.002 (mmu)	1.341	N/A	N/A	Method	True	False	N/A	N/A	N/A			Pass	Pass	N/A	N/A	N/A	Confirmed	N/A
66	Processed	190419-066		Unknown		247									SCN-Bimane IS	T1	Internal Standard	1992	5427	2.24	2.21	-0.03		M+	1	1	1	N/A	111	111	.000 (mmu)	N/A	N/A	N/A	Method	True	False	N/A	N/A	N/A			Pass	Pass	N/A	N/A	N/A	Confirmed	N/A
66	Processed	190419-066		Unknown		247									SCN-Bimane IS	T1C1	Internal Standard	998	2539	2.21	2.21	0.00		M+	N/A	N/A	N/A	N/A	126.1	126.1	-.002 (mmu)	N/A	N/A	N/A	Method	True	False	N/A	N/A	N/A			Pass	Pass	N/A	N/A	N/A	Confirmed	N/A
67	Processed	190419-067		Unknown		246									SCN-Bimane	T1	Target Compound	2783	8103	2.23	2.22	-0.01		M+	29.241	N/A	29.241	N/A	111	111	.000 (mmu)	1.281	1	6325	Method	True	False	N/A	N/A	N/A			Pass	Pass	N/A	N/A	N/A	Confirmed	N/A
67	Processed	190419-067		Unknown		246									SCN-Bimane	T1C1	Target Compound	1437	4019	2.22	2.21	0.01		M+	N/A	N/A	N/A	N/A	124.1	124.1	-.002 (mmu)	1.281	N/A	N/A	Method	True	False	N/A	N/A	N/A			Pass	Pass	N/A	N/A	N/A	Confirmed	N/A
67	Processed	190419-067		Unknown		246									SCN-Bimane IS	T1	Internal Standard	2110	6325	2.24	2.21	-0.03		M+	1	1	1	N/A	111	111	.000 (mmu)	N/A	N/A	N/A	Method	True	False	N/A	N/A	N/A			Pass	Pass	N/A	N/A	N/A	Confirmed	N/A
67	Processed	190419-067		Unknown		246									SCN-Bimane IS	T1C1	Internal Standard	1062	3011	2.21	2.21	0.00		M+	N/A	N/A	N/A	N/A	126.1	126.1	-.002 (mmu)	N/A	N/A	N/A	Method	True	False	N/A	N/A	N/A			Pass	Pass	N/A	N/A	N/A	Confirmed	N/A
68	Processed	190419-068		Unknown		245									SCN-Bimane	T1	Target Compound	3133	8619	2.23	2.22	-0.01		M+	27.725	N/A	27.725	N/A	111	111	.000 (mmu)	1.221	1	7058	Method	True	False	N/A	N/A	N/A			Pass	Pass	N/A	N/A	N/A	Confirmed	N/A
68	Processed	190419-068		Unknown		245									SCN-Bimane	T1C1	Target Compound	1269	3743	2.22	2.22	0.00		M+	N/A	N/A	N/A	N/A	124.1	124.1	-.002 (mmu)	1.221	N/A	N/A	Method	True	False	N/A	N/A	N/A			Pass	Pass	N/A	N/A	N/A	Confirmed	N/A
68	Processed	190419-068		Unknown		245									SCN-Bimane IS	T1	Internal Standard	2726	7058	2.24	2.22	-0.02		M+	1	1	1	N/A	111	111	.000 (mmu)	N/A	N/A	N/A	Method	True	False	N/A	N/A	N/A			Pass	Pass	N/A	N/A	N/A	Confirmed	N/A
68	Processed	190419-068		Unknown		245									SCN-Bimane IS	T1C1	Internal Standard	1049	3148	2.22	2.21	0.01		M+	N/A	N/A	N/A	N/A	126.1	126.1	-.002 (mmu)	N/A	N/A	N/A	Method	True	False	N/A	N/A	N/A			Pass	Pass	N/A	N/A	N/A	Confirmed	N/A
69	Processed	190419-069		Unknown		244									SCN-Bimane	T1	Target Compound	2925	8073	2.23	2.21	-0.02		M+	31.592	N/A	31.592	N/A	111	111	.000 (mmu)	1.374	1	5876	Method	True	False	N/A	N/A	N/A			Pass	Pass	N/A	N/A	N/A	Confirmed	N/A
69	Processed	190419-069		Unknown		244									SCN-Bimane	T1C1	Target Compound	1234	3521	2.21	2.22	-0.01		M+	N/A	N/A	N/A	N/A	124.1	124.1	-.002 (mmu)	1.374	N/A	N/A	Method	True	False	N/A	N/A	N/A			Pass	Pass	N/A	N/A	N/A	Confirmed	N/A
69	Processed	190419-069		Unknown		244									SCN-Bimane IS	T1	Internal Standard	2252	5876	2.24	2.21	-0.03		M+	1	1	1	N/A	111	111	.000 (mmu)	N/A	N/A	N/A	Method	True	False	N/A	N/A	N/A			Pass	Pass	N/A	N/A	N/A	Confirmed	N/A
69	Processed	190419-069		Unknown		244									SCN-Bimane IS	T1C1	Internal Standard	1146	2777	2.21	2.21	0.00		M+	N/A	N/A	N/A	N/A	126.1	126.1	-.002 (mmu)	N/A	N/A	N/A	Method	True	False	N/A	N/A	N/A			Pass	Pass	N/A	N/A	N/A	Confirmed	N/A
70	Processed	190419-070		Unknown		243									SCN-Bimane	T1	Target Compound	2528	6783	2.23	2.21	-0.02		M+	27.176	N/A	27.176	N/A	111	111	.000 (mmu)	1.2	1	5655	Method	True	False	N/A	N/A	N/A			Pass	Pass	N/A	N/A	N/A	Confirmed	N/A
70	Processed	190419-070		Unknown		243									SCN-Bimane	T1C1	Target Compound	1023	3134	2.21	2.21	0.00		M+	N/A	N/A	N/A	N/A	124.1	124.1	-.002 (mmu)	1.2	N/A	N/A	Method	True	False	N/A	N/A	N/A			Pass	Pass	N/A	N/A	N/A	Confirmed	N/A
70	Processed	190419-070		Unknown		243									SCN-Bimane IS	T1	Internal Standard	1825	5655	2.24	2.21	-0.03		M+	1	1	1	N/A	111	111	.000 (mmu)	N/A	N/A	N/A	Method	True	False	N/A	N/A	N/A			Pass	Pass	N/A	N/A	N/A	Confirmed	N/A
70	Processed	190419-070		Unknown		243									SCN-Bimane IS	T1C1	Internal Standard	914	2457	2.21	2.21	0.00		M+	N/A	N/A	N/A	N/A	126.1	126.1	-.002 (mmu)	N/A	N/A	N/A	Method	True	False	N/A	N/A	N/A			Pass	Pass	N/A	N/A	N/A	Confirmed	N/A
71	Processed	190419-071		Unknown		242									SCN-Bimane	T1	Target Compound	2876	7914	2.23	2.22	-0.01		M+	31.477	N/A	31.477	N/A	111	111	.000 (mmu)	1.369	1	5779	Method	True	False	N/A	N/A	N/A			Pass	Pass	N/A	N/A	N/A	Confirmed	N/A
71	Processed	190419-071		Unknown		242									SCN-Bimane	T1C1	Target Compound	1424	3703	2.22	2.21	0.00		M+	N/A	N/A	N/A	N/A	124.1	124.1	-.002 (mmu)	1.369	N/A	N/A	Method	True	False	N/A	N/A	N/A			Pass	Pass	N/A	N/A	N/A	Confirmed	N/A
71	Processed	190419-071		Unknown		242									SCN-Bimane IS	T1	Internal Standard	2203	5779	2.24	2.21	-0.03		M+	1	1	1	N/A	111	111	.000 (mmu)	N/A	N/A	N/A	Method	True	False	N/A	N/A	N/A			Pass	Pass	N/A	N/A	N/A	Confirmed	N/A
71	Processed	190419-071		Unknown		242									SCN-Bimane IS	T1C1	Internal Standard	971	2695	2.21	2.21	0.00		M+	N/A	N/A	N/A	N/A	126.1	126.1	-.002 (mmu)	N/A	N/A	N/A	Method	True	False	N/A	N/A	N/A			Pass	Pass	N/A	N/A	N/A	Confirmed	N/A
72	Processed	190419-072		Unknown		241									SCN-Bimane	T1	Target Compound	5656	15246	2.23	2.22	-0.01		M+	62.216	N/A	62.216	N/A	111	111	.000 (mmu)	2.583	1	5902	Method	True	False	N/A	N/A	N/A			Pass	Pass	N/A	N/A	N/A	Confirmed	N/A
72	Processed	190419-072		Unknown		241									SCN-Bimane	T1C1	Target Compound	2526	6796	2.22	2.22	0.00		M+	N/A	N/A	N/A	N/A	124.1	124.1	-.002 (mmu)	2.583	N/A	N/A	Method	True	False	N/A	N/A	N/A			Pass	Pass	N/A	N/A	N/A	Confirmed	N/A
72	Processed	190419-072		Unknown		241									SCN-Bimane IS	T1	Internal Standard	2173	5902	2.24	2.22	-0.02		M+	1	1	1	N/A	111	111	.000 (mmu)	N/A	N/A	N/A	Method	True	False	N/A	N/A	N/A			Pass	Pass	N/A	N/A	N/A	Confirmed	N/A
72	Processed	190419-072		Unknown		241									SCN-Bimane IS	T1C1	Internal Standard	1035	2729	2.22	2.21	0.01		M+	N/A	N/A	N/A	N/A	126.1	126.1	-.002 (mmu)	N/A	N/A	N/A	Method	True	False	N/A	N/A	N/A			Pass	Pass	N/A	N/A	N/A	Confirmed	N/A
73	Processed	190419-073		Unknown		240									SCN-Bimane	T1	Target Compound	6919	18532	2.23	2.21	-0.02		M+	77.468	N/A	77.468	N/A	111	111	.000 (mmu)	3.185	1	5818	Method	True	False	N/A	N/A	N/A			Pass	Pass	N/A	N/A	N/A	Confirmed	N/A
73	Processed	190419-073		Unknown		240									SCN-Bimane	T1C1	Target Compound	2905	8512	2.21	2.21	-0.01		M+	N/A	N/A	N/A	N/A	124.1	124.1	-.002 (mmu)	3.185	N/A	N/A	Method	True	False	N/A	N/A	N/A			Pass	Pass	N/A	N/A	N/A	Confirmed	N/A
73	Processed	190419-073		Unknown		240									SCN-Bimane IS	T1	Internal Standard	1845	5818	2.24	2.22	-0.02		M+	1	1	1	N/A	111	111	.000 (mmu)	N/A	N/A	N/A	Method	True	False	N/A	N/A	N/A			Pass	Pass	N/A	N/A	N/A	Confirmed	N/A
73	Processed	190419-073		Unknown		240									SCN-Bimane IS	T1C1	Internal Standard	1005	2737	2.22	2.21	0.01		M+	N/A	N/A	N/A	N/A	126.1	126.1	-.002 (mmu)	N/A	N/A	N/A	Method	True	False	N/A	N/A	N/A			Pass	Pass	N/A	N/A	N/A	Confirmed	N/A
74	Processed	190419-074		Unknown		239									SCN-Bimane	T1	Target Compound	3469	9934	2.23	2.22	-0.01		M+	39.588	N/A	39.588	N/A	111	111	.000 (mmu)	1.69	1	5880	Method	True	False	N/A	N/A	N/A			Pass	Pass	N/A	N/A	N/A	Confirmed	N/A
74	Processed	190419-074		Unknown		239									SCN-Bimane	T1C1	Target Compound	1467	4730	2.22	2.21	0.00		M+	N/A	N/A	N/A	N/A	124.1	124.1	-.002 (mmu)	1.69	N/A	N/A	Method	True	False	N/A	N/A	N/A			Pass	Pass	N/A	N/A	N/A	Confirmed	N/A
74	Processed	190419-074		Unknown		239									SCN-Bimane IS	T1	Internal Standard	2179	5880	2.24	2.22	-0.02		M+	1	1	1	N/A	111	111	.000 (mmu)	N/A	N/A	N/A	Method	True	False	N/A	N/A	N/A			Pass	Pass	N/A	N/A	N/A	Confirmed	N/A
74	Processed	190419-074		Unknown		239									SCN-Bimane IS	T1C1	Internal Standard	971	2686	2.22	2.22	0.00		M+	N/A	N/A	N/A	N/A	126.1	126.1	-.002 (mmu)	N/A	N/A	N/A	Method	True	False	N/A	N/A	N/A			Pass	Pass	N/A	N/A	N/A	Confirmed	N/A
75	Processed	190419-075		Unknown		238									SCN-Bimane	T1	Target Compound	2702	7315	2.23	2.21	-0.02		M+	31.81	N/A	31.81	N/A	111	111	.000 (mmu)	1.383	1	5291	Method	True	False	N/A	N/A	N/A			Pass	Pass	N/A	N/A	N/A	Confirmed	N/A
75	Processed	190419-075		Unknown		238									SCN-Bimane	T1C1	Target Compound	1258	3399	2.21	2.21	0.00		M+	N/A	N/A	N/A	N/A	124.1	124.1	-.002 (mmu)	1.383	N/A	N/A	Method	True	False	N/A	N/A	N/A			Pass	Pass	N/A	N/A	N/A	Confirmed	N/A
75	Processed	190419-075		Unknown		238									SCN-Bimane IS	T1	Internal Standard	1935	5291	2.24	2.21	-0.03		M+	1	1	1	N/A	111	111	.000 (mmu)	N/A	N/A	N/A	Method	True	False	N/A	N/A	N/A			Pass	Pass	N/A	N/A	N/A	Confirmed	N/A
75	Processed	190419-075		Unknown		238									SCN-Bimane IS	T1C1	Internal Standard	877	2589	2.21	2.21	0.01		M+	N/A	N/A	N/A	N/A	126.1	126.1	-.002 (mmu)	N/A	N/A	N/A	Method	True	False	N/A	N/A	N/A			Pass	Pass	N/A	N/A	N/A	Confirmed	N/A
76	Processed	190419-076		Unknown		237									SCN-Bimane	T1	Target Compound	38	23	2.23	2.22	-0.01		M+	174.037	N/A	174.037	N/A	111	111	.000 (mmu)	6.998	1	3	Method	True	False	N/A	N/A	N/A			Pass	Fail	N/A	N/A	N/A	Identified	N/A
76	Processed	190419-076		Unknown		237									SCN-Bimane	T1C1	Target Compound	3	1	2.22	2.27	-0.05		M+	N/A	N/A	N/A	N/A	124.1	124.1	-.002 (mmu)	6.998	N/A	N/A	Method	True	False	N/A	N/A	N/A			Pass	Fail	N/A	N/A	N/A	Identified	N/A
76	Processed	190419-076		Unknown		237									SCN-Bimane IS	T1	Internal Standard	8	3	2.24	2.18	-0.06		M+	1	1	1	N/A	111	111	.000 (mmu)	N/A	N/A	N/A	Method	True	False	N/A	N/A	N/A			Pass	Fail	N/A	N/A	N/A	Identified	N/A
76	Processed	190419-076		Unknown		237									SCN-Bimane IS	T1C1	Internal Standard	6	2	2.18	2.18	0.00		M+	N/A	N/A	N/A	N/A	126.1	126.1	-.002 (mmu)	N/A	N/A	N/A	Method	True	False	N/A	N/A	N/A			Pass	Fail	N/A	N/A	N/A	Identified	N/A
77	Processed	190419-077		Unknown		236									SCN-Bimane	T1	Target Compound	2831	7756	2.23	2.21	-0.02		M+	34.857	N/A	34.857	N/A	111	111	.000 (mmu)	1.503	1	5161	Method	True	False	N/A	N/A	N/A			Pass	Pass	N/A	N/A	N/A	Confirmed	N/A
77	Processed	190419-077		Unknown		236									SCN-Bimane	T1C1	Target Compound	1401	3690	2.21	2.21	0.00		M+	N/A	N/A	N/A	N/A	124.1	124.1	-.002 (mmu)	1.503	N/A	N/A	Method	True	False	N/A	N/A	N/A			Pass	Pass	N/A	N/A	N/A	Confirmed	N/A
77	Processed	190419-077		Unknown		236									SCN-Bimane IS	T1	Internal Standard	1863	5161	2.24	2.21	-0.03		M+	1	1	1	N/A	111	111	.000 (mmu)	N/A	N/A	N/A	Method	True	False	N/A	N/A	N/A			Pass	Pass	N/A	N/A	N/A	Confirmed	N/A
77	Processed	190419-077		Unknown		236									SCN-Bimane IS	T1C1	Internal Standard	941	2470	2.21	2.21	0.01		M+	N/A	N/A	N/A	N/A	126.1	126.1	-.002 (mmu)	N/A	N/A	N/A	Method	True	False	N/A	N/A	N/A			Pass	Pass	N/A	N/A	N/A	Confirmed	N/A
78	Processed	190419-078		Unknown		235									SCN-Bimane	T1	Target Compound	3378	9627	2.23	2.21	-0.02		M+	41.043	N/A	41.043	N/A	111	111	.000 (mmu)	1.747	1	5511	Method	True	False	N/A	N/A	N/A			Pass	Pass	N/A	N/A	N/A	Confirmed	N/A
78	Processed	190419-078		Unknown		235									SCN-Bimane	T1C1	Target Compound	1608	4525	2.21	2.21	0.00		M+	N/A	N/A	N/A	N/A	124.1	124.1	-.002 (mmu)	1.747	N/A	N/A	Method	True	False	N/A	N/A	N/A			Pass	Pass	N/A	N/A	N/A	Confirmed	N/A
78	Processed	190419-078		Unknown		235									SCN-Bimane IS	T1	Internal Standard	2082	5511	2.24	2.21	-0.03		M+	1	1	1	N/A	111	111	.000 (mmu)	N/A	N/A	N/A	Method	True	False	N/A	N/A	N/A			Pass	Pass	N/A	N/A	N/A	Confirmed	N/A
78	Processed	190419-078		Unknown		235									SCN-Bimane IS	T1C1	Internal Standard	842	2366	2.21	2.22	-0.01		M+	N/A	N/A	N/A	N/A	126.1	126.1	-.002 (mmu)	N/A	N/A	N/A	Method	True	False	N/A	N/A	N/A			Pass	Pass	N/A	N/A	N/A	Confirmed	N/A
79	Processed	190419-079		Unknown		234									SCN-Bimane	T1	Target Compound	4388	12347	2.23	2.22	-0.01		M+	50.793	N/A	50.793	N/A	111	111	.000 (mmu)	2.132	1	5791	Method	True	False	N/A	N/A	N/A			Pass	Pass	N/A	N/A	N/A	Confirmed	N/A
79	Processed	190419-079		Unknown		234									SCN-Bimane	T1C1	Target Compound	2228	5846	2.22	2.21	0.00		M+	N/A	N/A	N/A	N/A	124.1	124.1	-.002 (mmu)	2.132	N/A	N/A	Method	True	False	N/A	N/A	N/A			Pass	Pass	N/A	N/A	N/A	Confirmed	N/A
79	Processed	190419-079		Unknown		234									SCN-Bimane IS	T1	Internal Standard	2031	5791	2.24	2.22	-0.02		M+	1	1	1	N/A	111	111	.000 (mmu)	N/A	N/A	N/A	Method	True	False	N/A	N/A	N/A			Pass	Pass	N/A	N/A	N/A	Confirmed	N/A
79	Processed	190419-079		Unknown		234									SCN-Bimane IS	T1C1	Internal Standard	967	2776	2.22	2.22	0.00		M+	N/A	N/A	N/A	N/A	126.1	126.1	-.002 (mmu)	N/A	N/A	N/A	Method	True	False	N/A	N/A	N/A			Pass	Pass	N/A	N/A	N/A	Confirmed	N/A
80	Processed	190419-080		Unknown		233									SCN-Bimane	T1	Target Compound	4184	11986	2.23	2.22	-0.01		M+	49.641	N/A	49.641	N/A	111	111	.000 (mmu)	2.087	1	5745	Method	True	False	N/A	N/A	N/A			Pass	Pass	N/A	N/A	N/A	Confirmed	N/A
80	Processed	190419-080		Unknown		233									SCN-Bimane	T1C1	Target Compound	2037	5550	2.22	2.21	0.00		M+	N/A	N/A	N/A	N/A	124.1	124.1	-.002 (mmu)	2.087	N/A	N/A	Method	True	False	N/A	N/A	N/A			Pass	Pass	N/A	N/A	N/A	Confirmed	N/A
80	Processed	190419-080		Unknown		233									SCN-Bimane IS	T1	Internal Standard	2179	5745	2.24	2.21	-0.03		M+	1	1	1	N/A	111	111	.000 (mmu)	N/A	N/A	N/A	Method	True	False	N/A	N/A	N/A			Pass	Pass	N/A	N/A	N/A	Confirmed	N/A
80	Processed	190419-080		Unknown		233									SCN-Bimane IS	T1C1	Internal Standard	990	2559	2.21	2.22	0.00		M+	N/A	N/A	N/A	N/A	126.1	126.1	-.002 (mmu)	N/A	N/A	N/A	Method	True	False	N/A	N/A	N/A			Pass	Pass	N/A	N/A	N/A	Confirmed	N/A
81	Processed	190419-081		Unknown		232									SCN-Bimane	T1	Target Compound	4396	12418	2.23	2.21	-0.02		M+	54.108	N/A	54.108	N/A	111	111	.000 (mmu)	2.263	1	5488	Method	True	False	N/A	N/A	N/A			Pass	Pass	N/A	N/A	N/A	Confirmed	N/A
81	Processed	190419-081		Unknown		232									SCN-Bimane	T1C1	Target Compound	2019	5448	2.21	2.21	0.00		M+	N/A	N/A	N/A	N/A	124.1	124.1	-.002 (mmu)	2.263	N/A	N/A	Method	True	False	N/A	N/A	N/A			Pass	Pass	N/A	N/A	N/A	Confirmed	N/A
81	Processed	190419-081		Unknown		232									SCN-Bimane IS	T1	Internal Standard	2068	5488	2.24	2.21	-0.03		M+	1	1	1	N/A	111	111	.000 (mmu)	N/A	N/A	N/A	Method	True	False	N/A	N/A	N/A			Pass	Pass	N/A	N/A	N/A	Confirmed	N/A
81	Processed	190419-081		Unknown		232									SCN-Bimane IS	T1C1	Internal Standard	938	2537	2.21	2.21	0.01		M+	N/A	N/A	N/A	N/A	126.1	126.1	-.002 (mmu)	N/A	N/A	N/A	Method	True	False	N/A	N/A	N/A			Pass	Pass	N/A	N/A	N/A	Confirmed	N/A
82	Processed	190419-082		Unknown		231									SCN-Bimane	T1	Target Compound	9211	26174	2.23	2.21	-0.02		M+	109.681	N/A	109.681	N/A	111	111	.000 (mmu)	4.457	1	5872	Method	True	False	N/A	N/A	N/A			Pass	Pass	N/A	N/A	N/A	Confirmed	N/A
82	Processed	190419-082		Unknown		231									SCN-Bimane	T1C1	Target Compound	4367	11682	2.21	2.21	0.00		M+	N/A	N/A	N/A	N/A	124.1	124.1	-.002 (mmu)	4.457	N/A	N/A	Method	True	False	N/A	N/A	N/A			Pass	Pass	N/A	N/A	N/A	Confirmed	N/A
82	Processed	190419-082		Unknown		231									SCN-Bimane IS	T1	Internal Standard	2082	5872	2.24	2.21	-0.03		M+	1	1	1	N/A	111	111	.000 (mmu)	N/A	N/A	N/A	Method	True	False	N/A	N/A	N/A			Pass	Pass	N/A	N/A	N/A	Confirmed	N/A
82	Processed	190419-082		Unknown		231									SCN-Bimane IS	T1C1	Internal Standard	1053	2939	2.21	2.21	0.00		M+	N/A	N/A	N/A	N/A	126.1	126.1	-.002 (mmu)	N/A	N/A	N/A	Method	True	False	N/A	N/A	N/A			Pass	Pass	N/A	N/A	N/A	Confirmed	N/A
83	Processed	190419-083		Unknown		230									SCN-Bimane	T1	Target Compound	7149	18002	2.23	2.21	-0.02		M+	92.439	N/A	92.439	N/A	111	111	.000 (mmu)	3.776	1	4767	Method	True	False	N/A	N/A	N/A			Pass	Pass	N/A	N/A	N/A	Confirmed	N/A
83	Processed	190419-083		Unknown		230									SCN-Bimane	T1C1	Target Compound	2868	8146	2.21	2.21	0.00		M+	N/A	N/A	N/A	N/A	124.1	124.1	-.002 (mmu)	3.776	N/A	N/A	Method	True	False	N/A	N/A	N/A			Pass	Pass	N/A	N/A	N/A	Confirmed	N/A
83	Processed	190419-083		Unknown		230									SCN-Bimane IS	T1	Internal Standard	1941	4767	2.24	2.21	-0.03		M+	1	1	1	N/A	111	111	.000 (mmu)	N/A	N/A	N/A	Method	True	False	N/A	N/A	N/A			Pass	Pass	N/A	N/A	N/A	Confirmed	N/A
83	Processed	190419-083		Unknown		230									SCN-Bimane IS	T1C1	Internal Standard	951	2381	2.21	2.21	0.00		M+	N/A	N/A	N/A	N/A	126.1	126.1	-.002 (mmu)	N/A	N/A	N/A	Method	True	False	N/A	N/A	N/A			Pass	Pass	N/A	N/A	N/A	Confirmed	N/A
84	Processed	190419-084		Unknown		229									SCN-Bimane	T1	Target Compound	8049	21412	2.23	2.21	-0.02		M+	87.614	N/A	87.614	N/A	111	111	.000 (mmu)	3.586	1	5971	Method	True	False	N/A	N/A	N/A			Pass	Pass	N/A	N/A	N/A	Confirmed	N/A
84	Processed	190419-084		Unknown		229									SCN-Bimane	T1C1	Target Compound	3408	9921	2.21	2.21	0.00		M+	N/A	N/A	N/A	N/A	124.1	124.1	-.002 (mmu)	3.586	N/A	N/A	Method	True	False	N/A	N/A	N/A			Pass	Pass	N/A	N/A	N/A	Confirmed	N/A
84	Processed	190419-084		Unknown		229									SCN-Bimane IS	T1	Internal Standard	2165	5971	2.24	2.21	-0.03		M+	1	1	1	N/A	111	111	.000 (mmu)	N/A	N/A	N/A	Method	True	False	N/A	N/A	N/A			Pass	Pass	N/A	N/A	N/A	Confirmed	N/A
84	Processed	190419-084		Unknown		229									SCN-Bimane IS	T1C1	Internal Standard	1028	2738	2.21	2.21	0.00		M+	N/A	N/A	N/A	N/A	126.1	126.1	-.002 (mmu)	N/A	N/A	N/A	Method	True	False	N/A	N/A	N/A			Pass	Pass	N/A	N/A	N/A	Confirmed	N/A
85	Processed	190419-085		Unknown		228									SCN-Bimane	T1	Target Compound	8085	22457	2.23	2.21	-0.02		M+	83.931	N/A	83.931	N/A	111	111	.000 (mmu)	3.44	1	6527	Method	True	False	N/A	N/A	N/A			Pass	Pass	N/A	N/A	N/A	Confirmed	N/A
85	Processed	190419-085		Unknown		228									SCN-Bimane	T1C1	Target Compound	3700	9716	2.21	2.21	0.00		M+	N/A	N/A	N/A	N/A	124.1	124.1	-.002 (mmu)	3.44	N/A	N/A	Method	True	False	N/A	N/A	N/A			Pass	Pass	N/A	N/A	N/A	Confirmed	N/A
85	Processed	190419-085		Unknown		228									SCN-Bimane IS	T1	Internal Standard	2322	6527	2.24	2.21	-0.03		M+	1	1	1	N/A	111	111	.000 (mmu)	N/A	N/A	N/A	Method	True	False	N/A	N/A	N/A			Pass	Pass	N/A	N/A	N/A	Confirmed	N/A
85	Processed	190419-085		Unknown		228									SCN-Bimane IS	T1C1	Internal Standard	1126	2937	2.21	2.21	0.00		M+	N/A	N/A	N/A	N/A	126.1	126.1	-.002 (mmu)	N/A	N/A	N/A	Method	True	False	N/A	N/A	N/A			Pass	Pass	N/A	N/A	N/A	Confirmed	N/A
86	Processed	190419-086		Unknown		227									SCN-Bimane	T1	Target Compound	85	223	2.23	2.24	0.01		M+	7427.25	N/A	7427.25	N/A	111	111	.000 (mmu)	293.388	1	1	Method	True	False	N/A	N/A	N/A			Pass	Fail	N/A	N/A	N/A	Identified	N/A
86	Processed	190419-086		Unknown		227									SCN-Bimane	T1C1	Target Compound	0	0	2.24	2.23	0.00		M+	N/A	N/A	N/A	N/A	124.1	124.1	-.002 (mmu)	293.388	N/A	N/A	Method	True	False	N/A	N/A	N/A			Pass	Fail	N/A	N/A	N/A	Identified	N/A
86	Processed	190419-086		Unknown		227									SCN-Bimane IS	T1	Internal Standard	2	1	2.24	2.26	0.02		M+	1	1	1	N/A	111	111	.000 (mmu)	N/A	N/A	N/A	Method	True	False	N/A	N/A	N/A			Pass	Fail	N/A	N/A	N/A	Identified	N/A
86	Processed	190419-086		Unknown		227									SCN-Bimane IS	T1C1	Internal Standard	2	1	2.26	2.26	0.00		M+	N/A	N/A	N/A	N/A	126.1	126.1	-.002 (mmu)	N/A	N/A	N/A	Method	True	False	N/A	N/A	N/A			Pass	Fail	N/A	N/A	N/A	Identified	N/A
87	Processed	190419-087		Unknown		226									SCN-Bimane	T1	Target Compound	9805	25506	2.23	2.22	-0.01		M+	84.056	N/A	84.056	N/A	111	111	.000 (mmu)	3.445	1	7403	Method	True	False	N/A	N/A	N/A			Pass	Pass	N/A	N/A	N/A	Confirmed	N/A
87	Processed	190419-087		Unknown		226									SCN-Bimane	T1C1	Target Compound	4090	11800	2.22	2.22	0.00		M+	N/A	N/A	N/A	N/A	124.1	124.1	-.002 (mmu)	3.445	N/A	N/A	Method	True	False	N/A	N/A	N/A			Pass	Pass	N/A	N/A	N/A	Confirmed	N/A
87	Processed	190419-087		Unknown		226									SCN-Bimane IS	T1	Internal Standard	2592	7403	2.24	2.22	-0.02		M+	1	1	1	N/A	111	111	.000 (mmu)	N/A	N/A	N/A	Method	True	False	N/A	N/A	N/A			Pass	Pass	N/A	N/A	N/A	Confirmed	N/A
87	Processed	190419-087		Unknown		226									SCN-Bimane IS	T1C1	Internal Standard	1195	3532	2.22	2.22	0.00		M+	N/A	N/A	N/A	N/A	126.1	126.1	-.002 (mmu)	N/A	N/A	N/A	Method	True	False	N/A	N/A	N/A			Pass	Pass	N/A	N/A	N/A	Confirmed	N/A
88	Processed	190419-088		Unknown		225									SCN-Bimane	T1	Target Compound	70	139	2.23	2.23	0.00		M+	456.399	N/A	456.399	N/A	111	111	.000 (mmu)	18.147	1	8	Method	True	False	N/A	N/A	N/A			Pass	Fail	N/A	N/A	N/A	Identified	N/A
88	Processed	190419-088		Unknown		225									SCN-Bimane	T1C1	Target Compound	16	8	2.23	2.23	0.00		M+	N/A	N/A	N/A	N/A	124.1	124.1	-.002 (mmu)	18.147	N/A	N/A	Method	True	False	N/A	N/A	N/A			Pass	Fail	N/A	N/A	N/A	Identified	N/A
88	Processed	190419-088		Unknown		225									SCN-Bimane IS	T1	Internal Standard	14	8	2.24	2.21	-0.03		M+	1	1	1	N/A	111	111	.000 (mmu)	N/A	N/A	N/A	Method	True	False	N/A	N/A	N/A			Pass	Pass	N/A	N/A	N/A	Confirmed	N/A
88	Processed	190419-088		Unknown		225									SCN-Bimane IS	T1C1	Internal Standard	6	4	2.21	2.21	-0.01		M+	N/A	N/A	N/A	N/A	126.1	126.1	-.002 (mmu)	N/A	N/A	N/A	Method	True	False	N/A	N/A	N/A			Pass	Pass	N/A	N/A	N/A	Confirmed	N/A
89	Processed	190419-089		Unknown		224									SCN-Bimane	T1	Target Compound	4769	13131	2.23	2.21	-0.02		M+	84.961	N/A	84.961	N/A	111	111	.000 (mmu)	3.481	1	3772	Method	True	False	N/A	N/A	N/A			Pass	Pass	N/A	N/A	N/A	Confirmed	N/A
89	Processed	190419-089		Unknown		224									SCN-Bimane	T1C1	Target Compound	2214	6632	2.21	2.21	0.00		M+	N/A	N/A	N/A	N/A	124.1	124.1	-.002 (mmu)	3.481	N/A	N/A	Method	True	False	N/A	N/A	N/A			Pass	Pass	N/A	N/A	N/A	Confirmed	N/A
89	Processed	190419-089		Unknown		224									SCN-Bimane IS	T1	Internal Standard	1313	3772	2.24	2.22	-0.02		M+	1	1	1	N/A	111	111	.000 (mmu)	N/A	N/A	N/A	Method	True	False	N/A	N/A	N/A			Pass	Pass	N/A	N/A	N/A	Confirmed	N/A
89	Processed	190419-089		Unknown		224									SCN-Bimane IS	T1C1	Internal Standard	711	1688	2.22	2.22	0.00		M+	N/A	N/A	N/A	N/A	126.1	126.1	-.002 (mmu)	N/A	N/A	N/A	Method	True	False	N/A	N/A	N/A			Pass	Pass	N/A	N/A	N/A	Confirmed	N/A
90	Processed	190419-090		Unknown		223									SCN-Bimane	T1	Target Compound	76	243	2.23	2.22	-0.01		M+	87.093	N/A	87.093	N/A	111	111	.000 (mmu)	3.565	1	68	Method	True	False	N/A	N/A	N/A			Pass	Fail	N/A	N/A	N/A	Identified	N/A
90	Processed	190419-090		Unknown		223									SCN-Bimane	T1C1	Target Compound	30	72	2.22	2.23	-0.01		M+	N/A	N/A	N/A	N/A	124.1	124.1	-.002 (mmu)	3.565	N/A	N/A	Method	True	False	N/A	N/A	N/A			Pass	Fail	N/A	N/A	N/A	Identified	N/A
90	Processed	190419-090		Unknown		223									SCN-Bimane IS	T1	Internal Standard	36	68	2.24	2.22	-0.02		M+	1	1	1	N/A	111	111	.000 (mmu)	N/A	N/A	N/A	Method	True	False	N/A	N/A	N/A			Pass	Pass	N/A	N/A	N/A	Confirmed	N/A
90	Processed	190419-090		Unknown		223									SCN-Bimane IS	T1C1	Internal Standard	40	33	2.22	2.23	-0.01		M+	N/A	N/A	N/A	N/A	126.1	126.1	-.002 (mmu)	N/A	N/A	N/A	Method	True	False	N/A	N/A	N/A			Pass	Pass	N/A	N/A	N/A	Confirmed	N/A
91	Processed	190419-091		Unknown		222									SCN-Bimane	T1	Target Compound	2327	6772	2.23	2.22	-0.01		M+	48.136	N/A	48.136	N/A	111	111	.000 (mmu)	2.027	1	3341	Method	True	False	N/A	N/A	N/A			Pass	Pass	N/A	N/A	N/A	Confirmed	N/A
91	Processed	190419-091		Unknown		222									SCN-Bimane	T1C1	Target Compound	1146	3015	2.22	2.21	0.00		M+	N/A	N/A	N/A	N/A	124.1	124.1	-.002 (mmu)	2.027	N/A	N/A	Method	True	False	N/A	N/A	N/A			Pass	Pass	N/A	N/A	N/A	Confirmed	N/A
91	Processed	190419-091		Unknown		222									SCN-Bimane IS	T1	Internal Standard	1169	3341	2.24	2.22	-0.02		M+	1	1	1	N/A	111	111	.000 (mmu)	N/A	N/A	N/A	Method	True	False	N/A	N/A	N/A			Pass	Pass	N/A	N/A	N/A	Confirmed	N/A
91	Processed	190419-091		Unknown		222									SCN-Bimane IS	T1C1	Internal Standard	584	1634	2.22	2.21	0.01		M+	N/A	N/A	N/A	N/A	126.1	126.1	-.002 (mmu)	N/A	N/A	N/A	Method	True	False	N/A	N/A	N/A			Pass	Pass	N/A	N/A	N/A	Confirmed	N/A
92	Processed	190419-092		Unknown		221									SCN-Bimane	T1	Target Compound	4348	11249	2.23	2.21	-0.02		M+	47.21	N/A	47.21	N/A	111	111	.000 (mmu)	1.991	1	5651	Method	True	False	N/A	N/A	N/A			Pass	Pass	N/A	N/A	N/A	Confirmed	N/A
92	Processed	190419-092		Unknown		221									SCN-Bimane	T1C1	Target Compound	1926	5169	2.21	2.21	0.00		M+	N/A	N/A	N/A	N/A	124.1	124.1	-.002 (mmu)	1.991	N/A	N/A	Method	True	False	N/A	N/A	N/A			Pass	Pass	N/A	N/A	N/A	Confirmed	N/A
92	Processed	190419-092		Unknown		221									SCN-Bimane IS	T1	Internal Standard	2181	5651	2.24	2.21	-0.03		M+	1	1	1	N/A	111	111	.000 (mmu)	N/A	N/A	N/A	Method	True	False	N/A	N/A	N/A			Pass	Pass	N/A	N/A	N/A	Confirmed	N/A
92	Processed	190419-092		Unknown		221									SCN-Bimane IS	T1C1	Internal Standard	919	2673	2.21	2.2	0.00		M+	N/A	N/A	N/A	N/A	126.1	126.1	-.002 (mmu)	N/A	N/A	N/A	Method	True	False	N/A	N/A	N/A			Pass	Pass	N/A	N/A	N/A	Confirmed	N/A
93	Processed	190419-093		Unknown		220									SCN-Bimane	T1	Target Compound	4283	12095	2.23	2.21	-0.02		M+	52.293	N/A	52.293	N/A	111	111	.000 (mmu)	2.191	1	5520	Method	True	False	N/A	N/A	N/A			Pass	Pass	N/A	N/A	N/A	Confirmed	N/A
93	Processed	190419-093		Unknown		220									SCN-Bimane	T1C1	Target Compound	2199	5704	2.21	2.21	0.01		M+	N/A	N/A	N/A	N/A	124.1	124.1	-.002 (mmu)	2.191	N/A	N/A	Method	True	False	N/A	N/A	N/A			Pass	Pass	N/A	N/A	N/A	Confirmed	N/A
93	Processed	190419-093		Unknown		220									SCN-Bimane IS	T1	Internal Standard	1798	5520	2.24	2.21	-0.03		M+	1	1	1	N/A	111	111	.000 (mmu)	N/A	N/A	N/A	Method	True	False	N/A	N/A	N/A			Pass	Pass	N/A	N/A	N/A	Confirmed	N/A
93	Processed	190419-093		Unknown		220									SCN-Bimane IS	T1C1	Internal Standard	888	2452	2.21	2.21	0.00		M+	N/A	N/A	N/A	N/A	126.1	126.1	-.002 (mmu)	N/A	N/A	N/A	Method	True	False	N/A	N/A	N/A			Pass	Pass	N/A	N/A	N/A	Confirmed	N/A
94	Processed	190419-094		Unknown		254									SCN-Bimane	T1	Target Compound	1334	3854	2.23	2.22	-0.01		M+	7.129	N/A	7.129	N/A	111	111	.000 (mmu)	0.408	1	9447	Method	True	False	N/A	N/A	N/A			Pass	Pass	N/A	N/A	N/A	Confirmed	N/A
94	Processed	190419-094		Unknown		254									SCN-Bimane	T1C1	Target Compound	574	1765	2.22	2.21	0.01		M+	N/A	N/A	N/A	N/A	124.1	124.1	-.002 (mmu)	0.408	N/A	N/A	Method	True	False	N/A	N/A	N/A			Pass	Pass	N/A	N/A	N/A	Confirmed	N/A
94	Processed	190419-094		Unknown		254									SCN-Bimane IS	T1	Internal Standard	3530	9447	2.24	2.21	-0.03		M+	1	1	1	N/A	111	111	.000 (mmu)	N/A	N/A	N/A	Method	True	False	N/A	N/A	N/A			Pass	Pass	N/A	N/A	N/A	Confirmed	N/A
94	Processed	190419-094		Unknown		254									SCN-Bimane IS	T1C1	Internal Standard	1589	4513	2.21	2.22	0.00		M+	N/A	N/A	N/A	N/A	126.1	126.1	-.002 (mmu)	N/A	N/A	N/A	Method	True	False	N/A	N/A	N/A			Pass	Pass	N/A	N/A	N/A	Confirmed	N/A
95	Processed	190419-095		Unknown		Water									SCN-Bimane	T1	Target Compound	51	74	2.23	2.22	-0.01		M+	90.736	N/A	90.736	N/A	111	111	.000 (mmu)	3.709	1	20	Method	True	False	N/A	N/A	N/A			Pass	Fail	N/A	N/A	N/A	Identified	N/A
95	Processed	190419-095		Unknown		Water									SCN-Bimane	T1C1	Target Compound	N/F	N/F	2.22	N/A	N/A		M+	N/A	N/A	N/A	N/A	124.1	N/F	N/A	3.709	N/A	N/A	Method	True	False	N/A	N/A	N/A			Fail	Fail	N/A	N/A	N/A	NotFound	N/A
95	Processed	190419-095		Unknown		Water									SCN-Bimane IS	T1	Internal Standard	34	20	2.24	2.22	-0.02		M+	1	1	1	N/A	111	111	.000 (mmu)	N/A	N/A	N/A	Method	True	False	N/A	N/A	N/A			Pass	Fail	N/A	N/A	N/A	Identified	N/A
95	Processed	190419-095		Unknown		Water									SCN-Bimane IS	T1C1	Internal Standard	1	0	2.22	2.22	0.00		M+	N/A	N/A	N/A	N/A	126.1	126.1	-.002 (mmu)	N/A	N/A	N/A	Method	True	False	N/A	N/A	N/A			Pass	Fail	N/A	N/A	N/A	Identified	N/A
96	Processed	190419-096		Unknown		Water									SCN-Bimane	T1	Target Compound	80	176	2.23	2.21	-0.02		M+	-2.339	N/A	-2.339	N/A	111	111	.000 (mmu)	0.034	1	5170	Method	True	False	N/A	N/A	N/A			Pass	Pass	N/A	N/A	N/A	Confirmed	N/A
96	Processed	190419-096		Unknown		Water									SCN-Bimane	T1C1	Target Compound	63	71	2.21	2.21	0.00		M+	N/A	N/A	N/A	N/A	124.1	124.1	-.002 (mmu)	0.034	N/A	N/A	Method	True	False	N/A	N/A	N/A			Pass	Pass	N/A	N/A	N/A	Confirmed	N/A
96	Processed	190419-096		Unknown		Water									SCN-Bimane IS	T1	Internal Standard	1878	5170	2.24	2.21	-0.03		M+	1	1	1	N/A	111	111	.000 (mmu)	N/A	N/A	N/A	Method	True	False	N/A	N/A	N/A			Pass	Pass	N/A	N/A	N/A	Confirmed	N/A
96	Processed	190419-096		Unknown		Water									SCN-Bimane IS	T1C1	Internal Standard	792	2361	2.21	2.21	0.00		M+	N/A	N/A	N/A	N/A	126.1	126.1	-.002 (mmu)	N/A	N/A	N/A	Method	True	False	N/A	N/A	N/A			Pass	Pass	N/A	N/A	N/A	Confirmed	N/A
[truncated: 15 more columns]

## Sheet: Data
	Sample ID	Analyte Peak Area	IS Peak Area	Analyte IS Ratio	Calculated Amt	Concentration Ratio	Flag Details
	220	12095	5520	2.19112	52.293	0.0419009
	221	11249	5651	1.99062	47.21	0.0421652
	222	6772	3341	2.02694	48.136	0.0421086
	223	243	68	3.57353	87.093	0.0410312	2.228: Ion Ratio of 29.72 is not between 34.99 and 52.48
	224	13131	3772	3.48118	84.961	0.0409738
	225	139	8	17.375	456.399	0.0380698	2.234: Ion Ratio of 5.84 is not between 34.99 and 52.48
	226	25506	7403	3.44536	84.056	0.0409889
	227	223	1	223	7427.25	0.0300246	2.234: Ion Ratio of 0 is not between 34.99 and 52.48
	228	22457	6527	3.44063	83.931	0.0409936
	229	21412	5971	3.586	87.614	0.0409295
	230	18002	4767	3.77638	92.439	0.0408527
	231	26174	5872	4.45743	109.681	0.0406399
	232	12418	5488	2.26276	54.108	0.0418192
	233	11986	5745	2.08634	49.641	0.0420285
	234	12347	5791	2.1321	50.793	0.0419763
	235	9627	5511	1.74687	41.043	0.0425619
	236	7756	5161	1.50281	34.857	0.0431136
	237	23	3	7.66667	174.037	0.0440519	2.271: Ion Ratio of 5.65 is not between 34.99 and 52.48
	238	7315	5291	1.38254	31.81	0.0434623
	239	9934	5880	1.68946	39.588	0.042676
	240	18532	5818	3.18529	77.468	0.0411175
	241	15246	5902	2.58319	62.216	0.0415197
	242	7914	5779	1.36944	31.477	0.0435061
	243	6783	5655	1.19947	27.176	0.0441371
	244	8073	5876	1.37389	31.592	0.0434887
	245	8619	7058	1.22117	27.725	0.0440457
	246	8103	6325	1.28111	29.241	0.043812
	247	7277	5427	1.34089	30.757	0.0435962
	248	10670	5112	2.08725	49.663	0.0420282
	249	9063	5714	1.5861	36.967	0.042906
	250	8	20	0.4	6.843	0.0584539	2.214: Ion Ratio of 0 is not between 34.99 and 52.48
	251	5502	5592	0.983906	21.711	0.0453183
	252	143	82	1.7439	40.757	0.0427878
	253	2744	5031	0.545418	10.61	0.0514061
	254	3854	9447	0.40796	7.129	0.0572254
	255	70	71	0.985915	21.653	0.0455325	2.228: Ion Ratio of 3.63 is not between 34.99 and 52.48
	256	125	72	1.73611	40.369	0.043006	2.211: Ion Ratio of 8.72 is not between 34.99 and 52.48
	257	4528	5893	0.768369	16.254	0.0472726
	258	3815	5272	0.723634	15.12	0.0478594
	259	7215	5291	1.36364	31.334	0.0435194
	260	5631	3684	1.5285	35.505	0.0430503
	261	8516	6421	1.32627	30.387	0.0436461
	262	83	36	2.30556	54.878	0.0420124	2.208: Ion Ratio of 10.24 is not between 34.99 and 52.48
	263	9442	5291	1.78454	41.995	0.0424941
	264	4363	5424	0.804388	17.171	0.0468457
	265	6738	5457	1.23474	28.069	0.0439896
	266	5243	5470	0.958501	21.07	0.0454913
	270	440	127	3.46457	84.796	0.0408577	2.221: Ion Ratio of 34.63 is not between 34.99 and 52.48
	271	12822	6063	2.11479	50.362	0.0419919
	272	9846	5685	1.73193	40.662	0.0425932
	273	13280	6868	1.93361	45.766	0.0422498
	274	14931	6184	2.41446	57.947	0.0416666
	275	14154	5758	2.45815	59.048	0.0416296
	276	14765	5575	2.64843	63.879	0.0414601
	277	165	67	2.46269	58.535	0.042072	2.221: Ion Ratio of 17.38 is not between 34.99 and 52.48
	278	7862	5303	1.48256	34.346	0.0431653
	279	53	3	17.6667	407.325	0.0433724	Interference
	280	14660	6197	2.36566	56.713	0.0417128
	281	15047	6423	2.34267	56.122	0.0417425
	282	8312	5252	1.58264	36.875	0.0429189
	283	6439	3916	1.64428	38.438	0.0427775
	284	8747	5819	1.50318	34.865	0.0431143
	285	11040	5925	1.86329	43.988	0.0423591
	286	9964	6313	1.57833	36.772	0.0429221
	287	5887	4558	1.29158	29.508	0.0437703
	288	8108	5618	1.44322	33.346	0.0432801
	289	5019	4100	1.22415	27.795	0.044042
	290	7193	4738	1.51815	35.242	0.0430779
	291	9726	5839	1.6657	38.979	0.0427332
	292	6137	5402	1.13606	25.572	0.044426
	293	147	35	4.2	103.909	0.04042	2.231: Ion Ratio of 34.06 is not between 34.99 and 52.48
	294/297	67	0	#DIV/0!	59136.4	#DIV/0!	2.204: Ion Ratio of 5.7 is not between 34.99 and 52.48
	296/295	6695	6001	1.11565	25.052	0.0445333
	298	43	1	43	743.575	0.0578287	2.228: Ion Ratio of 0.72 is not between 34.99 and 52.48
	299	7708	5708	1.35039	31.001	0.0435594
	300	6246	4400	1.41955	32.748	0.0433475
	301	9196	5655	1.62617	37.978	0.0428188
	302	5252	5517	0.951967	20.906	0.0455356
	303	80	46	1.73913	40.452	0.0429924	2.211: Ion Ratio of 25.01 is not between 34.99 and 52.48
	304	4616	6500	0.710154	14.782	0.0480418
	305	6077	5733	1.06	23.645	0.0448299
	306	4393	3806	1.15423	26.03	0.0443423
	307	6264	6443	0.972218	21.421	0.0453862
	308	4635	5247	0.883362	19.171	0.046078
	309	5122	5134	0.997663	22.065	0.0452147
	310	7253	5203	1.394	32.103	0.0434228
	311/312	15853	5779	2.74321	66.27	0.0413944
	313	7461	6135	1.21614	27.593	0.0440741
	319	15237	5962	2.55569	61.525	0.041539
	320	6372	7143	0.892062	19.39	0.0460063
	321	N/F	N/F				N/F
	322	2	N/F				2.278: Ion Ratio of 64.24 is not between 34.99 and 52.48
	324	5049	6416	0.786939	16.726	0.0470488
	325	2779	5464	0.508602	9.679	0.0525469
	Water	74	20	3.7			2.224: Ion Ratio of 0 is not between 34.99 and 52.48
	Water	176	5170	0.0340426
