# Supplementary material for: The determination of thiocyanate in the blood plasma and holding water of Amphiprion clarkii after exposure to cyanide
Source: PeerJ. 2021 Dec 7;9:e12409. doi: 10.7717/peerj.12409 (PMC8663612; doi:10.7717/peerj.12409)
Supplement: Supplemental Information 6 [file peerj-09-12409-s006.xlsx]

## Sheet: All Samples
Batch Order	Status	Filename	Group	Sample Type	Level	Sample ID	Sample Name	Comments	ColumnHeader1	ColumnHeader2	ColumnHeader3	ColumnHeader4	ColumnHeader5	ColumnHeader6	Compound	Peak Label	Type	Height	Area	RT	Actual RT	RT Delta	Formula	Adduct	Calculated Amt	Theoretical Amt	Sample Amt	Std Add Amount	m/z (Expected)	m/z (Apex)	m/z (Delta)	Response Ratio	ISTD Amt	ISTD Response	Integration Mode	Active	Excluded	%Diff	%RSD	% CV	Channel	Final Units	PK	IR	IP	LS	FI	Confirm	Isotopic Pattern Score (%)
1	Processed	190521-1		Matrix Blank		0ppb									SCN-Bimane	T1	Target Compound	11	4	2.23	2.17	-0.06		M+	-2.386	N/A	-2.386	N/A	111	111	.000 (mmu)	0.001	1	3275	Method	True	False	N/A	N/A	N/A			Pass	N/A	N/A	N/A	N/A	N/A	N/A
1	Processed	190521-1		Matrix Blank		0ppb									SCN-Bimane	T1C1	Target Compound	2	1	2.17	2.25	-0.08		M+	N/A	N/A	N/A	N/A	124.1	124.1	-.002 (mmu)	0.001	N/A	N/A	Method	True	False	N/A	N/A	N/A			Pass	Fail	N/A	N/A	N/A	Identified	N/A
1	Processed	190521-1		Matrix Blank		0ppb									SCN-Bimane IS	T1	Internal Standard	1471	3275	2.24	2.31	0.07		M+	1	1	1	N/A	111	111	.000 (mmu)	N/A	N/A	N/A	Method	True	False	N/A	N/A	N/A			Pass	Pass	N/A	N/A	N/A	Confirmed	N/A
1	Processed	190521-1		Matrix Blank		0ppb									SCN-Bimane IS	T1C1	Internal Standard	682	1698	2.31	2.31	0.00		M+	N/A	N/A	N/A	N/A	126.1	126.1	-.002 (mmu)	N/A	N/A	N/A	Method	True	False	N/A	N/A	N/A			Pass	Pass	N/A	N/A	N/A	Confirmed	N/A
10	Processed	190521-10		Unknown		M2020									SCN-Bimane	T1	Target Compound	13538	33363	2.23	2.22	-0.01		M+	113.632	N/A	113.632	N/A	111	111	.000 (mmu)	4.724	1	7063	Method	True	False	N/A	N/A	N/A			Pass	N/A	N/A	N/A	N/A	N/A	N/A
10	Processed	190521-10		Unknown		M2020									SCN-Bimane	T1C1	Target Compound	6076	15216	2.22	2.23	0.00		M+	N/A	N/A	N/A	N/A	124.1	124.1	-.002 (mmu)	4.724	N/A	N/A	Method	True	False	N/A	N/A	N/A			Pass	Pass	N/A	N/A	N/A	Confirmed	N/A
10	Processed	190521-10		Unknown		M2020									SCN-Bimane IS	T1	Internal Standard	2768	7063	2.24	2.23	-0.01		M+	1	1	1	N/A	111	111	.000 (mmu)	N/A	N/A	N/A	Method	True	False	N/A	N/A	N/A			Pass	Fail	N/A	N/A	N/A	Identified	N/A
10	Processed	190521-10		Unknown		M2020									SCN-Bimane IS	T1C1	Internal Standard	1365	4630	2.23	2.24	-0.01		M+	N/A	N/A	N/A	N/A	126.1	126.1	-.002 (mmu)	N/A	N/A	N/A	Method	True	False	N/A	N/A	N/A			Pass	Fail	N/A	N/A	N/A	Identified	N/A
11	Processed	190521-11		Unknown		M2021									SCN-Bimane	T1	Target Compound	6180	15561	2.23	2.23	0.00		M+	129.057	N/A	129.057	N/A	111	111	.000 (mmu)	5.351	1	2908	Method	True	False	N/A	N/A	N/A			Pass	N/A	N/A	N/A	N/A	N/A	N/A
11	Processed	190521-11		Unknown		M2021									SCN-Bimane	T1C1	Target Compound	2719	6952	2.23	2.23	0.01		M+	N/A	N/A	N/A	N/A	124.1	124.1	-.002 (mmu)	5.351	N/A	N/A	Method	True	False	N/A	N/A	N/A			Pass	Pass	N/A	N/A	N/A	Confirmed	N/A
11	Processed	190521-11		Unknown		M2021									SCN-Bimane IS	T1	Internal Standard	1152	2908	2.24	2.24	0.00		M+	1	1	1	N/A	111	111	.000 (mmu)	N/A	N/A	N/A	Method	True	False	N/A	N/A	N/A			Pass	Pass	N/A	N/A	N/A	Confirmed	N/A
11	Processed	190521-11		Unknown		M2021									SCN-Bimane IS	T1C1	Internal Standard	683	1492	2.24	2.23	0.01		M+	N/A	N/A	N/A	N/A	126.1	126.1	-.002 (mmu)	N/A	N/A	N/A	Method	True	False	N/A	N/A	N/A			Pass	Pass	N/A	N/A	N/A	Confirmed	N/A
12	Processed	190521-12		Unknown		M2022									SCN-Bimane	T1	Target Compound	9270	24365	2.23	2.23	0.00		M+	120.677	N/A	120.677	N/A	111	111	.000 (mmu)	5.01	1	4863	Method	True	False	N/A	N/A	N/A			Pass	N/A	N/A	N/A	N/A	N/A	N/A
12	Processed	190521-12		Unknown		M2022									SCN-Bimane	T1C1	Target Compound	4452	11547	2.23	2.23	0.00		M+	N/A	N/A	N/A	N/A	124.1	124.1	-.002 (mmu)	5.01	N/A	N/A	Method	True	False	N/A	N/A	N/A			Pass	Pass	N/A	N/A	N/A	Confirmed	N/A
12	Processed	190521-12		Unknown		M2022									SCN-Bimane IS	T1	Internal Standard	1879	4863	2.24	2.23	-0.01		M+	1	1	1	N/A	111	111	.000 (mmu)	N/A	N/A	N/A	Method	True	False	N/A	N/A	N/A			Pass	Fail	N/A	N/A	N/A	Identified	N/A
12	Processed	190521-12		Unknown		M2022									SCN-Bimane IS	T1C1	Internal Standard	1052	3031	2.23	2.23	0.00		M+	N/A	N/A	N/A	N/A	126.1	126.1	-.002 (mmu)	N/A	N/A	N/A	Method	True	False	N/A	N/A	N/A			Pass	Fail	N/A	N/A	N/A	Identified	N/A
13	Processed	190521-13		Unknown		M3023									SCN-Bimane	T1	Target Compound	9088	22210	2.23	2.23	0.00		M+	128.05	N/A	128.05	N/A	111	111	.000 (mmu)	5.31	1	4182	Method	True	False	N/A	N/A	N/A			Pass	N/A	N/A	N/A	N/A	N/A	N/A
13	Processed	190521-13		Unknown		M3023									SCN-Bimane	T1C1	Target Compound	4006	10491	2.23	2.23	0.00		M+	N/A	N/A	N/A	N/A	124.1	124.1	-.002 (mmu)	5.31	N/A	N/A	Method	True	False	N/A	N/A	N/A			Pass	Pass	N/A	N/A	N/A	Confirmed	N/A
13	Processed	190521-13		Unknown		M3023									SCN-Bimane IS	T1	Internal Standard	1650	4182	2.24	2.23	-0.01		M+	1	1	1	N/A	111	111	.000 (mmu)	N/A	N/A	N/A	Method	True	False	N/A	N/A	N/A			Pass	Pass	N/A	N/A	N/A	Confirmed	N/A
13	Processed	190521-13		Unknown		M3023									SCN-Bimane IS	T1C1	Internal Standard	810	2097	2.23	2.23	0.00		M+	N/A	N/A	N/A	N/A	126.1	126.1	-.002 (mmu)	N/A	N/A	N/A	Method	True	False	N/A	N/A	N/A			Pass	Pass	N/A	N/A	N/A	Confirmed	N/A
14	Processed	190521-14		Unknown		M3024									SCN-Bimane	T1	Target Compound	9304	24338	2.23	2.22	-0.01		M+	132.463	N/A	132.463	N/A	111	111	.000 (mmu)	5.49	1	4433	Method	True	False	N/A	N/A	N/A			Pass	N/A	N/A	N/A	N/A	N/A	N/A
14	Processed	190521-14		Unknown		M3024									SCN-Bimane	T1C1	Target Compound	4278	11039	2.22	2.23	0.00		M+	N/A	N/A	N/A	N/A	124.1	124.1	-.002 (mmu)	5.49	N/A	N/A	Method	True	False	N/A	N/A	N/A			Pass	Pass	N/A	N/A	N/A	Confirmed	N/A
14	Processed	190521-14		Unknown		M3024									SCN-Bimane IS	T1	Internal Standard	1840	4433	2.24	2.23	-0.01		M+	1	1	1	N/A	111	111	.000 (mmu)	N/A	N/A	N/A	Method	True	False	N/A	N/A	N/A			Pass	Pass	N/A	N/A	N/A	Confirmed	N/A
14	Processed	190521-14		Unknown		M3024									SCN-Bimane IS	T1C1	Internal Standard	773	2188	2.23	2.23	0.00		M+	N/A	N/A	N/A	N/A	126.1	126.1	-.002 (mmu)	N/A	N/A	N/A	Method	True	False	N/A	N/A	N/A			Pass	Pass	N/A	N/A	N/A	Confirmed	N/A
15	Processed	190521-15		Unknown		M3025									SCN-Bimane	T1	Target Compound	8156	21593	2.23	2.22	-0.01		M+	149.58	N/A	149.58	N/A	111	111	.000 (mmu)	6.187	1	3490	Method	True	False	N/A	N/A	N/A			Pass	N/A	N/A	N/A	N/A	N/A	N/A
15	Processed	190521-15		Unknown		M3025									SCN-Bimane	T1C1	Target Compound	4244	10259	2.22	2.23	-0.01		M+	N/A	N/A	N/A	N/A	124.1	124.1	-.002 (mmu)	6.187	N/A	N/A	Method	True	False	N/A	N/A	N/A			Pass	Pass	N/A	N/A	N/A	Confirmed	N/A
15	Processed	190521-15		Unknown		M3025									SCN-Bimane IS	T1	Internal Standard	1507	3490	2.24	2.23	-0.01		M+	1	1	1	N/A	111	111	.000 (mmu)	N/A	N/A	N/A	Method	True	False	N/A	N/A	N/A			Pass	Fail	N/A	N/A	N/A	Identified	N/A
15	Processed	190521-15		Unknown		M3025									SCN-Bimane IS	T1C1	Internal Standard	697	2300	2.23	2.22	0.01		M+	N/A	N/A	N/A	N/A	126.1	126.1	-.002 (mmu)	N/A	N/A	N/A	Method	True	False	N/A	N/A	N/A			Pass	Fail	N/A	N/A	N/A	Identified	N/A
16	Processed	190521-16		Unknown		M4026									SCN-Bimane	T1	Target Compound	5600	14485	2.23	2.22	-0.01		M+	122.424	N/A	122.424	N/A	111	111	.000 (mmu)	5.081	1	2851	Method	True	False	N/A	N/A	N/A			Pass	N/A	N/A	N/A	N/A	N/A	N/A
16	Processed	190521-16		Unknown		M4026									SCN-Bimane	T1C1	Target Compound	2684	6802	2.22	2.23	0.00		M+	N/A	N/A	N/A	N/A	124.1	124.1	-.002 (mmu)	5.081	N/A	N/A	Method	True	False	N/A	N/A	N/A			Pass	Pass	N/A	N/A	N/A	Confirmed	N/A
16	Processed	190521-16		Unknown		M4026									SCN-Bimane IS	T1	Internal Standard	1147	2851	2.24	2.22	-0.02		M+	1	1	1	N/A	111	111	.000 (mmu)	N/A	N/A	N/A	Method	True	False	N/A	N/A	N/A			Pass	Pass	N/A	N/A	N/A	Confirmed	N/A
16	Processed	190521-16		Unknown		M4026									SCN-Bimane IS	T1C1	Internal Standard	543	1465	2.22	2.22	0.00		M+	N/A	N/A	N/A	N/A	126.1	126.1	-.002 (mmu)	N/A	N/A	N/A	Method	True	False	N/A	N/A	N/A			Pass	Pass	N/A	N/A	N/A	Confirmed	N/A
17	Processed	190521-17		Unknown		M4027									SCN-Bimane	T1	Target Compound	8928	21935	2.23	2.23	0.00		M+	121.827	N/A	121.827	N/A	111	111	.000 (mmu)	5.057	1	4337	Method	True	False	N/A	N/A	N/A			Pass	N/A	N/A	N/A	N/A	N/A	N/A
17	Processed	190521-17		Unknown		M4027									SCN-Bimane	T1C1	Target Compound	4202	10084	2.23	2.23	0.00		M+	N/A	N/A	N/A	N/A	124.1	124.1	-.002 (mmu)	5.057	N/A	N/A	Method	True	False	N/A	N/A	N/A			Pass	Pass	N/A	N/A	N/A	Confirmed	N/A
17	Processed	190521-17		Unknown		M4027									SCN-Bimane IS	T1	Internal Standard	1624	4337	2.24	2.22	-0.02		M+	1	1	1	N/A	111	111	.000 (mmu)	N/A	N/A	N/A	Method	True	False	N/A	N/A	N/A			Pass	Pass	N/A	N/A	N/A	Confirmed	N/A
17	Processed	190521-17		Unknown		M4027									SCN-Bimane IS	T1C1	Internal Standard	825	2198	2.22	2.22	0.00		M+	N/A	N/A	N/A	N/A	126.1	126.1	-.002 (mmu)	N/A	N/A	N/A	Method	True	False	N/A	N/A	N/A			Pass	Pass	N/A	N/A	N/A	Confirmed	N/A
18	Processed	190521-18		Unknown		M4028									SCN-Bimane	T1	Target Compound	7464	19926	2.23	2.23	0.00		M+	129.747	N/A	129.747	N/A	111	111	.000 (mmu)	5.379	1	3704	Method	True	False	N/A	N/A	N/A			Pass	N/A	N/A	N/A	N/A	N/A	N/A
18	Processed	190521-18		Unknown		M4028									SCN-Bimane	T1C1	Target Compound	4004	9167	2.23	2.23	0.01		M+	N/A	N/A	N/A	N/A	124.1	124.1	-.002 (mmu)	5.379	N/A	N/A	Method	True	False	N/A	N/A	N/A			Pass	Pass	N/A	N/A	N/A	Confirmed	N/A
18	Processed	190521-18		Unknown		M4028									SCN-Bimane IS	T1	Internal Standard	1427	3704	2.24	2.23	-0.01		M+	1	1	1	N/A	111	111	.000 (mmu)	N/A	N/A	N/A	Method	True	False	N/A	N/A	N/A			Pass	Pass	N/A	N/A	N/A	Confirmed	N/A
18	Processed	190521-18		Unknown		M4028									SCN-Bimane IS	T1C1	Internal Standard	773	2179	2.23	2.23	0.00		M+	N/A	N/A	N/A	N/A	126.1	126.1	-.002 (mmu)	N/A	N/A	N/A	Method	True	False	N/A	N/A	N/A			Pass	Pass	N/A	N/A	N/A	Confirmed	N/A
19	Processed	190521-19		Unknown		MB029									SCN-Bimane	T1	Target Compound	3299	8877	2.23	2.23	0.00		M+	57.999	N/A	57.999	N/A	111	111	.000 (mmu)	2.459	1	3610	Method	True	False	N/A	N/A	N/A			Pass	N/A	N/A	N/A	N/A	N/A	N/A
19	Processed	190521-19		Unknown		MB029									SCN-Bimane	T1C1	Target Compound	1677	3940	2.23	2.23	0.01		M+	N/A	N/A	N/A	N/A	124.1	124.1	-.002 (mmu)	2.459	N/A	N/A	Method	True	False	N/A	N/A	N/A			Pass	Pass	N/A	N/A	N/A	Confirmed	N/A
19	Processed	190521-19		Unknown		MB029									SCN-Bimane IS	T1	Internal Standard	1478	3610	2.24	2.23	-0.01		M+	1	1	1	N/A	111	111	.000 (mmu)	N/A	N/A	N/A	Method	True	False	N/A	N/A	N/A			Pass	Pass	N/A	N/A	N/A	Confirmed	N/A
19	Processed	190521-19		Unknown		MB029									SCN-Bimane IS	T1C1	Internal Standard	721	1728	2.23	2.23	0.00		M+	N/A	N/A	N/A	N/A	126.1	126.1	-.002 (mmu)	N/A	N/A	N/A	Method	True	False	N/A	N/A	N/A			Pass	Pass	N/A	N/A	N/A	Confirmed	N/A
2	Processed	190521-2		Unknown		1ppb									SCN-Bimane	T1	Target Compound	99	204	2.23	2.24	0.01		M+	-1.243	N/A	-1.243	N/A	111	111	.000 (mmu)	0.048	1	4271	Method	True	False	N/A	N/A	N/A			Pass	N/A	N/A	N/A	N/A	N/A	N/A
2	Processed	190521-2		Unknown		1ppb									SCN-Bimane	T1C1	Target Compound	78	108	2.24	2.25	-0.01		M+	N/A	N/A	N/A	N/A	124.1	124.1	-.002 (mmu)	0.048	N/A	N/A	Method	True	False	N/A	N/A	N/A			Pass	Pass	N/A	N/A	N/A	Confirmed	N/A
2	Processed	190521-2		Unknown		1ppb									SCN-Bimane IS	T1	Internal Standard	1559	4271	2.24	2.24	0.00		M+	1	1	1	N/A	111	111	.000 (mmu)	N/A	N/A	N/A	Method	True	False	N/A	N/A	N/A			Pass	Pass	N/A	N/A	N/A	Confirmed	N/A
2	Processed	190521-2		Unknown		1ppb									SCN-Bimane IS	T1C1	Internal Standard	819	2390	2.24	2.24	0.00		M+	N/A	N/A	N/A	N/A	126.1	126.1	-.002 (mmu)	N/A	N/A	N/A	Method	True	False	N/A	N/A	N/A			Pass	Pass	N/A	N/A	N/A	Confirmed	N/A
20	Processed	190521-20		Unknown		MB030									SCN-Bimane	T1	Target Compound	5338	13400	2.23	2.23	0.00		M+	57.576	N/A	57.576	N/A	111	111	.000 (mmu)	2.442	1	5488	Method	True	False	N/A	N/A	N/A			Pass	N/A	N/A	N/A	N/A	N/A	N/A
20	Processed	190521-20		Unknown		MB030									SCN-Bimane	T1C1	Target Compound	2459	6006	2.23	2.23	0.00		M+	N/A	N/A	N/A	N/A	124.1	124.1	-.002 (mmu)	2.442	N/A	N/A	Method	True	False	N/A	N/A	N/A			Pass	Pass	N/A	N/A	N/A	Confirmed	N/A
20	Processed	190521-20		Unknown		MB030									SCN-Bimane IS	T1	Internal Standard	2061	5488	2.24	2.23	-0.01		M+	1	1	1	N/A	111	111	.000 (mmu)	N/A	N/A	N/A	Method	True	False	N/A	N/A	N/A			Pass	Pass	N/A	N/A	N/A	Confirmed	N/A
20	Processed	190521-20		Unknown		MB030									SCN-Bimane IS	T1C1	Internal Standard	1034	2787	2.23	2.24	0.00		M+	N/A	N/A	N/A	N/A	126.1	126.1	-.002 (mmu)	N/A	N/A	N/A	Method	True	False	N/A	N/A	N/A			Pass	Pass	N/A	N/A	N/A	Confirmed	N/A
21	Processed	190521-21		Unknown		MB031									SCN-Bimane	T1	Target Compound	4405	10694	2.23	2.22	-0.01		M+	54.706	N/A	54.706	N/A	111	111	.000 (mmu)	2.325	1	4599	Method	True	False	N/A	N/A	N/A			Pass	N/A	N/A	N/A	N/A	N/A	N/A
21	Processed	190521-21		Unknown		MB031									SCN-Bimane	T1C1	Target Compound	2035	5074	2.22	2.22	0.00		M+	N/A	N/A	N/A	N/A	124.1	124.1	-.002 (mmu)	2.325	N/A	N/A	Method	True	False	N/A	N/A	N/A			Pass	Pass	N/A	N/A	N/A	Confirmed	N/A
21	Processed	190521-21		Unknown		MB031									SCN-Bimane IS	T1	Internal Standard	1831	4599	2.24	2.22	-0.02		M+	1	1	1	N/A	111	111	.000 (mmu)	N/A	N/A	N/A	Method	True	False	N/A	N/A	N/A			Pass	Pass	N/A	N/A	N/A	Confirmed	N/A
21	Processed	190521-21		Unknown		MB031									SCN-Bimane IS	T1C1	Internal Standard	827	2228	2.22	2.22	0.00		M+	N/A	N/A	N/A	N/A	126.1	126.1	-.002 (mmu)	N/A	N/A	N/A	Method	True	False	N/A	N/A	N/A			Pass	Pass	N/A	N/A	N/A	Confirmed	N/A
22	Processed	190521-22		Unknown		MB032									SCN-Bimane	T1	Target Compound	6963	16774	2.23	2.22	-0.01		M+	58.637	N/A	58.637	N/A	111	111	.000 (mmu)	2.485	1	6750	Method	True	False	N/A	N/A	N/A			Pass	N/A	N/A	N/A	N/A	N/A	N/A
22	Processed	190521-22		Unknown		MB032									SCN-Bimane	T1C1	Target Compound	3031	7831	2.22	2.22	0.00		M+	N/A	N/A	N/A	N/A	124.1	124.1	-.002 (mmu)	2.485	N/A	N/A	Method	True	False	N/A	N/A	N/A			Pass	Pass	N/A	N/A	N/A	Confirmed	N/A
22	Processed	190521-22		Unknown		MB032									SCN-Bimane IS	T1	Internal Standard	2903	6750	2.24	2.23	-0.01		M+	1	1	1	N/A	111	111	.000 (mmu)	N/A	N/A	N/A	Method	True	False	N/A	N/A	N/A			Pass	Pass	N/A	N/A	N/A	Confirmed	N/A
22	Processed	190521-22		Unknown		MB032									SCN-Bimane IS	T1C1	Internal Standard	1315	3383	2.23	2.23	0.00		M+	N/A	N/A	N/A	N/A	126.1	126.1	-.002 (mmu)	N/A	N/A	N/A	Method	True	False	N/A	N/A	N/A			Pass	Pass	N/A	N/A	N/A	Confirmed	N/A
23	Processed	190521-23		Unknown		MB033									SCN-Bimane	T1	Target Compound	3929	10092	2.23	2.23	0.00		M+	54.379	N/A	54.379	N/A	111	111	.000 (mmu)	2.312	1	4365	Method	True	False	N/A	N/A	N/A			Pass	N/A	N/A	N/A	N/A	N/A	N/A
23	Processed	190521-23		Unknown		MB033									SCN-Bimane	T1C1	Target Compound	1955	4964	2.23	2.23	0.00		M+	N/A	N/A	N/A	N/A	124.1	124.1	-.002 (mmu)	2.312	N/A	N/A	Method	True	False	N/A	N/A	N/A			Pass	Pass	N/A	N/A	N/A	Confirmed	N/A
23	Processed	190521-23		Unknown		MB033									SCN-Bimane IS	T1	Internal Standard	1882	4365	2.24	2.23	-0.01		M+	1	1	1	N/A	111	111	.000 (mmu)	N/A	N/A	N/A	Method	True	False	N/A	N/A	N/A			Pass	Pass	N/A	N/A	N/A	Confirmed	N/A
23	Processed	190521-23		Unknown		MB033									SCN-Bimane IS	T1C1	Internal Standard	858	2168	2.23	2.22	0.01		M+	N/A	N/A	N/A	N/A	126.1	126.1	-.002 (mmu)	N/A	N/A	N/A	Method	True	False	N/A	N/A	N/A			Pass	Pass	N/A	N/A	N/A	Confirmed	N/A
24	Processed	190521-24		Unknown		MB034									SCN-Bimane	T1	Target Compound	4689	11176	2.23	2.23	0.00		M+	58.805	N/A	58.805	N/A	111	111	.000 (mmu)	2.492	1	4485	Method	True	False	N/A	N/A	N/A			Pass	N/A	N/A	N/A	N/A	N/A	N/A
24	Processed	190521-24		Unknown		MB034									SCN-Bimane	T1C1	Target Compound	2317	5459	2.23	2.23	0.00		M+	N/A	N/A	N/A	N/A	124.1	124.1	-.002 (mmu)	2.492	N/A	N/A	Method	True	False	N/A	N/A	N/A			Pass	Pass	N/A	N/A	N/A	Confirmed	N/A
24	Processed	190521-24		Unknown		MB034									SCN-Bimane IS	T1	Internal Standard	1894	4485	2.24	2.23	-0.01		M+	1	1	1	N/A	111	111	.000 (mmu)	N/A	N/A	N/A	Method	True	False	N/A	N/A	N/A			Pass	Pass	N/A	N/A	N/A	Confirmed	N/A
24	Processed	190521-24		Unknown		MB034									SCN-Bimane IS	T1C1	Internal Standard	1027	2407	2.23	2.23	0.00		M+	N/A	N/A	N/A	N/A	126.1	126.1	-.002 (mmu)	N/A	N/A	N/A	Method	True	False	N/A	N/A	N/A			Pass	Pass	N/A	N/A	N/A	Confirmed	N/A
25	Processed	190521-25		Unknown		158									SCN-Bimane	T1	Target Compound	215614	558645	2.23	2.23	0.00		M+	477.097	N/A	477.097	N/A	111	111	.000 (mmu)	19.517	1	28623	Method	True	False	N/A	N/A	N/A			Pass	N/A	N/A	N/A	N/A	N/A	N/A
25	Processed	190521-25		Unknown		158									SCN-Bimane	T1C1	Target Compound	95612	246813	2.23	2.23	0.00		M+	N/A	N/A	N/A	N/A	124.1	124.1	-.002 (mmu)	19.517	N/A	N/A	Method	True	False	N/A	N/A	N/A			Pass	Pass	N/A	N/A	N/A	Confirmed	N/A
25	Processed	190521-25		Unknown		158									SCN-Bimane IS	T1	Internal Standard	10688	28623	2.24	2.23	-0.01		M+	1	1	1	N/A	111	111	.000 (mmu)	N/A	N/A	N/A	Method	True	False	N/A	N/A	N/A			Pass	Pass	N/A	N/A	N/A	Confirmed	N/A
25	Processed	190521-25		Unknown		158									SCN-Bimane IS	T1C1	Internal Standard	4998	13175	2.23	2.23	0.00		M+	N/A	N/A	N/A	N/A	126.1	126.1	-.002 (mmu)	N/A	N/A	N/A	Method	True	False	N/A	N/A	N/A			Pass	Pass	N/A	N/A	N/A	Confirmed	N/A
26	Processed	190521-26		Unknown		160									SCN-Bimane	T1	Target Compound	283887	730920	2.23	2.23	0.00		M+	471.387	N/A	471.387	N/A	111	111	.000 (mmu)	19.285	1	37901	Method	True	False	N/A	N/A	N/A			Pass	N/A	N/A	N/A	N/A	N/A	N/A
26	Processed	190521-26		Unknown		160									SCN-Bimane	T1C1	Target Compound	126016	326771	2.23	2.23	0.00		M+	N/A	N/A	N/A	N/A	124.1	124.1	-.002 (mmu)	19.285	N/A	N/A	Method	True	False	N/A	N/A	N/A			Pass	Pass	N/A	N/A	N/A	Confirmed	N/A
26	Processed	190521-26		Unknown		160									SCN-Bimane IS	T1	Internal Standard	15225	37901	2.24	2.23	-0.01		M+	1	1	1	N/A	111	111	.000 (mmu)	N/A	N/A	N/A	Method	True	False	N/A	N/A	N/A			Pass	Pass	N/A	N/A	N/A	Confirmed	N/A
26	Processed	190521-26		Unknown		160									SCN-Bimane IS	T1C1	Internal Standard	6366	16546	2.23	2.23	0.00		M+	N/A	N/A	N/A	N/A	126.1	126.1	-.002 (mmu)	N/A	N/A	N/A	Method	True	False	N/A	N/A	N/A			Pass	Pass	N/A	N/A	N/A	Confirmed	N/A
27	Processed	190521-27		Unknown		161									SCN-Bimane	T1	Target Compound	193602	491779	2.23	2.23	0.00		M+	460.517	N/A	460.517	N/A	111	111	.000 (mmu)	18.842	1	26100	Method	True	False	N/A	N/A	N/A			Pass	N/A	N/A	N/A	N/A	N/A	N/A
27	Processed	190521-27		Unknown		161									SCN-Bimane	T1C1	Target Compound	88763	225322	2.23	2.23	0.00		M+	N/A	N/A	N/A	N/A	124.1	124.1	-.002 (mmu)	18.842	N/A	N/A	Method	True	False	N/A	N/A	N/A			Pass	Pass	N/A	N/A	N/A	Confirmed	N/A
27	Processed	190521-27		Unknown		161									SCN-Bimane IS	T1	Internal Standard	9450	26100	2.24	2.23	-0.01		M+	1	1	1	N/A	111	111	.000 (mmu)	N/A	N/A	N/A	Method	True	False	N/A	N/A	N/A			Pass	Pass	N/A	N/A	N/A	Confirmed	N/A
27	Processed	190521-27		Unknown		161									SCN-Bimane IS	T1C1	Internal Standard	4747	11482	2.23	2.23	0.00		M+	N/A	N/A	N/A	N/A	126.1	126.1	-.002 (mmu)	N/A	N/A	N/A	Method	True	False	N/A	N/A	N/A			Pass	Pass	N/A	N/A	N/A	Confirmed	N/A
28	Processed	190521-28		Unknown		162									SCN-Bimane	T1	Target Compound	277161	715187	2.23	2.22	-0.01		M+	466.181	N/A	466.181	N/A	111	111	.000 (mmu)	19.073	1	37497	Method	True	False	N/A	N/A	N/A			Pass	N/A	N/A	N/A	N/A	N/A	N/A
28	Processed	190521-28		Unknown		162									SCN-Bimane	T1C1	Target Compound	126950	320087	2.22	2.22	0.00		M+	N/A	N/A	N/A	N/A	124.1	124.1	-.002 (mmu)	19.073	N/A	N/A	Method	True	False	N/A	N/A	N/A			Pass	Pass	N/A	N/A	N/A	Confirmed	N/A
28	Processed	190521-28		Unknown		162									SCN-Bimane IS	T1	Internal Standard	14149	37497	2.24	2.22	-0.02		M+	1	1	1	N/A	111	111	.000 (mmu)	N/A	N/A	N/A	Method	True	False	N/A	N/A	N/A			Pass	Pass	N/A	N/A	N/A	Confirmed	N/A
28	Processed	190521-28		Unknown		162									SCN-Bimane IS	T1C1	Internal Standard	6588	16617	2.22	2.22	0.00		M+	N/A	N/A	N/A	N/A	126.1	126.1	-.002 (mmu)	N/A	N/A	N/A	Method	True	False	N/A	N/A	N/A			Pass	Pass	N/A	N/A	N/A	Confirmed	N/A
29	Processed	190521-29		Unknown		163									SCN-Bimane	T1	Target Compound	377817	994167	2.23	2.22	-0.01		M+	465.652	N/A	465.652	N/A	111	111	.000 (mmu)	19.051	1	52183	Method	True	False	N/A	N/A	N/A			Pass	N/A	N/A	N/A	N/A	N/A	N/A
29	Processed	190521-29		Unknown		163									SCN-Bimane	T1C1	Target Compound	159790	438721	2.22	2.22	0.00		M+	N/A	N/A	N/A	N/A	124.1	124.1	-.002 (mmu)	19.051	N/A	N/A	Method	True	False	N/A	N/A	N/A			Pass	Pass	N/A	N/A	N/A	Confirmed	N/A
29	Processed	190521-29		Unknown		163									SCN-Bimane IS	T1	Internal Standard	20476	52183	2.24	2.22	-0.02		M+	1	1	1	N/A	111	111	.000 (mmu)	N/A	N/A	N/A	Method	True	False	N/A	N/A	N/A			Pass	Pass	N/A	N/A	N/A	Confirmed	N/A
29	Processed	190521-29		Unknown		163									SCN-Bimane IS	T1C1	Internal Standard	8277	23314	2.22	2.22	0.00		M+	N/A	N/A	N/A	N/A	126.1	126.1	-.002 (mmu)	N/A	N/A	N/A	Method	True	False	N/A	N/A	N/A			Pass	Pass	N/A	N/A	N/A	Confirmed	N/A
3	Processed	190521-3		Cal Std	5	5ppb									SCN-Bimane	T1	Target Compound	529	1218	2.23	2.24	0.01		M+	4.289	5	4.289	N/A	111	111	.000 (mmu)	0.273	1	4463	Method	True	False	-14.22	N/A	N/A			Pass	N/A	N/A	N/A	N/A	N/A	N/A
3	Processed	190521-3		Cal Std	5	5ppb									SCN-Bimane	T1C1	Target Compound	226	562	2.24	2.24	0.00		M+	N/A	N/A	N/A	N/A	124.1	124.1	-.002 (mmu)	0.273	N/A	N/A	Method	True	False	N/A	N/A	N/A			Pass	Pass	N/A	N/A	N/A	Confirmed	N/A
3	Processed	190521-3		Cal Std	5	5ppb									SCN-Bimane IS	T1	Internal Standard	1739	4463	2.24	2.24	0.00		M+	1	1	1	N/A	111	111	.000 (mmu)	N/A	N/A	N/A	Method	True	False	0	N/A	N/A			Pass	Pass	N/A	N/A	N/A	Confirmed	N/A
3	Processed	190521-3		Cal Std	5	5ppb									SCN-Bimane IS	T1C1	Internal Standard	956	2307	2.24	2.23	0.01		M+	N/A	N/A	N/A	N/A	126.1	126.1	-.002 (mmu)	N/A	N/A	N/A	Method	True	False	N/A	N/A	N/A			Pass	Pass	N/A	N/A	N/A	Confirmed	N/A
30	Processed	190521-30		Unknown		164									SCN-Bimane	T1	Target Compound	197870	502853	2.23	2.23	0.00		M+	442.205	N/A	442.205	N/A	111	111	.000 (mmu)	18.097	1	27786	Method	True	False	N/A	N/A	N/A			Pass	N/A	N/A	N/A	N/A	N/A	N/A
30	Processed	190521-30		Unknown		164									SCN-Bimane	T1C1	Target Compound	88812	228340	2.23	2.23	0.00		M+	N/A	N/A	N/A	N/A	124.1	124.1	-.002 (mmu)	18.097	N/A	N/A	Method	True	False	N/A	N/A	N/A			Pass	Pass	N/A	N/A	N/A	Confirmed	N/A
30	Processed	190521-30		Unknown		164									SCN-Bimane IS	T1	Internal Standard	10885	27786	2.24	2.23	-0.01		M+	1	1	1	N/A	111	111	.000 (mmu)	N/A	N/A	N/A	Method	True	False	N/A	N/A	N/A			Pass	Pass	N/A	N/A	N/A	Confirmed	N/A
30	Processed	190521-30		Unknown		164									SCN-Bimane IS	T1C1	Internal Standard	5035	12633	2.23	2.22	0.01		M+	N/A	N/A	N/A	N/A	126.1	126.1	-.002 (mmu)	N/A	N/A	N/A	Method	True	False	N/A	N/A	N/A			Pass	Pass	N/A	N/A	N/A	Confirmed	N/A
31	Processed	190521-31		Unknown		165									SCN-Bimane	T1	Target Compound	119031	304359	2.23	2.23	0.00		M+	393.588	N/A	393.588	N/A	111	111	.000 (mmu)	16.118	1	18883	Method	True	False	N/A	N/A	N/A			Pass	N/A	N/A	N/A	N/A	N/A	N/A
31	Processed	190521-31		Unknown		165									SCN-Bimane	T1C1	Target Compound	57226	138440	2.23	2.23	0.00		M+	N/A	N/A	N/A	N/A	124.1	124.1	-.002 (mmu)	16.118	N/A	N/A	Method	True	False	N/A	N/A	N/A			Pass	Pass	N/A	N/A	N/A	Confirmed	N/A
31	Processed	190521-31		Unknown		165									SCN-Bimane IS	T1	Internal Standard	7081	18883	2.24	2.23	-0.01		M+	1	1	1	N/A	111	111	.000 (mmu)	N/A	N/A	N/A	Method	True	False	N/A	N/A	N/A			Pass	Pass	N/A	N/A	N/A	Confirmed	N/A
31	Processed	190521-31		Unknown		165									SCN-Bimane IS	T1C1	Internal Standard	3339	8578	2.23	2.24	-0.01		M+	N/A	N/A	N/A	N/A	126.1	126.1	-.002 (mmu)	N/A	N/A	N/A	Method	True	False	N/A	N/A	N/A			Pass	Pass	N/A	N/A	N/A	Confirmed	N/A
32	Processed	190521-32		Unknown		166									SCN-Bimane	T1	Target Compound	86662	207602	2.23	2.23	0.00		M+	336.06	N/A	336.06	N/A	111	111	.000 (mmu)	13.777	1	15069	Method	True	False	N/A	N/A	N/A			Pass	N/A	N/A	N/A	N/A	N/A	N/A
32	Processed	190521-32		Unknown		166									SCN-Bimane	T1C1	Target Compound	39836	93407	2.23	2.23	0.00		M+	N/A	N/A	N/A	N/A	124.1	124.1	-.002 (mmu)	13.777	N/A	N/A	Method	True	False	N/A	N/A	N/A			Pass	Pass	N/A	N/A	N/A	Confirmed	N/A
32	Processed	190521-32		Unknown		166									SCN-Bimane IS	T1	Internal Standard	6082	15069	2.24	2.23	-0.01		M+	1	1	1	N/A	111	111	.000 (mmu)	N/A	N/A	N/A	Method	True	False	N/A	N/A	N/A			Pass	Pass	N/A	N/A	N/A	Confirmed	N/A
32	Processed	190521-32		Unknown		166									SCN-Bimane IS	T1C1	Internal Standard	2828	6522	2.23	2.22	0.01		M+	N/A	N/A	N/A	N/A	126.1	126.1	-.002 (mmu)	N/A	N/A	N/A	Method	True	False	N/A	N/A	N/A			Pass	Pass	N/A	N/A	N/A	Confirmed	N/A
33	Processed	190521-33		Unknown		167									SCN-Bimane	T1	Target Compound	113845	287600	2.23	2.23	0.00		M+	399.226	N/A	399.226	N/A	111	111	.000 (mmu)	16.348	1	17593	Method	True	False	N/A	N/A	N/A			Pass	N/A	N/A	N/A	N/A	N/A	N/A
33	Processed	190521-33		Unknown		167									SCN-Bimane	T1C1	Target Compound	56950	132531	2.23	2.23	0.00		M+	N/A	N/A	N/A	N/A	124.1	124.1	-.002 (mmu)	16.348	N/A	N/A	Method	True	False	N/A	N/A	N/A			Pass	Pass	N/A	N/A	N/A	Confirmed	N/A
33	Processed	190521-33		Unknown		167									SCN-Bimane IS	T1	Internal Standard	7439	17593	2.24	2.23	-0.01		M+	1	1	1	N/A	111	111	.000 (mmu)	N/A	N/A	N/A	Method	True	False	N/A	N/A	N/A			Pass	Pass	N/A	N/A	N/A	Confirmed	N/A
33	Processed	190521-33		Unknown		167									SCN-Bimane IS	T1C1	Internal Standard	3279	8149	2.23	2.23	0.00		M+	N/A	N/A	N/A	N/A	126.1	126.1	-.002 (mmu)	N/A	N/A	N/A	Method	True	False	N/A	N/A	N/A			Pass	Pass	N/A	N/A	N/A	Confirmed	N/A
34	Processed	190521-34		Unknown		168									SCN-Bimane	T1	Target Compound	124648	310336	2.23	2.23	0.00		M+	378.608	N/A	378.608	N/A	111	111	.000 (mmu)	15.509	1	20011	Method	True	False	N/A	N/A	N/A			Pass	N/A	N/A	N/A	N/A	N/A	N/A
34	Processed	190521-34		Unknown		168									SCN-Bimane	T1C1	Target Compound	55699	140854	2.23	2.23	0.00		M+	N/A	N/A	N/A	N/A	124.1	124.1	-.002 (mmu)	15.509	N/A	N/A	Method	True	False	N/A	N/A	N/A			Pass	Pass	N/A	N/A	N/A	Confirmed	N/A
34	Processed	190521-34		Unknown		168									SCN-Bimane IS	T1	Internal Standard	7739	20011	2.24	2.23	-0.01		M+	1	1	1	N/A	111	111	.000 (mmu)	N/A	N/A	N/A	Method	True	False	N/A	N/A	N/A			Pass	Pass	N/A	N/A	N/A	Confirmed	N/A
34	Processed	190521-34		Unknown		168									SCN-Bimane IS	T1C1	Internal Standard	3594	8453	2.23	2.23	0.00		M+	N/A	N/A	N/A	N/A	126.1	126.1	-.002 (mmu)	N/A	N/A	N/A	Method	True	False	N/A	N/A	N/A			Pass	Pass	N/A	N/A	N/A	Confirmed	N/A
35	Processed	190521-35		Unknown		169									SCN-Bimane	T1	Target Compound	14562	36984	2.23	2.23	0.00		M+	248.16	N/A	248.16	N/A	111	111	.000 (mmu)	10.199	1	3626	Method	True	False	N/A	N/A	N/A			Pass	N/A	N/A	N/A	N/A	N/A	N/A
35	Processed	190521-35		Unknown		169									SCN-Bimane	T1C1	Target Compound	7710	18098	2.23	2.23	0.01		M+	N/A	N/A	N/A	N/A	124.1	124.1	-.002 (mmu)	10.199	N/A	N/A	Method	True	False	N/A	N/A	N/A			Pass	Pass	N/A	N/A	N/A	Confirmed	N/A
35	Processed	190521-35		Unknown		169									SCN-Bimane IS	T1	Internal Standard	1537	3626	2.24	2.23	-0.01		M+	1	1	1	N/A	111	111	.000 (mmu)	N/A	N/A	N/A	Method	True	False	N/A	N/A	N/A			Pass	Pass	N/A	N/A	N/A	Confirmed	N/A
35	Processed	190521-35		Unknown		169									SCN-Bimane IS	T1C1	Internal Standard	633	1760	2.23	2.24	-0.01		M+	N/A	N/A	N/A	N/A	126.1	126.1	-.002 (mmu)	N/A	N/A	N/A	Method	True	False	N/A	N/A	N/A			Pass	Pass	N/A	N/A	N/A	Confirmed	N/A
36	Processed	190521-36		Unknown		170									SCN-Bimane	T1	Target Compound	7231	17043	2.23	2.23	0.00		M+	66.587	N/A	66.587	N/A	111	111	.000 (mmu)	2.809	1	6068	Method	True	False	N/A	N/A	N/A			Pass	N/A	N/A	N/A	N/A	N/A	N/A
36	Processed	190521-36		Unknown		170									SCN-Bimane	T1C1	Target Compound	3318	8377	2.23	2.23	0.00		M+	N/A	N/A	N/A	N/A	124.1	124.1	-.002 (mmu)	2.809	N/A	N/A	Method	True	False	N/A	N/A	N/A			Pass	Pass	N/A	N/A	N/A	Confirmed	N/A
36	Processed	190521-36		Unknown		170									SCN-Bimane IS	T1	Internal Standard	2457	6068	2.24	2.23	-0.01		M+	1	1	1	N/A	111	111	.000 (mmu)	N/A	N/A	N/A	Method	True	False	N/A	N/A	N/A			Pass	Pass	N/A	N/A	N/A	Confirmed	N/A
36	Processed	190521-36		Unknown		170									SCN-Bimane IS	T1C1	Internal Standard	1285	3114	2.23	2.23	0.00		M+	N/A	N/A	N/A	N/A	126.1	126.1	-.002 (mmu)	N/A	N/A	N/A	Method	True	False	N/A	N/A	N/A			Pass	Pass	N/A	N/A	N/A	Confirmed	N/A
37	Processed	190521-37		Unknown		171									SCN-Bimane	T1	Target Compound	16197	41594	2.23	2.23	0.00		M+	140.728	N/A	140.728	N/A	111	111	.000 (mmu)	5.826	1	7139	Method	True	False	N/A	N/A	N/A			Pass	N/A	N/A	N/A	N/A	N/A	N/A
37	Processed	190521-37		Unknown		171									SCN-Bimane	T1C1	Target Compound	7861	19894	2.23	2.22	0.01		M+	N/A	N/A	N/A	N/A	124.1	124.1	-.002 (mmu)	5.826	N/A	N/A	Method	True	False	N/A	N/A	N/A			Pass	Pass	N/A	N/A	N/A	Confirmed	N/A
37	Processed	190521-37		Unknown		171									SCN-Bimane IS	T1	Internal Standard	2995	7139	2.24	2.23	-0.01		M+	1	1	1	N/A	111	111	.000 (mmu)	N/A	N/A	N/A	Method	True	False	N/A	N/A	N/A			Pass	Pass	N/A	N/A	N/A	Confirmed	N/A
37	Processed	190521-37		Unknown		171									SCN-Bimane IS	T1C1	Internal Standard	1284	3391	2.23	2.23	0.00		M+	N/A	N/A	N/A	N/A	126.1	126.1	-.002 (mmu)	N/A	N/A	N/A	Method	True	False	N/A	N/A	N/A			Pass	Pass	N/A	N/A	N/A	Confirmed	N/A
38	Processed	190521-38		Unknown		172									SCN-Bimane	T1	Target Compound	11552	30368	2.23	2.23	0.00		M+	116.587	N/A	116.587	N/A	111	111	.000 (mmu)	4.844	1	6269	Method	True	False	N/A	N/A	N/A			Pass	N/A	N/A	N/A	N/A	N/A	N/A
38	Processed	190521-38		Unknown		172									SCN-Bimane	T1C1	Target Compound	5485	14149	2.23	2.23	0.00		M+	N/A	N/A	N/A	N/A	124.1	124.1	-.002 (mmu)	4.844	N/A	N/A	Method	True	False	N/A	N/A	N/A			Pass	Pass	N/A	N/A	N/A	Confirmed	N/A
38	Processed	190521-38		Unknown		172									SCN-Bimane IS	T1	Internal Standard	2352	6269	2.24	2.23	-0.01		M+	1	1	1	N/A	111	111	.000 (mmu)	N/A	N/A	N/A	Method	True	False	N/A	N/A	N/A			Pass	Pass	N/A	N/A	N/A	Confirmed	N/A
38	Processed	190521-38		Unknown		172									SCN-Bimane IS	T1C1	Internal Standard	1266	3553	2.23	2.23	0.00		M+	N/A	N/A	N/A	N/A	126.1	126.1	-.002 (mmu)	N/A	N/A	N/A	Method	True	False	N/A	N/A	N/A			Pass	Pass	N/A	N/A	N/A	Confirmed	N/A
39	Processed	190521-39		Unknown		173									SCN-Bimane	T1	Target Compound	5179	12446	2.23	2.22	-0.01		M+	57.144	N/A	57.144	N/A	111	111	.000 (mmu)	2.424	1	5134	Method	True	False	N/A	N/A	N/A			Pass	N/A	N/A	N/A	N/A	N/A	N/A
39	Processed	190521-39		Unknown		173									SCN-Bimane	T1C1	Target Compound	2370	5769	2.22	2.22	0.00		M+	N/A	N/A	N/A	N/A	124.1	124.1	-.002 (mmu)	2.424	N/A	N/A	Method	True	False	N/A	N/A	N/A			Pass	Pass	N/A	N/A	N/A	Confirmed	N/A
39	Processed	190521-39		Unknown		173									SCN-Bimane IS	T1	Internal Standard	2024	5134	2.24	2.22	-0.02		M+	1	1	1	N/A	111	111	.000 (mmu)	N/A	N/A	N/A	Method	True	False	N/A	N/A	N/A			Pass	Pass	N/A	N/A	N/A	Confirmed	N/A
39	Processed	190521-39		Unknown		173									SCN-Bimane IS	T1C1	Internal Standard	1075	2490	2.22	2.22	0.00		M+	N/A	N/A	N/A	N/A	126.1	126.1	-.002 (mmu)	N/A	N/A	N/A	Method	True	False	N/A	N/A	N/A			Pass	Pass	N/A	N/A	N/A	Confirmed	N/A
4	Processed	190521-4		Cal Std	10	10ppb									SCN-Bimane	T1	Target Compound	855	1941	2.23	2.23	0.00		M+	11.765	10	11.765	N/A	111	111	.000 (mmu)	0.577	1	3362	Method	True	False	17.65	N/A	N/A			Pass	N/A	N/A	N/A	N/A	N/A	N/A
4	Processed	190521-4		Cal Std	10	10ppb									SCN-Bimane	T1C1	Target Compound	339	720	2.23	2.23	-0.01		M+	N/A	N/A	N/A	N/A	124.1	124.1	-.002 (mmu)	0.577	N/A	N/A	Method	True	False	N/A	N/A	N/A			Pass	Pass	N/A	N/A	N/A	Confirmed	N/A
4	Processed	190521-4		Cal Std	10	10ppb									SCN-Bimane IS	T1	Internal Standard	1322	3362	2.24	2.23	-0.01		M+	1	1	1	N/A	111	111	.000 (mmu)	N/A	N/A	N/A	Method	True	False	0	N/A	N/A			Pass	Pass	N/A	N/A	N/A	Confirmed	N/A
4	Processed	190521-4		Cal Std	10	10ppb									SCN-Bimane IS	T1C1	Internal Standard	679	1722	2.23	2.22	0.01		M+	N/A	N/A	N/A	N/A	126.1	126.1	-.002 (mmu)	N/A	N/A	N/A	Method	True	False	N/A	N/A	N/A			Pass	Pass	N/A	N/A	N/A	Confirmed	N/A
40	Processed	190521-40		Unknown		174									SCN-Bimane	T1	Target Compound	7611	19012	2.23	2.23	0.00		M+	80.604	N/A	80.604	N/A	111	111	.000 (mmu)	3.379	1	5626	Method	True	False	N/A	N/A	N/A			Pass	N/A	N/A	N/A	N/A	N/A	N/A
40	Processed	190521-40		Unknown		174									SCN-Bimane	T1C1	Target Compound	3538	9058	2.23	2.23	0.00		M+	N/A	N/A	N/A	N/A	124.1	124.1	-.002 (mmu)	3.379	N/A	N/A	Method	True	False	N/A	N/A	N/A			Pass	Pass	N/A	N/A	N/A	Confirmed	N/A
40	Processed	190521-40		Unknown		174									SCN-Bimane IS	T1	Internal Standard	2220	5626	2.24	2.23	-0.01		M+	1	1	1	N/A	111	111	.000 (mmu)	N/A	N/A	N/A	Method	True	False	N/A	N/A	N/A			Pass	Fail	N/A	N/A	N/A	Identified	N/A
40	Processed	190521-40		Unknown		174									SCN-Bimane IS	T1C1	Internal Standard	1231	3448	2.23	2.23	0.00		M+	N/A	N/A	N/A	N/A	126.1	126.1	-.002 (mmu)	N/A	N/A	N/A	Method	True	False	N/A	N/A	N/A			Pass	Fail	N/A	N/A	N/A	Identified	N/A
41	Processed	190521-41		Unknown		179									SCN-Bimane	T1	Target Compound	6220	15674	2.23	2.23	0.00		M+	91.187	N/A	91.187	N/A	111	111	.000 (mmu)	3.81	1	4114	Method	True	False	N/A	N/A	N/A			Pass	N/A	N/A	N/A	N/A	N/A	N/A
41	Processed	190521-41		Unknown		179									SCN-Bimane	T1C1	Target Compound	2889	7680	2.23	2.23	0.00		M+	N/A	N/A	N/A	N/A	124.1	124.1	-.002 (mmu)	3.81	N/A	N/A	Method	True	False	N/A	N/A	N/A			Pass	Pass	N/A	N/A	N/A	Confirmed	N/A
41	Processed	190521-41		Unknown		179									SCN-Bimane IS	T1	Internal Standard	1750	4114	2.24	2.23	-0.01		M+	1	1	1	N/A	111	111	.000 (mmu)	N/A	N/A	N/A	Method	True	False	N/A	N/A	N/A			Pass	Pass	N/A	N/A	N/A	Confirmed	N/A
41	Processed	190521-41		Unknown		179									SCN-Bimane IS	T1C1	Internal Standard	893	2251	2.23	2.23	0.00		M+	N/A	N/A	N/A	N/A	126.1	126.1	-.002 (mmu)	N/A	N/A	N/A	Method	True	False	N/A	N/A	N/A			Pass	Pass	N/A	N/A	N/A	Confirmed	N/A
42	Processed	190521-42		Unknown		182									SCN-Bimane	T1	Target Compound	1243	2927	2.23	2.23	0.00		M+	22.634	N/A	22.634	N/A	111	111	.000 (mmu)	1.02	1	2870	Method	True	False	N/A	N/A	N/A			Pass	N/A	N/A	N/A	N/A	N/A	N/A
42	Processed	190521-42		Unknown		182									SCN-Bimane	T1C1	Target Compound	514	1411	2.23	2.23	0.00		M+	N/A	N/A	N/A	N/A	124.1	124.1	-.002 (mmu)	1.02	N/A	N/A	Method	True	False	N/A	N/A	N/A			Pass	Pass	N/A	N/A	N/A	Confirmed	N/A
42	Processed	190521-42		Unknown		182									SCN-Bimane IS	T1	Internal Standard	1163	2870	2.24	2.23	-0.01		M+	1	1	1	N/A	111	111	.000 (mmu)	N/A	N/A	N/A	Method	True	False	N/A	N/A	N/A			Pass	Pass	N/A	N/A	N/A	Confirmed	N/A
42	Processed	190521-42		Unknown		182									SCN-Bimane IS	T1C1	Internal Standard	608	1413	2.23	2.24	-0.01		M+	N/A	N/A	N/A	N/A	126.1	126.1	-.002 (mmu)	N/A	N/A	N/A	Method	True	False	N/A	N/A	N/A			Pass	Pass	N/A	N/A	N/A	Confirmed	N/A
43	Processed	190521-43		Unknown		359									SCN-Bimane	T1	Target Compound	150	357	2.23	2.23	0.00		M+	0.555	N/A	0.555	N/A	111	111	.000 (mmu)	0.121	1	2951	Method	True	False	N/A	N/A	N/A			Pass	N/A	N/A	N/A	N/A	N/A	N/A
43	Processed	190521-43		Unknown		359									SCN-Bimane	T1C1	Target Compound	73	148	2.23	2.21	0.02		M+	N/A	N/A	N/A	N/A	124.1	124.1	-.002 (mmu)	0.121	N/A	N/A	Method	True	False	N/A	N/A	N/A			Pass	Pass	N/A	N/A	N/A	Confirmed	N/A
43	Processed	190521-43		Unknown		359									SCN-Bimane IS	T1	Internal Standard	1336	2951	2.24	2.23	-0.01		M+	1	1	1	N/A	111	111	.000 (mmu)	N/A	N/A	N/A	Method	True	False	N/A	N/A	N/A			Pass	Pass	N/A	N/A	N/A	Confirmed	N/A
43	Processed	190521-43		Unknown		359									SCN-Bimane IS	T1C1	Internal Standard	684	1607	2.23	2.24	-0.01		M+	N/A	N/A	N/A	N/A	126.1	126.1	-.002 (mmu)	N/A	N/A	N/A	Method	True	False	N/A	N/A	N/A			Pass	Pass	N/A	N/A	N/A	Confirmed	N/A
44	Processed	190521-44		Unknown		360									SCN-Bimane	T1	Target Compound	313	666	2.23	2.23	0.00		M+	0.656	N/A	0.656	N/A	111	111	.000 (mmu)	0.125	1	5324	Method	True	False	N/A	N/A	N/A			Pass	N/A	N/A	N/A	N/A	N/A	N/A
44	Processed	190521-44		Unknown		360									SCN-Bimane	T1C1	Target Compound	138	382	2.23	2.22	0.01		M+	N/A	N/A	N/A	N/A	124.1	124.1	-.002 (mmu)	0.125	N/A	N/A	Method	True	False	N/A	N/A	N/A			Pass	Fail	N/A	N/A	N/A	Identified	N/A
44	Processed	190521-44		Unknown		360									SCN-Bimane IS	T1	Internal Standard	2361	5324	2.24	2.23	-0.01		M+	1	1	1	N/A	111	111	.000 (mmu)	N/A	N/A	N/A	Method	True	False	N/A	N/A	N/A			Pass	Pass	N/A	N/A	N/A	Confirmed	N/A
44	Processed	190521-44		Unknown		360									SCN-Bimane IS	T1C1	Internal Standard	1081	3109	2.23	2.23	0.00		M+	N/A	N/A	N/A	N/A	126.1	126.1	-.002 (mmu)	N/A	N/A	N/A	Method	True	False	N/A	N/A	N/A			Pass	Pass	N/A	N/A	N/A	Confirmed	N/A
45	Processed	190521-45		Unknown		361									SCN-Bimane	T1	Target Compound	1010	2394	2.23	2.23	0.00		M+	10.656	N/A	10.656	N/A	111	111	.000 (mmu)	0.532	1	4498	Method	True	False	N/A	N/A	N/A			Pass	N/A	N/A	N/A	N/A	N/A	N/A
45	Processed	190521-45		Unknown		361									SCN-Bimane	T1C1	Target Compound	495	1202	2.23	2.22	0.01		M+	N/A	N/A	N/A	N/A	124.1	124.1	-.002 (mmu)	0.532	N/A	N/A	Method	True	False	N/A	N/A	N/A			Pass	Pass	N/A	N/A	N/A	Confirmed	N/A
45	Processed	190521-45		Unknown		361									SCN-Bimane IS	T1	Internal Standard	1826	4498	2.24	2.23	-0.01		M+	1	1	1	N/A	111	111	.000 (mmu)	N/A	N/A	N/A	Method	True	False	N/A	N/A	N/A			Pass	Pass	N/A	N/A	N/A	Confirmed	N/A
45	Processed	190521-45		Unknown		361									SCN-Bimane IS	T1C1	Internal Standard	943	2562	2.23	2.22	0.01		M+	N/A	N/A	N/A	N/A	126.1	126.1	-.002 (mmu)	N/A	N/A	N/A	Method	True	False	N/A	N/A	N/A			Pass	Pass	N/A	N/A	N/A	Confirmed	N/A
46	Processed	190521-46		Unknown		362									SCN-Bimane	T1	Target Compound	212	399	2.23	2.23	0.00		M+	-0.545	N/A	-0.545	N/A	111	111	.000 (mmu)	0.076	1	5232	Method	True	False	N/A	N/A	N/A			Pass	N/A	N/A	N/A	N/A	N/A	N/A
46	Processed	190521-46		Unknown		362									SCN-Bimane	T1C1	Target Compound	64	172	2.23	2.22	0.00		M+	N/A	N/A	N/A	N/A	124.1	124.1	-.002 (mmu)	0.076	N/A	N/A	Method	True	False	N/A	N/A	N/A			Pass	Pass	N/A	N/A	N/A	Confirmed	N/A
46	Processed	190521-46		Unknown		362									SCN-Bimane IS	T1	Internal Standard	2072	5232	2.24	2.23	-0.01		M+	1	1	1	N/A	111	111	.000 (mmu)	N/A	N/A	N/A	Method	True	False	N/A	N/A	N/A			Pass	Pass	N/A	N/A	N/A	Confirmed	N/A
46	Processed	190521-46		Unknown		362									SCN-Bimane IS	T1C1	Internal Standard	994	2598	2.23	2.23	0.00		M+	N/A	N/A	N/A	N/A	126.1	126.1	-.002 (mmu)	N/A	N/A	N/A	Method	True	False	N/A	N/A	N/A			Pass	Pass	N/A	N/A	N/A	Confirmed	N/A
47	Processed	190521-47		Unknown		363									SCN-Bimane	T1	Target Compound	357	788	2.23	2.23	0.00		M+	-0.274	N/A	-0.274	N/A	111	111	.000 (mmu)	0.087	1	9024	Method	True	False	N/A	N/A	N/A			Pass	N/A	N/A	N/A	N/A	N/A	N/A
47	Processed	190521-47		Unknown		363									SCN-Bimane	T1C1	Target Compound	177	450	2.23	2.23	0.00		M+	N/A	N/A	N/A	N/A	124.1	124.1	-.002 (mmu)	0.087	N/A	N/A	Method	True	False	N/A	N/A	N/A			Pass	Fail	N/A	N/A	N/A	Identified	N/A
47	Processed	190521-47		Unknown		363									SCN-Bimane IS	T1	Internal Standard	3780	9024	2.24	2.23	-0.01		M+	1	1	1	N/A	111	111	.000 (mmu)	N/A	N/A	N/A	Method	True	False	N/A	N/A	N/A			Pass	Pass	N/A	N/A	N/A	Confirmed	N/A
47	Processed	190521-47		Unknown		363									SCN-Bimane IS	T1C1	Internal Standard	1738	4615	2.23	2.23	0.00		M+	N/A	N/A	N/A	N/A	126.1	126.1	-.002 (mmu)	N/A	N/A	N/A	Method	True	False	N/A	N/A	N/A			Pass	Pass	N/A	N/A	N/A	Confirmed	N/A
48	Processed	190521-48		Unknown		364									SCN-Bimane	T1	Target Compound	316	671	2.23	2.23	0.00		M+	-0.277	N/A	-0.277	N/A	111	111	.000 (mmu)	0.087	1	7696	Method	True	False	N/A	N/A	N/A			Pass	N/A	N/A	N/A	N/A	N/A	N/A
48	Processed	190521-48		Unknown		364									SCN-Bimane	T1C1	Target Compound	223	418	2.23	2.23	0.00		M+	N/A	N/A	N/A	N/A	124.1	124.1	-.002 (mmu)	0.087	N/A	N/A	Method	True	False	N/A	N/A	N/A			Pass	Fail	N/A	N/A	N/A	Identified	N/A
48	Processed	190521-48		Unknown		364									SCN-Bimane IS	T1	Internal Standard	3175	7696	2.24	2.23	-0.01		M+	1	1	1	N/A	111	111	.000 (mmu)	N/A	N/A	N/A	Method	True	False	N/A	N/A	N/A			Pass	Pass	N/A	N/A	N/A	Confirmed	N/A
48	Processed	190521-48		Unknown		364									SCN-Bimane IS	T1C1	Internal Standard	1574	4141	2.23	2.23	0.00		M+	N/A	N/A	N/A	N/A	126.1	126.1	-.002 (mmu)	N/A	N/A	N/A	Method	True	False	N/A	N/A	N/A			Pass	Pass	N/A	N/A	N/A	Confirmed	N/A
49	Processed	190521-49		Unknown		365									SCN-Bimane	T1	Target Compound	59	161	2.23	2.24	0.01		M+	-1.271	N/A	-1.271	N/A	111	111	.000 (mmu)	0.047	1	3437	Method	True	False	N/A	N/A	N/A			Pass	N/A	N/A	N/A	N/A	N/A	N/A
49	Processed	190521-49		Unknown		365									SCN-Bimane	T1C1	Target Compound	55	125	2.24	2.26	-0.03		M+	N/A	N/A	N/A	N/A	124.1	124.1	-.002 (mmu)	0.047	N/A	N/A	Method	True	False	N/A	N/A	N/A			Pass	Fail	N/A	N/A	N/A	Identified	N/A
49	Processed	190521-49		Unknown		365									SCN-Bimane IS	T1	Internal Standard	1251	3437	2.24	2.24	0.00		M+	1	1	1	N/A	111	111	.000 (mmu)	N/A	N/A	N/A	Method	True	False	N/A	N/A	N/A			Pass	Fail	N/A	N/A	N/A	Identified	N/A
49	Processed	190521-49		Unknown		365									SCN-Bimane IS	T1C1	Internal Standard	531	2187	2.24	2.23	0.01		M+	N/A	N/A	N/A	N/A	126.1	126.1	-.002 (mmu)	N/A	N/A	N/A	Method	True	False	N/A	N/A	N/A			Pass	Fail	N/A	N/A	N/A	Identified	N/A
5	Processed	190521-5		Cal Std	25	25ppb									SCN-Bimane	T1	Target Compound	1734	4189	2.23	2.23	0.00		M+	24.885	25	24.885	N/A	111	111	.000 (mmu)	1.111	1	3770	Method	True	False	-0.46	N/A	N/A			Pass	N/A	N/A	N/A	N/A	N/A	N/A
5	Processed	190521-5		Cal Std	25	25ppb									SCN-Bimane	T1C1	Target Compound	899	1988	2.23	2.24	0.00		M+	N/A	N/A	N/A	N/A	124.1	124.1	-.002 (mmu)	1.111	N/A	N/A	Method	True	False	N/A	N/A	N/A			Pass	Pass	N/A	N/A	N/A	Confirmed	N/A
5	Processed	190521-5		Cal Std	25	25ppb									SCN-Bimane IS	T1	Internal Standard	1617	3770	2.24	2.24	0.00		M+	1	1	1	N/A	111	111	.000 (mmu)	N/A	N/A	N/A	Method	True	False	0	N/A	N/A			Pass	Pass	N/A	N/A	N/A	Confirmed	N/A
5	Processed	190521-5		Cal Std	25	25ppb									SCN-Bimane IS	T1C1	Internal Standard	651	1616	2.24	2.23	0.01		M+	N/A	N/A	N/A	N/A	126.1	126.1	-.002 (mmu)	N/A	N/A	N/A	Method	True	False	N/A	N/A	N/A			Pass	Pass	N/A	N/A	N/A	Confirmed	N/A
50	Processed	190521-50		Unknown		366									SCN-Bimane	T1	Target Compound	254	471	2.23	2.23	0.00		M+	-0.958	N/A	-0.958	N/A	111	111	.000 (mmu)	0.059	1	7929	Method	True	False	N/A	N/A	N/A			Pass	N/A	N/A	N/A	N/A	N/A	N/A
50	Processed	190521-50		Unknown		366									SCN-Bimane	T1C1	Target Compound	139	342	2.23	2.23	0.00		M+	N/A	N/A	N/A	N/A	124.1	124.1	-.002 (mmu)	0.059	N/A	N/A	Method	True	False	N/A	N/A	N/A			Pass	Fail	N/A	N/A	N/A	Identified	N/A
50	Processed	190521-50		Unknown		366									SCN-Bimane IS	T1	Internal Standard	3240	7929	2.24	2.23	-0.01		M+	1	1	1	N/A	111	111	.000 (mmu)	N/A	N/A	N/A	Method	True	False	N/A	N/A	N/A			Pass	Pass	N/A	N/A	N/A	Confirmed	N/A
50	Processed	190521-50		Unknown		366									SCN-Bimane IS	T1C1	Internal Standard	1622	3830	2.23	2.23	0.00		M+	N/A	N/A	N/A	N/A	126.1	126.1	-.002 (mmu)	N/A	N/A	N/A	Method	True	False	N/A	N/A	N/A			Pass	Pass	N/A	N/A	N/A	Confirmed	N/A
6	Processed	190521-6		Cal Std	50	50ppb									SCN-Bimane	T1	Target Compound	2184	5726	2.23	2.24	0.01		M+	47.975	50	47.975	N/A	111	111	.000 (mmu)	2.051	1	2792	Method	True	False	-4.05	N/A	N/A			Pass	N/A	N/A	N/A	N/A	N/A	N/A
6	Processed	190521-6		Cal Std	50	50ppb									SCN-Bimane	T1C1	Target Compound	1094	2852	2.24	2.23	0.01		M+	N/A	N/A	N/A	N/A	124.1	124.1	-.002 (mmu)	2.051	N/A	N/A	Method	True	False	N/A	N/A	N/A			Pass	Pass	N/A	N/A	N/A	Confirmed	N/A
6	Processed	190521-6		Cal Std	50	50ppb									SCN-Bimane IS	T1	Internal Standard	1181	2792	2.24	2.24	0.00		M+	1	1	1	N/A	111	111	.000 (mmu)	N/A	N/A	N/A	Method	True	False	0	N/A	N/A			Pass	Pass	N/A	N/A	N/A	Confirmed	N/A
6	Processed	190521-6		Cal Std	50	50ppb									SCN-Bimane IS	T1C1	Internal Standard	489	1360	2.24	2.24	0.00		M+	N/A	N/A	N/A	N/A	126.1	126.1	-.002 (mmu)	N/A	N/A	N/A	Method	True	False	N/A	N/A	N/A			Pass	Pass	N/A	N/A	N/A	Confirmed	N/A
7	Processed	190521-7		Cal Std	100	100ppb									SCN-Bimane	T1	Target Compound	4142	10753	2.23	2.24	0.01		M+	101.086	100	101.086	N/A	111	111	.000 (mmu)	4.213	1	2553	Method	True	False	1.09	N/A	N/A			Pass	N/A	N/A	N/A	N/A	N/A	N/A
7	Processed	190521-7		Cal Std	100	100ppb									SCN-Bimane	T1C1	Target Compound	1931	5297	2.24	2.23	0.00		M+	N/A	N/A	N/A	N/A	124.1	124.1	-.002 (mmu)	4.213	N/A	N/A	Method	True	False	N/A	N/A	N/A			Pass	Pass	N/A	N/A	N/A	Confirmed	N/A
7	Processed	190521-7		Cal Std	100	100ppb									SCN-Bimane IS	T1	Internal Standard	942	2553	2.24	2.24	0.00		M+	1	1	1	N/A	111	111	.000 (mmu)	N/A	N/A	N/A	Method	True	False	0	N/A	N/A			Pass	Pass	N/A	N/A	N/A	Confirmed	N/A
7	Processed	190521-7		Cal Std	100	100ppb									SCN-Bimane IS	T1C1	Internal Standard	482	1520	2.24	2.23	0.01		M+	N/A	N/A	N/A	N/A	126.1	126.1	-.002 (mmu)	N/A	N/A	N/A	Method	True	False	N/A	N/A	N/A			Pass	Pass	N/A	N/A	N/A	Confirmed	N/A
8	Processed	190521-8		Unknown		1ppm									SCN-Bimane	T1	Target Compound	31866	85253	2.23	2.23	0.00		M+	349.366	N/A	349.366	N/A	111	111	.000 (mmu)	14.318	1	5954	Method	True	False	N/A	N/A	N/A			Pass	N/A	N/A	N/A	N/A	N/A	N/A
8	Processed	190521-8		Unknown		1ppm									SCN-Bimane	T1C1	Target Compound	14391	39378	2.23	2.23	0.00		M+	N/A	N/A	N/A	N/A	124.1	124.1	-.002 (mmu)	14.318	N/A	N/A	Method	True	False	N/A	N/A	N/A			Pass	Pass	N/A	N/A	N/A	Confirmed	N/A
8	Processed	190521-8		Unknown		1ppm									SCN-Bimane IS	T1	Internal Standard	2190	5954	2.24	2.24	0.00		M+	1	1	1	N/A	111	111	.000 (mmu)	N/A	N/A	N/A	Method	True	False	N/A	N/A	N/A			Pass	Pass	N/A	N/A	N/A	Confirmed	N/A
8	Processed	190521-8		Unknown		1ppm									SCN-Bimane IS	T1C1	Internal Standard	948	2842	2.24	2.24	0.00		M+	N/A	N/A	N/A	N/A	126.1	126.1	-.002 (mmu)	N/A	N/A	N/A	Method	True	False	N/A	N/A	N/A			Pass	Pass	N/A	N/A	N/A	Confirmed	N/A
9	Processed	190521-9		Unknown		M1B									SCN-Bimane	T1	Target Compound	14601	37098	2.23	2.23	0.00		M+	117.328	N/A	117.328	N/A	111	111	.000 (mmu)	4.874	1	7611	Method	True	False	N/A	N/A	N/A			Pass	N/A	N/A	N/A	N/A	N/A	N/A
9	Processed	190521-9		Unknown		M1B									SCN-Bimane	T1C1	Target Compound	6731	16132	2.23	2.23	0.00		M+	N/A	N/A	N/A	N/A	124.1	124.1	-.002 (mmu)	4.874	N/A	N/A	Method	True	False	N/A	N/A	N/A			Pass	Pass	N/A	N/A	N/A	Confirmed	N/A
9	Processed	190521-9		Unknown		M1B									SCN-Bimane IS	T1	Internal Standard	3065	7611	2.24	2.23	-0.01		M+	1	1	1	N/A	111	111	.000 (mmu)	N/A	N/A	N/A	Method	True	False	N/A	N/A	N/A			Pass	Pass	N/A	N/A	N/A	Confirmed	N/A
9	Processed	190521-9		Unknown		M1B									SCN-Bimane IS	T1C1	Internal Standard	1663	4475	2.23	2.23	0.00		M+	N/A	N/A	N/A	N/A	126.1	126.1	-.002 (mmu)	N/A	N/A	N/A	Method	True	False	N/A	N/A	N/A			Pass	Pass	N/A	N/A	N/A	Confirmed	N/A
[truncated: 15 more columns]

## Sheet: Filter
Batch Order	Status	Filename	Group	Sample Type	Level	Sample ID	Sample Name	Comments	ColumnHeader1	ColumnHeader2	ColumnHeader3	ColumnHeader4	ColumnHeader5	ColumnHeader6	Compound	Peak Label	Type	Height	Area	RT	Actual RT	RT Delta	Formula	Adduct	Calculated Amt	Theoretical Amt	Sample Amt	Std Add Amount	m/z (Expected)	m/z (Apex)	m/z (Delta)	Response Ratio	ISTD Amt	ISTD Response	Integration Mode	Active	Excluded	%Diff	%RSD	% CV	Channel	Final Units	PK	IR	IP	LS	FI	Confirm	Isotopic Pattern Score (%)
1	Processed	190521-1		Matrix Blank		0ppb									SCN-Bimane	T1	Target Compound	11	4	2.23	2.17	-0.06		M+	-2.386	N/A	-2.386	N/A	111	111	.000 (mmu)	0.001	1	3275	Method	True	False	N/A	N/A	N/A			Pass	N/A	N/A	N/A	N/A	N/A	N/A
1	Processed	190521-1		Matrix Blank		0ppb									SCN-Bimane	T1C1	Target Compound	2	1	2.17	2.25	-0.08		M+	N/A	N/A	N/A	N/A	124.1	124.1	-.002 (mmu)	0.001	N/A	N/A	Method	True	False	N/A	N/A	N/A			Pass	Fail	N/A	N/A	N/A	Identified	N/A
1	Processed	190521-1		Matrix Blank		0ppb									SCN-Bimane IS	T1	Internal Standard	1471	3275	2.24	2.31	0.07		M+	1	1	1	N/A	111	111	.000 (mmu)	N/A	N/A	N/A	Method	True	False	N/A	N/A	N/A			Pass	Pass	N/A	N/A	N/A	Confirmed	N/A
1	Processed	190521-1		Matrix Blank		0ppb									SCN-Bimane IS	T1C1	Internal Standard	682	1698	2.31	2.31	0.00		M+	N/A	N/A	N/A	N/A	126.1	126.1	-.002 (mmu)	N/A	N/A	N/A	Method	True	False	N/A	N/A	N/A			Pass	Pass	N/A	N/A	N/A	Confirmed	N/A
10	Processed	190521-10		Unknown		M2020									SCN-Bimane	T1	Target Compound	13538	33363	2.23	2.22	-0.01		M+	113.632	N/A	113.632	N/A	111	111	.000 (mmu)	4.724	1	7063	Method	True	False	N/A	N/A	N/A			Pass	N/A	N/A	N/A	N/A	N/A	N/A
10	Processed	190521-10		Unknown		M2020									SCN-Bimane	T1C1	Target Compound	6076	15216	2.22	2.23	0.00		M+	N/A	N/A	N/A	N/A	124.1	124.1	-.002 (mmu)	4.724	N/A	N/A	Method	True	False	N/A	N/A	N/A			Pass	Pass	N/A	N/A	N/A	Confirmed	N/A
10	Processed	190521-10		Unknown		M2020									SCN-Bimane IS	T1	Internal Standard	2768	7063	2.24	2.23	-0.01		M+	1	1	1	N/A	111	111	.000 (mmu)	N/A	N/A	N/A	Method	True	False	N/A	N/A	N/A			Pass	Fail	N/A	N/A	N/A	Identified	N/A
10	Processed	190521-10		Unknown		M2020									SCN-Bimane IS	T1C1	Internal Standard	1365	4630	2.23	2.24	-0.01		M+	N/A	N/A	N/A	N/A	126.1	126.1	-.002 (mmu)	N/A	N/A	N/A	Method	True	False	N/A	N/A	N/A			Pass	Fail	N/A	N/A	N/A	Identified	N/A
11	Processed	190521-11		Unknown		M2021									SCN-Bimane	T1	Target Compound	6180	15561	2.23	2.23	0.00		M+	129.057	N/A	129.057	N/A	111	111	.000 (mmu)	5.351	1	2908	Method	True	False	N/A	N/A	N/A			Pass	N/A	N/A	N/A	N/A	N/A	N/A
11	Processed	190521-11		Unknown		M2021									SCN-Bimane	T1C1	Target Compound	2719	6952	2.23	2.23	0.01		M+	N/A	N/A	N/A	N/A	124.1	124.1	-.002 (mmu)	5.351	N/A	N/A	Method	True	False	N/A	N/A	N/A			Pass	Pass	N/A	N/A	N/A	Confirmed	N/A
11	Processed	190521-11		Unknown		M2021									SCN-Bimane IS	T1	Internal Standard	1152	2908	2.24	2.24	0.00		M+	1	1	1	N/A	111	111	.000 (mmu)	N/A	N/A	N/A	Method	True	False	N/A	N/A	N/A			Pass	Pass	N/A	N/A	N/A	Confirmed	N/A
11	Processed	190521-11		Unknown		M2021									SCN-Bimane IS	T1C1	Internal Standard	683	1492	2.24	2.23	0.01		M+	N/A	N/A	N/A	N/A	126.1	126.1	-.002 (mmu)	N/A	N/A	N/A	Method	True	False	N/A	N/A	N/A			Pass	Pass	N/A	N/A	N/A	Confirmed	N/A
12	Processed	190521-12		Unknown		M2022									SCN-Bimane	T1	Target Compound	9270	24365	2.23	2.23	0.00		M+	120.677	N/A	120.677	N/A	111	111	.000 (mmu)	5.01	1	4863	Method	True	False	N/A	N/A	N/A			Pass	N/A	N/A	N/A	N/A	N/A	N/A
12	Processed	190521-12		Unknown		M2022									SCN-Bimane	T1C1	Target Compound	4452	11547	2.23	2.23	0.00		M+	N/A	N/A	N/A	N/A	124.1	124.1	-.002 (mmu)	5.01	N/A	N/A	Method	True	False	N/A	N/A	N/A			Pass	Pass	N/A	N/A	N/A	Confirmed	N/A
12	Processed	190521-12		Unknown		M2022									SCN-Bimane IS	T1	Internal Standard	1879	4863	2.24	2.23	-0.01		M+	1	1	1	N/A	111	111	.000 (mmu)	N/A	N/A	N/A	Method	True	False	N/A	N/A	N/A			Pass	Fail	N/A	N/A	N/A	Identified	N/A
12	Processed	190521-12		Unknown		M2022									SCN-Bimane IS	T1C1	Internal Standard	1052	3031	2.23	2.23	0.00		M+	N/A	N/A	N/A	N/A	126.1	126.1	-.002 (mmu)	N/A	N/A	N/A	Method	True	False	N/A	N/A	N/A			Pass	Fail	N/A	N/A	N/A	Identified	N/A
13	Processed	190521-13		Unknown		M3023									SCN-Bimane	T1	Target Compound	9088	22210	2.23	2.23	0.00		M+	128.05	N/A	128.05	N/A	111	111	.000 (mmu)	5.31	1	4182	Method	True	False	N/A	N/A	N/A			Pass	N/A	N/A	N/A	N/A	N/A	N/A
13	Processed	190521-13		Unknown		M3023									SCN-Bimane	T1C1	Target Compound	4006	10491	2.23	2.23	0.00		M+	N/A	N/A	N/A	N/A	124.1	124.1	-.002 (mmu)	5.31	N/A	N/A	Method	True	False	N/A	N/A	N/A			Pass	Pass	N/A	N/A	N/A	Confirmed	N/A
13	Processed	190521-13		Unknown		M3023									SCN-Bimane IS	T1	Internal Standard	1650	4182	2.24	2.23	-0.01		M+	1	1	1	N/A	111	111	.000 (mmu)	N/A	N/A	N/A	Method	True	False	N/A	N/A	N/A			Pass	Pass	N/A	N/A	N/A	Confirmed	N/A
13	Processed	190521-13		Unknown		M3023									SCN-Bimane IS	T1C1	Internal Standard	810	2097	2.23	2.23	0.00		M+	N/A	N/A	N/A	N/A	126.1	126.1	-.002 (mmu)	N/A	N/A	N/A	Method	True	False	N/A	N/A	N/A			Pass	Pass	N/A	N/A	N/A	Confirmed	N/A
14	Processed	190521-14		Unknown		M3024									SCN-Bimane	T1	Target Compound	9304	24338	2.23	2.22	-0.01		M+	132.463	N/A	132.463	N/A	111	111	.000 (mmu)	5.49	1	4433	Method	True	False	N/A	N/A	N/A			Pass	N/A	N/A	N/A	N/A	N/A	N/A
14	Processed	190521-14		Unknown		M3024									SCN-Bimane	T1C1	Target Compound	4278	11039	2.22	2.23	0.00		M+	N/A	N/A	N/A	N/A	124.1	124.1	-.002 (mmu)	5.49	N/A	N/A	Method	True	False	N/A	N/A	N/A			Pass	Pass	N/A	N/A	N/A	Confirmed	N/A
14	Processed	190521-14		Unknown		M3024									SCN-Bimane IS	T1	Internal Standard	1840	4433	2.24	2.23	-0.01		M+	1	1	1	N/A	111	111	.000 (mmu)	N/A	N/A	N/A	Method	True	False	N/A	N/A	N/A			Pass	Pass	N/A	N/A	N/A	Confirmed	N/A
14	Processed	190521-14		Unknown		M3024									SCN-Bimane IS	T1C1	Internal Standard	773	2188	2.23	2.23	0.00		M+	N/A	N/A	N/A	N/A	126.1	126.1	-.002 (mmu)	N/A	N/A	N/A	Method	True	False	N/A	N/A	N/A			Pass	Pass	N/A	N/A	N/A	Confirmed	N/A
15	Processed	190521-15		Unknown		M3025									SCN-Bimane	T1	Target Compound	8156	21593	2.23	2.22	-0.01		M+	149.58	N/A	149.58	N/A	111	111	.000 (mmu)	6.187	1	3490	Method	True	False	N/A	N/A	N/A			Pass	N/A	N/A	N/A	N/A	N/A	N/A
15	Processed	190521-15		Unknown		M3025									SCN-Bimane	T1C1	Target Compound	4244	10259	2.22	2.23	-0.01		M+	N/A	N/A	N/A	N/A	124.1	124.1	-.002 (mmu)	6.187	N/A	N/A	Method	True	False	N/A	N/A	N/A			Pass	Pass	N/A	N/A	N/A	Confirmed	N/A
15	Processed	190521-15		Unknown		M3025									SCN-Bimane IS	T1	Internal Standard	1507	3490	2.24	2.23	-0.01		M+	1	1	1	N/A	111	111	.000 (mmu)	N/A	N/A	N/A	Method	True	False	N/A	N/A	N/A			Pass	Fail	N/A	N/A	N/A	Identified	N/A
15	Processed	190521-15		Unknown		M3025									SCN-Bimane IS	T1C1	Internal Standard	697	2300	2.23	2.22	0.01		M+	N/A	N/A	N/A	N/A	126.1	126.1	-.002 (mmu)	N/A	N/A	N/A	Method	True	False	N/A	N/A	N/A			Pass	Fail	N/A	N/A	N/A	Identified	N/A
16	Processed	190521-16		Unknown		M4026									SCN-Bimane	T1	Target Compound	5600	14485	2.23	2.22	-0.01		M+	122.424	N/A	122.424	N/A	111	111	.000 (mmu)	5.081	1	2851	Method	True	False	N/A	N/A	N/A			Pass	N/A	N/A	N/A	N/A	N/A	N/A
16	Processed	190521-16		Unknown		M4026									SCN-Bimane	T1C1	Target Compound	2684	6802	2.22	2.23	0.00		M+	N/A	N/A	N/A	N/A	124.1	124.1	-.002 (mmu)	5.081	N/A	N/A	Method	True	False	N/A	N/A	N/A			Pass	Pass	N/A	N/A	N/A	Confirmed	N/A
16	Processed	190521-16		Unknown		M4026									SCN-Bimane IS	T1	Internal Standard	1147	2851	2.24	2.22	-0.02		M+	1	1	1	N/A	111	111	.000 (mmu)	N/A	N/A	N/A	Method	True	False	N/A	N/A	N/A			Pass	Pass	N/A	N/A	N/A	Confirmed	N/A
16	Processed	190521-16		Unknown		M4026									SCN-Bimane IS	T1C1	Internal Standard	543	1465	2.22	2.22	0.00		M+	N/A	N/A	N/A	N/A	126.1	126.1	-.002 (mmu)	N/A	N/A	N/A	Method	True	False	N/A	N/A	N/A			Pass	Pass	N/A	N/A	N/A	Confirmed	N/A
17	Processed	190521-17		Unknown		M4027									SCN-Bimane	T1	Target Compound	8928	21935	2.23	2.23	0.00		M+	121.827	N/A	121.827	N/A	111	111	.000 (mmu)	5.057	1	4337	Method	True	False	N/A	N/A	N/A			Pass	N/A	N/A	N/A	N/A	N/A	N/A
17	Processed	190521-17		Unknown		M4027									SCN-Bimane	T1C1	Target Compound	4202	10084	2.23	2.23	0.00		M+	N/A	N/A	N/A	N/A	124.1	124.1	-.002 (mmu)	5.057	N/A	N/A	Method	True	False	N/A	N/A	N/A			Pass	Pass	N/A	N/A	N/A	Confirmed	N/A
17	Processed	190521-17		Unknown		M4027									SCN-Bimane IS	T1	Internal Standard	1624	4337	2.24	2.22	-0.02		M+	1	1	1	N/A	111	111	.000 (mmu)	N/A	N/A	N/A	Method	True	False	N/A	N/A	N/A			Pass	Pass	N/A	N/A	N/A	Confirmed	N/A
17	Processed	190521-17		Unknown		M4027									SCN-Bimane IS	T1C1	Internal Standard	825	2198	2.22	2.22	0.00		M+	N/A	N/A	N/A	N/A	126.1	126.1	-.002 (mmu)	N/A	N/A	N/A	Method	True	False	N/A	N/A	N/A			Pass	Pass	N/A	N/A	N/A	Confirmed	N/A
18	Processed	190521-18		Unknown		M4028									SCN-Bimane	T1	Target Compound	7464	19926	2.23	2.23	0.00		M+	129.747	N/A	129.747	N/A	111	111	.000 (mmu)	5.379	1	3704	Method	True	False	N/A	N/A	N/A			Pass	N/A	N/A	N/A	N/A	N/A	N/A
18	Processed	190521-18		Unknown		M4028									SCN-Bimane	T1C1	Target Compound	4004	9167	2.23	2.23	0.01		M+	N/A	N/A	N/A	N/A	124.1	124.1	-.002 (mmu)	5.379	N/A	N/A	Method	True	False	N/A	N/A	N/A			Pass	Pass	N/A	N/A	N/A	Confirmed	N/A
18	Processed	190521-18		Unknown		M4028									SCN-Bimane IS	T1	Internal Standard	1427	3704	2.24	2.23	-0.01		M+	1	1	1	N/A	111	111	.000 (mmu)	N/A	N/A	N/A	Method	True	False	N/A	N/A	N/A			Pass	Pass	N/A	N/A	N/A	Confirmed	N/A
18	Processed	190521-18		Unknown		M4028									SCN-Bimane IS	T1C1	Internal Standard	773	2179	2.23	2.23	0.00		M+	N/A	N/A	N/A	N/A	126.1	126.1	-.002 (mmu)	N/A	N/A	N/A	Method	True	False	N/A	N/A	N/A			Pass	Pass	N/A	N/A	N/A	Confirmed	N/A
19	Processed	190521-19		Unknown		MB029									SCN-Bimane	T1	Target Compound	3299	8877	2.23	2.23	0.00		M+	57.999	N/A	57.999	N/A	111	111	.000 (mmu)	2.459	1	3610	Method	True	False	N/A	N/A	N/A			Pass	N/A	N/A	N/A	N/A	N/A	N/A
19	Processed	190521-19		Unknown		MB029									SCN-Bimane	T1C1	Target Compound	1677	3940	2.23	2.23	0.01		M+	N/A	N/A	N/A	N/A	124.1	124.1	-.002 (mmu)	2.459	N/A	N/A	Method	True	False	N/A	N/A	N/A			Pass	Pass	N/A	N/A	N/A	Confirmed	N/A
19	Processed	190521-19		Unknown		MB029									SCN-Bimane IS	T1	Internal Standard	1478	3610	2.24	2.23	-0.01		M+	1	1	1	N/A	111	111	.000 (mmu)	N/A	N/A	N/A	Method	True	False	N/A	N/A	N/A			Pass	Pass	N/A	N/A	N/A	Confirmed	N/A
19	Processed	190521-19		Unknown		MB029									SCN-Bimane IS	T1C1	Internal Standard	721	1728	2.23	2.23	0.00		M+	N/A	N/A	N/A	N/A	126.1	126.1	-.002 (mmu)	N/A	N/A	N/A	Method	True	False	N/A	N/A	N/A			Pass	Pass	N/A	N/A	N/A	Confirmed	N/A
2	Processed	190521-2		Unknown		1ppb									SCN-Bimane	T1	Target Compound	99	204	2.23	2.24	0.01		M+	-1.243	N/A	-1.243	N/A	111	111	.000 (mmu)	0.048	1	4271	Method	True	False	N/A	N/A	N/A			Pass	N/A	N/A	N/A	N/A	N/A	N/A
2	Processed	190521-2		Unknown		1ppb									SCN-Bimane	T1C1	Target Compound	78	108	2.24	2.25	-0.01		M+	N/A	N/A	N/A	N/A	124.1	124.1	-.002 (mmu)	0.048	N/A	N/A	Method	True	False	N/A	N/A	N/A			Pass	Pass	N/A	N/A	N/A	Confirmed	N/A
2	Processed	190521-2		Unknown		1ppb									SCN-Bimane IS	T1	Internal Standard	1559	4271	2.24	2.24	0.00		M+	1	1	1	N/A	111	111	.000 (mmu)	N/A	N/A	N/A	Method	True	False	N/A	N/A	N/A			Pass	Pass	N/A	N/A	N/A	Confirmed	N/A
2	Processed	190521-2		Unknown		1ppb									SCN-Bimane IS	T1C1	Internal Standard	819	2390	2.24	2.24	0.00		M+	N/A	N/A	N/A	N/A	126.1	126.1	-.002 (mmu)	N/A	N/A	N/A	Method	True	False	N/A	N/A	N/A			Pass	Pass	N/A	N/A	N/A	Confirmed	N/A
20	Processed	190521-20		Unknown		MB030									SCN-Bimane	T1	Target Compound	5338	13400	2.23	2.23	0.00		M+	57.576	N/A	57.576	N/A	111	111	.000 (mmu)	2.442	1	5488	Method	True	False	N/A	N/A	N/A			Pass	N/A	N/A	N/A	N/A	N/A	N/A
20	Processed	190521-20		Unknown		MB030									SCN-Bimane	T1C1	Target Compound	2459	6006	2.23	2.23	0.00		M+	N/A	N/A	N/A	N/A	124.1	124.1	-.002 (mmu)	2.442	N/A	N/A	Method	True	False	N/A	N/A	N/A			Pass	Pass	N/A	N/A	N/A	Confirmed	N/A
20	Processed	190521-20		Unknown		MB030									SCN-Bimane IS	T1	Internal Standard	2061	5488	2.24	2.23	-0.01		M+	1	1	1	N/A	111	111	.000 (mmu)	N/A	N/A	N/A	Method	True	False	N/A	N/A	N/A			Pass	Pass	N/A	N/A	N/A	Confirmed	N/A
20	Processed	190521-20		Unknown		MB030									SCN-Bimane IS	T1C1	Internal Standard	1034	2787	2.23	2.24	0.00		M+	N/A	N/A	N/A	N/A	126.1	126.1	-.002 (mmu)	N/A	N/A	N/A	Method	True	False	N/A	N/A	N/A			Pass	Pass	N/A	N/A	N/A	Confirmed	N/A
21	Processed	190521-21		Unknown		MB031									SCN-Bimane	T1	Target Compound	4405	10694	2.23	2.22	-0.01		M+	54.706	N/A	54.706	N/A	111	111	.000 (mmu)	2.325	1	4599	Method	True	False	N/A	N/A	N/A			Pass	N/A	N/A	N/A	N/A	N/A	N/A
21	Processed	190521-21		Unknown		MB031									SCN-Bimane	T1C1	Target Compound	2035	5074	2.22	2.22	0.00		M+	N/A	N/A	N/A	N/A	124.1	124.1	-.002 (mmu)	2.325	N/A	N/A	Method	True	False	N/A	N/A	N/A			Pass	Pass	N/A	N/A	N/A	Confirmed	N/A
21	Processed	190521-21		Unknown		MB031									SCN-Bimane IS	T1	Internal Standard	1831	4599	2.24	2.22	-0.02		M+	1	1	1	N/A	111	111	.000 (mmu)	N/A	N/A	N/A	Method	True	False	N/A	N/A	N/A			Pass	Pass	N/A	N/A	N/A	Confirmed	N/A
21	Processed	190521-21		Unknown		MB031									SCN-Bimane IS	T1C1	Internal Standard	827	2228	2.22	2.22	0.00		M+	N/A	N/A	N/A	N/A	126.1	126.1	-.002 (mmu)	N/A	N/A	N/A	Method	True	False	N/A	N/A	N/A			Pass	Pass	N/A	N/A	N/A	Confirmed	N/A
22	Processed	190521-22		Unknown		MB032									SCN-Bimane	T1	Target Compound	6963	16774	2.23	2.22	-0.01		M+	58.637	N/A	58.637	N/A	111	111	.000 (mmu)	2.485	1	6750	Method	True	False	N/A	N/A	N/A			Pass	N/A	N/A	N/A	N/A	N/A	N/A
22	Processed	190521-22		Unknown		MB032									SCN-Bimane	T1C1	Target Compound	3031	7831	2.22	2.22	0.00		M+	N/A	N/A	N/A	N/A	124.1	124.1	-.002 (mmu)	2.485	N/A	N/A	Method	True	False	N/A	N/A	N/A			Pass	Pass	N/A	N/A	N/A	Confirmed	N/A
22	Processed	190521-22		Unknown		MB032									SCN-Bimane IS	T1	Internal Standard	2903	6750	2.24	2.23	-0.01		M+	1	1	1	N/A	111	111	.000 (mmu)	N/A	N/A	N/A	Method	True	False	N/A	N/A	N/A			Pass	Pass	N/A	N/A	N/A	Confirmed	N/A
22	Processed	190521-22		Unknown		MB032									SCN-Bimane IS	T1C1	Internal Standard	1315	3383	2.23	2.23	0.00		M+	N/A	N/A	N/A	N/A	126.1	126.1	-.002 (mmu)	N/A	N/A	N/A	Method	True	False	N/A	N/A	N/A			Pass	Pass	N/A	N/A	N/A	Confirmed	N/A
23	Processed	190521-23		Unknown		MB033									SCN-Bimane	T1	Target Compound	3929	10092	2.23	2.23	0.00		M+	54.379	N/A	54.379	N/A	111	111	.000 (mmu)	2.312	1	4365	Method	True	False	N/A	N/A	N/A			Pass	N/A	N/A	N/A	N/A	N/A	N/A
23	Processed	190521-23		Unknown		MB033									SCN-Bimane	T1C1	Target Compound	1955	4964	2.23	2.23	0.00		M+	N/A	N/A	N/A	N/A	124.1	124.1	-.002 (mmu)	2.312	N/A	N/A	Method	True	False	N/A	N/A	N/A			Pass	Pass	N/A	N/A	N/A	Confirmed	N/A
23	Processed	190521-23		Unknown		MB033									SCN-Bimane IS	T1	Internal Standard	1882	4365	2.24	2.23	-0.01		M+	1	1	1	N/A	111	111	.000 (mmu)	N/A	N/A	N/A	Method	True	False	N/A	N/A	N/A			Pass	Pass	N/A	N/A	N/A	Confirmed	N/A
23	Processed	190521-23		Unknown		MB033									SCN-Bimane IS	T1C1	Internal Standard	858	2168	2.23	2.22	0.01		M+	N/A	N/A	N/A	N/A	126.1	126.1	-.002 (mmu)	N/A	N/A	N/A	Method	True	False	N/A	N/A	N/A			Pass	Pass	N/A	N/A	N/A	Confirmed	N/A
24	Processed	190521-24		Unknown		MB034									SCN-Bimane	T1	Target Compound	4689	11176	2.23	2.23	0.00		M+	58.805	N/A	58.805	N/A	111	111	.000 (mmu)	2.492	1	4485	Method	True	False	N/A	N/A	N/A			Pass	N/A	N/A	N/A	N/A	N/A	N/A
24	Processed	190521-24		Unknown		MB034									SCN-Bimane	T1C1	Target Compound	2317	5459	2.23	2.23	0.00		M+	N/A	N/A	N/A	N/A	124.1	124.1	-.002 (mmu)	2.492	N/A	N/A	Method	True	False	N/A	N/A	N/A			Pass	Pass	N/A	N/A	N/A	Confirmed	N/A
24	Processed	190521-24		Unknown		MB034									SCN-Bimane IS	T1	Internal Standard	1894	4485	2.24	2.23	-0.01		M+	1	1	1	N/A	111	111	.000 (mmu)	N/A	N/A	N/A	Method	True	False	N/A	N/A	N/A			Pass	Pass	N/A	N/A	N/A	Confirmed	N/A
24	Processed	190521-24		Unknown		MB034									SCN-Bimane IS	T1C1	Internal Standard	1027	2407	2.23	2.23	0.00		M+	N/A	N/A	N/A	N/A	126.1	126.1	-.002 (mmu)	N/A	N/A	N/A	Method	True	False	N/A	N/A	N/A			Pass	Pass	N/A	N/A	N/A	Confirmed	N/A
25	Processed	190521-25		Unknown		158									SCN-Bimane	T1	Target Compound	215614	558645	2.23	2.23	0.00		M+	477.097	N/A	477.097	N/A	111	111	.000 (mmu)	19.517	1	28623	Method	True	False	N/A	N/A	N/A			Pass	N/A	N/A	N/A	N/A	N/A	N/A
25	Processed	190521-25		Unknown		158									SCN-Bimane	T1C1	Target Compound	95612	246813	2.23	2.23	0.00		M+	N/A	N/A	N/A	N/A	124.1	124.1	-.002 (mmu)	19.517	N/A	N/A	Method	True	False	N/A	N/A	N/A			Pass	Pass	N/A	N/A	N/A	Confirmed	N/A
25	Processed	190521-25		Unknown		158									SCN-Bimane IS	T1	Internal Standard	10688	28623	2.24	2.23	-0.01		M+	1	1	1	N/A	111	111	.000 (mmu)	N/A	N/A	N/A	Method	True	False	N/A	N/A	N/A			Pass	Pass	N/A	N/A	N/A	Confirmed	N/A
25	Processed	190521-25		Unknown		158									SCN-Bimane IS	T1C1	Internal Standard	4998	13175	2.23	2.23	0.00		M+	N/A	N/A	N/A	N/A	126.1	126.1	-.002 (mmu)	N/A	N/A	N/A	Method	True	False	N/A	N/A	N/A			Pass	Pass	N/A	N/A	N/A	Confirmed	N/A
26	Processed	190521-26		Unknown		160									SCN-Bimane	T1	Target Compound	283887	730920	2.23	2.23	0.00		M+	471.387	N/A	471.387	N/A	111	111	.000 (mmu)	19.285	1	37901	Method	True	False	N/A	N/A	N/A			Pass	N/A	N/A	N/A	N/A	N/A	N/A
26	Processed	190521-26		Unknown		160									SCN-Bimane	T1C1	Target Compound	126016	326771	2.23	2.23	0.00		M+	N/A	N/A	N/A	N/A	124.1	124.1	-.002 (mmu)	19.285	N/A	N/A	Method	True	False	N/A	N/A	N/A			Pass	Pass	N/A	N/A	N/A	Confirmed	N/A
26	Processed	190521-26		Unknown		160									SCN-Bimane IS	T1	Internal Standard	15225	37901	2.24	2.23	-0.01		M+	1	1	1	N/A	111	111	.000 (mmu)	N/A	N/A	N/A	Method	True	False	N/A	N/A	N/A			Pass	Pass	N/A	N/A	N/A	Confirmed	N/A
26	Processed	190521-26		Unknown		160									SCN-Bimane IS	T1C1	Internal Standard	6366	16546	2.23	2.23	0.00		M+	N/A	N/A	N/A	N/A	126.1	126.1	-.002 (mmu)	N/A	N/A	N/A	Method	True	False	N/A	N/A	N/A			Pass	Pass	N/A	N/A	N/A	Confirmed	N/A
27	Processed	190521-27		Unknown		161									SCN-Bimane	T1	Target Compound	193602	491779	2.23	2.23	0.00		M+	460.517	N/A	460.517	N/A	111	111	.000 (mmu)	18.842	1	26100	Method	True	False	N/A	N/A	N/A			Pass	N/A	N/A	N/A	N/A	N/A	N/A
27	Processed	190521-27		Unknown		161									SCN-Bimane	T1C1	Target Compound	88763	225322	2.23	2.23	0.00		M+	N/A	N/A	N/A	N/A	124.1	124.1	-.002 (mmu)	18.842	N/A	N/A	Method	True	False	N/A	N/A	N/A			Pass	Pass	N/A	N/A	N/A	Confirmed	N/A
27	Processed	190521-27		Unknown		161									SCN-Bimane IS	T1	Internal Standard	9450	26100	2.24	2.23	-0.01		M+	1	1	1	N/A	111	111	.000 (mmu)	N/A	N/A	N/A	Method	True	False	N/A	N/A	N/A			Pass	Pass	N/A	N/A	N/A	Confirmed	N/A
27	Processed	190521-27		Unknown		161									SCN-Bimane IS	T1C1	Internal Standard	4747	11482	2.23	2.23	0.00		M+	N/A	N/A	N/A	N/A	126.1	126.1	-.002 (mmu)	N/A	N/A	N/A	Method	True	False	N/A	N/A	N/A			Pass	Pass	N/A	N/A	N/A	Confirmed	N/A
28	Processed	190521-28		Unknown		162									SCN-Bimane	T1	Target Compound	277161	715187	2.23	2.22	-0.01		M+	466.181	N/A	466.181	N/A	111	111	.000 (mmu)	19.073	1	37497	Method	True	False	N/A	N/A	N/A			Pass	N/A	N/A	N/A	N/A	N/A	N/A
28	Processed	190521-28		Unknown		162									SCN-Bimane	T1C1	Target Compound	126950	320087	2.22	2.22	0.00		M+	N/A	N/A	N/A	N/A	124.1	124.1	-.002 (mmu)	19.073	N/A	N/A	Method	True	False	N/A	N/A	N/A			Pass	Pass	N/A	N/A	N/A	Confirmed	N/A
28	Processed	190521-28		Unknown		162									SCN-Bimane IS	T1	Internal Standard	14149	37497	2.24	2.22	-0.02		M+	1	1	1	N/A	111	111	.000 (mmu)	N/A	N/A	N/A	Method	True	False	N/A	N/A	N/A			Pass	Pass	N/A	N/A	N/A	Confirmed	N/A
28	Processed	190521-28		Unknown		162									SCN-Bimane IS	T1C1	Internal Standard	6588	16617	2.22	2.22	0.00		M+	N/A	N/A	N/A	N/A	126.1	126.1	-.002 (mmu)	N/A	N/A	N/A	Method	True	False	N/A	N/A	N/A			Pass	Pass	N/A	N/A	N/A	Confirmed	N/A
29	Processed	190521-29		Unknown		163									SCN-Bimane	T1	Target Compound	377817	994167	2.23	2.22	-0.01		M+	465.652	N/A	465.652	N/A	111	111	.000 (mmu)	19.051	1	52183	Method	True	False	N/A	N/A	N/A			Pass	N/A	N/A	N/A	N/A	N/A	N/A
29	Processed	190521-29		Unknown		163									SCN-Bimane	T1C1	Target Compound	159790	438721	2.22	2.22	0.00		M+	N/A	N/A	N/A	N/A	124.1	124.1	-.002 (mmu)	19.051	N/A	N/A	Method	True	False	N/A	N/A	N/A			Pass	Pass	N/A	N/A	N/A	Confirmed	N/A
29	Processed	190521-29		Unknown		163									SCN-Bimane IS	T1	Internal Standard	20476	52183	2.24	2.22	-0.02		M+	1	1	1	N/A	111	111	.000 (mmu)	N/A	N/A	N/A	Method	True	False	N/A	N/A	N/A			Pass	Pass	N/A	N/A	N/A	Confirmed	N/A
29	Processed	190521-29		Unknown		163									SCN-Bimane IS	T1C1	Internal Standard	8277	23314	2.22	2.22	0.00		M+	N/A	N/A	N/A	N/A	126.1	126.1	-.002 (mmu)	N/A	N/A	N/A	Method	True	False	N/A	N/A	N/A			Pass	Pass	N/A	N/A	N/A	Confirmed	N/A
3	Processed	190521-3		Cal Std	5	5ppb									SCN-Bimane	T1	Target Compound	529	1218	2.23	2.24	0.01		M+	4.289	5	4.289	N/A	111	111	.000 (mmu)	0.273	1	4463	Method	True	False	-14.22	N/A	N/A			Pass	N/A	N/A	N/A	N/A	N/A	N/A
3	Processed	190521-3		Cal Std	5	5ppb									SCN-Bimane	T1C1	Target Compound	226	562	2.24	2.24	0.00		M+	N/A	N/A	N/A	N/A	124.1	124.1	-.002 (mmu)	0.273	N/A	N/A	Method	True	False	N/A	N/A	N/A			Pass	Pass	N/A	N/A	N/A	Confirmed	N/A
3	Processed	190521-3		Cal Std	5	5ppb									SCN-Bimane IS	T1	Internal Standard	1739	4463	2.24	2.24	0.00		M+	1	1	1	N/A	111	111	.000 (mmu)	N/A	N/A	N/A	Method	True	False	0	N/A	N/A			Pass	Pass	N/A	N/A	N/A	Confirmed	N/A
3	Processed	190521-3		Cal Std	5	5ppb									SCN-Bimane IS	T1C1	Internal Standard	956	2307	2.24	2.23	0.01		M+	N/A	N/A	N/A	N/A	126.1	126.1	-.002 (mmu)	N/A	N/A	N/A	Method	True	False	N/A	N/A	N/A			Pass	Pass	N/A	N/A	N/A	Confirmed	N/A
30	Processed	190521-30		Unknown		164									SCN-Bimane	T1	Target Compound	197870	502853	2.23	2.23	0.00		M+	442.205	N/A	442.205	N/A	111	111	.000 (mmu)	18.097	1	27786	Method	True	False	N/A	N/A	N/A			Pass	N/A	N/A	N/A	N/A	N/A	N/A
30	Processed	190521-30		Unknown		164									SCN-Bimane	T1C1	Target Compound	88812	228340	2.23	2.23	0.00		M+	N/A	N/A	N/A	N/A	124.1	124.1	-.002 (mmu)	18.097	N/A	N/A	Method	True	False	N/A	N/A	N/A			Pass	Pass	N/A	N/A	N/A	Confirmed	N/A
30	Processed	190521-30		Unknown		164									SCN-Bimane IS	T1	Internal Standard	10885	27786	2.24	2.23	-0.01		M+	1	1	1	N/A	111	111	.000 (mmu)	N/A	N/A	N/A	Method	True	False	N/A	N/A	N/A			Pass	Pass	N/A	N/A	N/A	Confirmed	N/A
30	Processed	190521-30		Unknown		164									SCN-Bimane IS	T1C1	Internal Standard	5035	12633	2.23	2.22	0.01		M+	N/A	N/A	N/A	N/A	126.1	126.1	-.002 (mmu)	N/A	N/A	N/A	Method	True	False	N/A	N/A	N/A			Pass	Pass	N/A	N/A	N/A	Confirmed	N/A
31	Processed	190521-31		Unknown		165									SCN-Bimane	T1	Target Compound	119031	304359	2.23	2.23	0.00		M+	393.588	N/A	393.588	N/A	111	111	.000 (mmu)	16.118	1	18883	Method	True	False	N/A	N/A	N/A			Pass	N/A	N/A	N/A	N/A	N/A	N/A
31	Processed	190521-31		Unknown		165									SCN-Bimane	T1C1	Target Compound	57226	138440	2.23	2.23	0.00		M+	N/A	N/A	N/A	N/A	124.1	124.1	-.002 (mmu)	16.118	N/A	N/A	Method	True	False	N/A	N/A	N/A			Pass	Pass	N/A	N/A	N/A	Confirmed	N/A
31	Processed	190521-31		Unknown		165									SCN-Bimane IS	T1	Internal Standard	7081	18883	2.24	2.23	-0.01		M+	1	1	1	N/A	111	111	.000 (mmu)	N/A	N/A	N/A	Method	True	False	N/A	N/A	N/A			Pass	Pass	N/A	N/A	N/A	Confirmed	N/A
31	Processed	190521-31		Unknown		165									SCN-Bimane IS	T1C1	Internal Standard	3339	8578	2.23	2.24	-0.01		M+	N/A	N/A	N/A	N/A	126.1	126.1	-.002 (mmu)	N/A	N/A	N/A	Method	True	False	N/A	N/A	N/A			Pass	Pass	N/A	N/A	N/A	Confirmed	N/A
32	Processed	190521-32		Unknown		166									SCN-Bimane	T1	Target Compound	86662	207602	2.23	2.23	0.00		M+	336.06	N/A	336.06	N/A	111	111	.000 (mmu)	13.777	1	15069	Method	True	False	N/A	N/A	N/A			Pass	N/A	N/A	N/A	N/A	N/A	N/A
32	Processed	190521-32		Unknown		166									SCN-Bimane	T1C1	Target Compound	39836	93407	2.23	2.23	0.00		M+	N/A	N/A	N/A	N/A	124.1	124.1	-.002 (mmu)	13.777	N/A	N/A	Method	True	False	N/A	N/A	N/A			Pass	Pass	N/A	N/A	N/A	Confirmed	N/A
32	Processed	190521-32		Unknown		166									SCN-Bimane IS	T1	Internal Standard	6082	15069	2.24	2.23	-0.01		M+	1	1	1	N/A	111	111	.000 (mmu)	N/A	N/A	N/A	Method	True	False	N/A	N/A	N/A			Pass	Pass	N/A	N/A	N/A	Confirmed	N/A
32	Processed	190521-32		Unknown		166									SCN-Bimane IS	T1C1	Internal Standard	2828	6522	2.23	2.22	0.01		M+	N/A	N/A	N/A	N/A	126.1	126.1	-.002 (mmu)	N/A	N/A	N/A	Method	True	False	N/A	N/A	N/A			Pass	Pass	N/A	N/A	N/A	Confirmed	N/A
33	Processed	190521-33		Unknown		167									SCN-Bimane	T1	Target Compound	113845	287600	2.23	2.23	0.00		M+	399.226	N/A	399.226	N/A	111	111	.000 (mmu)	16.348	1	17593	Method	True	False	N/A	N/A	N/A			Pass	N/A	N/A	N/A	N/A	N/A	N/A
33	Processed	190521-33		Unknown		167									SCN-Bimane	T1C1	Target Compound	56950	132531	2.23	2.23	0.00		M+	N/A	N/A	N/A	N/A	124.1	124.1	-.002 (mmu)	16.348	N/A	N/A	Method	True	False	N/A	N/A	N/A			Pass	Pass	N/A	N/A	N/A	Confirmed	N/A
33	Processed	190521-33		Unknown		167									SCN-Bimane IS	T1	Internal Standard	7439	17593	2.24	2.23	-0.01		M+	1	1	1	N/A	111	111	.000 (mmu)	N/A	N/A	N/A	Method	True	False	N/A	N/A	N/A			Pass	Pass	N/A	N/A	N/A	Confirmed	N/A
33	Processed	190521-33		Unknown		167									SCN-Bimane IS	T1C1	Internal Standard	3279	8149	2.23	2.23	0.00		M+	N/A	N/A	N/A	N/A	126.1	126.1	-.002 (mmu)	N/A	N/A	N/A	Method	True	False	N/A	N/A	N/A			Pass	Pass	N/A	N/A	N/A	Confirmed	N/A
34	Processed	190521-34		Unknown		168									SCN-Bimane	T1	Target Compound	124648	310336	2.23	2.23	0.00		M+	378.608	N/A	378.608	N/A	111	111	.000 (mmu)	15.509	1	20011	Method	True	False	N/A	N/A	N/A			Pass	N/A	N/A	N/A	N/A	N/A	N/A
34	Processed	190521-34		Unknown		168									SCN-Bimane	T1C1	Target Compound	55699	140854	2.23	2.23	0.00		M+	N/A	N/A	N/A	N/A	124.1	124.1	-.002 (mmu)	15.509	N/A	N/A	Method	True	False	N/A	N/A	N/A			Pass	Pass	N/A	N/A	N/A	Confirmed	N/A
34	Processed	190521-34		Unknown		168									SCN-Bimane IS	T1	Internal Standard	7739	20011	2.24	2.23	-0.01		M+	1	1	1	N/A	111	111	.000 (mmu)	N/A	N/A	N/A	Method	True	False	N/A	N/A	N/A			Pass	Pass	N/A	N/A	N/A	Confirmed	N/A
34	Processed	190521-34		Unknown		168									SCN-Bimane IS	T1C1	Internal Standard	3594	8453	2.23	2.23	0.00		M+	N/A	N/A	N/A	N/A	126.1	126.1	-.002 (mmu)	N/A	N/A	N/A	Method	True	False	N/A	N/A	N/A			Pass	Pass	N/A	N/A	N/A	Confirmed	N/A
35	Processed	190521-35		Unknown		169									SCN-Bimane	T1	Target Compound	14562	36984	2.23	2.23	0.00		M+	248.16	N/A	248.16	N/A	111	111	.000 (mmu)	10.199	1	3626	Method	True	False	N/A	N/A	N/A			Pass	N/A	N/A	N/A	N/A	N/A	N/A
35	Processed	190521-35		Unknown		169									SCN-Bimane	T1C1	Target Compound	7710	18098	2.23	2.23	0.01		M+	N/A	N/A	N/A	N/A	124.1	124.1	-.002 (mmu)	10.199	N/A	N/A	Method	True	False	N/A	N/A	N/A			Pass	Pass	N/A	N/A	N/A	Confirmed	N/A
35	Processed	190521-35		Unknown		169									SCN-Bimane IS	T1	Internal Standard	1537	3626	2.24	2.23	-0.01		M+	1	1	1	N/A	111	111	.000 (mmu)	N/A	N/A	N/A	Method	True	False	N/A	N/A	N/A			Pass	Pass	N/A	N/A	N/A	Confirmed	N/A
35	Processed	190521-35		Unknown		169									SCN-Bimane IS	T1C1	Internal Standard	633	1760	2.23	2.24	-0.01		M+	N/A	N/A	N/A	N/A	126.1	126.1	-.002 (mmu)	N/A	N/A	N/A	Method	True	False	N/A	N/A	N/A			Pass	Pass	N/A	N/A	N/A	Confirmed	N/A
36	Processed	190521-36		Unknown		170									SCN-Bimane	T1	Target Compound	7231	17043	2.23	2.23	0.00		M+	66.587	N/A	66.587	N/A	111	111	.000 (mmu)	2.809	1	6068	Method	True	False	N/A	N/A	N/A			Pass	N/A	N/A	N/A	N/A	N/A	N/A
36	Processed	190521-36		Unknown		170									SCN-Bimane	T1C1	Target Compound	3318	8377	2.23	2.23	0.00		M+	N/A	N/A	N/A	N/A	124.1	124.1	-.002 (mmu)	2.809	N/A	N/A	Method	True	False	N/A	N/A	N/A			Pass	Pass	N/A	N/A	N/A	Confirmed	N/A
36	Processed	190521-36		Unknown		170									SCN-Bimane IS	T1	Internal Standard	2457	6068	2.24	2.23	-0.01		M+	1	1	1	N/A	111	111	.000 (mmu)	N/A	N/A	N/A	Method	True	False	N/A	N/A	N/A			Pass	Pass	N/A	N/A	N/A	Confirmed	N/A
36	Processed	190521-36		Unknown		170									SCN-Bimane IS	T1C1	Internal Standard	1285	3114	2.23	2.23	0.00		M+	N/A	N/A	N/A	N/A	126.1	126.1	-.002 (mmu)	N/A	N/A	N/A	Method	True	False	N/A	N/A	N/A			Pass	Pass	N/A	N/A	N/A	Confirmed	N/A
37	Processed	190521-37		Unknown		171									SCN-Bimane	T1	Target Compound	16197	41594	2.23	2.23	0.00		M+	140.728	N/A	140.728	N/A	111	111	.000 (mmu)	5.826	1	7139	Method	True	False	N/A	N/A	N/A			Pass	N/A	N/A	N/A	N/A	N/A	N/A
37	Processed	190521-37		Unknown		171									SCN-Bimane	T1C1	Target Compound	7861	19894	2.23	2.22	0.01		M+	N/A	N/A	N/A	N/A	124.1	124.1	-.002 (mmu)	5.826	N/A	N/A	Method	True	False	N/A	N/A	N/A			Pass	Pass	N/A	N/A	N/A	Confirmed	N/A
37	Processed	190521-37		Unknown		171									SCN-Bimane IS	T1	Internal Standard	2995	7139	2.24	2.23	-0.01		M+	1	1	1	N/A	111	111	.000 (mmu)	N/A	N/A	N/A	Method	True	False	N/A	N/A	N/A			Pass	Pass	N/A	N/A	N/A	Confirmed	N/A
37	Processed	190521-37		Unknown		171									SCN-Bimane IS	T1C1	Internal Standard	1284	3391	2.23	2.23	0.00		M+	N/A	N/A	N/A	N/A	126.1	126.1	-.002 (mmu)	N/A	N/A	N/A	Method	True	False	N/A	N/A	N/A			Pass	Pass	N/A	N/A	N/A	Confirmed	N/A
38	Processed	190521-38		Unknown		172									SCN-Bimane	T1	Target Compound	11552	30368	2.23	2.23	0.00		M+	116.587	N/A	116.587	N/A	111	111	.000 (mmu)	4.844	1	6269	Method	True	False	N/A	N/A	N/A			Pass	N/A	N/A	N/A	N/A	N/A	N/A
38	Processed	190521-38		Unknown		172									SCN-Bimane	T1C1	Target Compound	5485	14149	2.23	2.23	0.00		M+	N/A	N/A	N/A	N/A	124.1	124.1	-.002 (mmu)	4.844	N/A	N/A	Method	True	False	N/A	N/A	N/A			Pass	Pass	N/A	N/A	N/A	Confirmed	N/A
38	Processed	190521-38		Unknown		172									SCN-Bimane IS	T1	Internal Standard	2352	6269	2.24	2.23	-0.01		M+	1	1	1	N/A	111	111	.000 (mmu)	N/A	N/A	N/A	Method	True	False	N/A	N/A	N/A			Pass	Pass	N/A	N/A	N/A	Confirmed	N/A
38	Processed	190521-38		Unknown		172									SCN-Bimane IS	T1C1	Internal Standard	1266	3553	2.23	2.23	0.00		M+	N/A	N/A	N/A	N/A	126.1	126.1	-.002 (mmu)	N/A	N/A	N/A	Method	True	False	N/A	N/A	N/A			Pass	Pass	N/A	N/A	N/A	Confirmed	N/A
39	Processed	190521-39		Unknown		173									SCN-Bimane	T1	Target Compound	5179	12446	2.23	2.22	-0.01		M+	57.144	N/A	57.144	N/A	111	111	.000 (mmu)	2.424	1	5134	Method	True	False	N/A	N/A	N/A			Pass	N/A	N/A	N/A	N/A	N/A	N/A
39	Processed	190521-39		Unknown		173									SCN-Bimane	T1C1	Target Compound	2370	5769	2.22	2.22	0.00		M+	N/A	N/A	N/A	N/A	124.1	124.1	-.002 (mmu)	2.424	N/A	N/A	Method	True	False	N/A	N/A	N/A			Pass	Pass	N/A	N/A	N/A	Confirmed	N/A
39	Processed	190521-39		Unknown		173									SCN-Bimane IS	T1	Internal Standard	2024	5134	2.24	2.22	-0.02		M+	1	1	1	N/A	111	111	.000 (mmu)	N/A	N/A	N/A	Method	True	False	N/A	N/A	N/A			Pass	Pass	N/A	N/A	N/A	Confirmed	N/A
39	Processed	190521-39		Unknown		173									SCN-Bimane IS	T1C1	Internal Standard	1075	2490	2.22	2.22	0.00		M+	N/A	N/A	N/A	N/A	126.1	126.1	-.002 (mmu)	N/A	N/A	N/A	Method	True	False	N/A	N/A	N/A			Pass	Pass	N/A	N/A	N/A	Confirmed	N/A
4	Processed	190521-4		Cal Std	10	10ppb									SCN-Bimane	T1	Target Compound	855	1941	2.23	2.23	0.00		M+	11.765	10	11.765	N/A	111	111	.000 (mmu)	0.577	1	3362	Method	True	False	17.65	N/A	N/A			Pass	N/A	N/A	N/A	N/A	N/A	N/A
4	Processed	190521-4		Cal Std	10	10ppb									SCN-Bimane	T1C1	Target Compound	339	720	2.23	2.23	-0.01		M+	N/A	N/A	N/A	N/A	124.1	124.1	-.002 (mmu)	0.577	N/A	N/A	Method	True	False	N/A	N/A	N/A			Pass	Pass	N/A	N/A	N/A	Confirmed	N/A
4	Processed	190521-4		Cal Std	10	10ppb									SCN-Bimane IS	T1	Internal Standard	1322	3362	2.24	2.23	-0.01		M+	1	1	1	N/A	111	111	.000 (mmu)	N/A	N/A	N/A	Method	True	False	0	N/A	N/A			Pass	Pass	N/A	N/A	N/A	Confirmed	N/A
4	Processed	190521-4		Cal Std	10	10ppb									SCN-Bimane IS	T1C1	Internal Standard	679	1722	2.23	2.22	0.01		M+	N/A	N/A	N/A	N/A	126.1	126.1	-.002 (mmu)	N/A	N/A	N/A	Method	True	False	N/A	N/A	N/A			Pass	Pass	N/A	N/A	N/A	Confirmed	N/A
40	Processed	190521-40		Unknown		174									SCN-Bimane	T1	Target Compound	7611	19012	2.23	2.23	0.00		M+	80.604	N/A	80.604	N/A	111	111	.000 (mmu)	3.379	1	5626	Method	True	False	N/A	N/A	N/A			Pass	N/A	N/A	N/A	N/A	N/A	N/A
40	Processed	190521-40		Unknown		174									SCN-Bimane	T1C1	Target Compound	3538	9058	2.23	2.23	0.00		M+	N/A	N/A	N/A	N/A	124.1	124.1	-.002 (mmu)	3.379	N/A	N/A	Method	True	False	N/A	N/A	N/A			Pass	Pass	N/A	N/A	N/A	Confirmed	N/A
40	Processed	190521-40		Unknown		174									SCN-Bimane IS	T1	Internal Standard	2220	5626	2.24	2.23	-0.01		M+	1	1	1	N/A	111	111	.000 (mmu)	N/A	N/A	N/A	Method	True	False	N/A	N/A	N/A			Pass	Fail	N/A	N/A	N/A	Identified	N/A
40	Processed	190521-40		Unknown		174									SCN-Bimane IS	T1C1	Internal Standard	1231	3448	2.23	2.23	0.00		M+	N/A	N/A	N/A	N/A	126.1	126.1	-.002 (mmu)	N/A	N/A	N/A	Method	True	False	N/A	N/A	N/A			Pass	Fail	N/A	N/A	N/A	Identified	N/A
41	Processed	190521-41		Unknown		179									SCN-Bimane	T1	Target Compound	6220	15674	2.23	2.23	0.00		M+	91.187	N/A	91.187	N/A	111	111	.000 (mmu)	3.81	1	4114	Method	True	False	N/A	N/A	N/A			Pass	N/A	N/A	N/A	N/A	N/A	N/A
41	Processed	190521-41		Unknown		179									SCN-Bimane	T1C1	Target Compound	2889	7680	2.23	2.23	0.00		M+	N/A	N/A	N/A	N/A	124.1	124.1	-.002 (mmu)	3.81	N/A	N/A	Method	True	False	N/A	N/A	N/A			Pass	Pass	N/A	N/A	N/A	Confirmed	N/A
41	Processed	190521-41		Unknown		179									SCN-Bimane IS	T1	Internal Standard	1750	4114	2.24	2.23	-0.01		M+	1	1	1	N/A	111	111	.000 (mmu)	N/A	N/A	N/A	Method	True	False	N/A	N/A	N/A			Pass	Pass	N/A	N/A	N/A	Confirmed	N/A
41	Processed	190521-41		Unknown		179									SCN-Bimane IS	T1C1	Internal Standard	893	2251	2.23	2.23	0.00		M+	N/A	N/A	N/A	N/A	126.1	126.1	-.002 (mmu)	N/A	N/A	N/A	Method	True	False	N/A	N/A	N/A			Pass	Pass	N/A	N/A	N/A	Confirmed	N/A
42	Processed	190521-42		Unknown		182									SCN-Bimane	T1	Target Compound	1243	2927	2.23	2.23	0.00		M+	22.634	N/A	22.634	N/A	111	111	.000 (mmu)	1.02	1	2870	Method	True	False	N/A	N/A	N/A			Pass	N/A	N/A	N/A	N/A	N/A	N/A
42	Processed	190521-42		Unknown		182									SCN-Bimane	T1C1	Target Compound	514	1411	2.23	2.23	0.00		M+	N/A	N/A	N/A	N/A	124.1	124.1	-.002 (mmu)	1.02	N/A	N/A	Method	True	False	N/A	N/A	N/A			Pass	Pass	N/A	N/A	N/A	Confirmed	N/A
42	Processed	190521-42		Unknown		182									SCN-Bimane IS	T1	Internal Standard	1163	2870	2.24	2.23	-0.01		M+	1	1	1	N/A	111	111	.000 (mmu)	N/A	N/A	N/A	Method	True	False	N/A	N/A	N/A			Pass	Pass	N/A	N/A	N/A	Confirmed	N/A
42	Processed	190521-42		Unknown		182									SCN-Bimane IS	T1C1	Internal Standard	608	1413	2.23	2.24	-0.01		M+	N/A	N/A	N/A	N/A	126.1	126.1	-.002 (mmu)	N/A	N/A	N/A	Method	True	False	N/A	N/A	N/A			Pass	Pass	N/A	N/A	N/A	Confirmed	N/A
43	Processed	190521-43		Unknown		359									SCN-Bimane	T1	Target Compound	150	357	2.23	2.23	0.00		M+	0.555	N/A	0.555	N/A	111	111	.000 (mmu)	0.121	1	2951	Method	True	False	N/A	N/A	N/A			Pass	N/A	N/A	N/A	N/A	N/A	N/A
43	Processed	190521-43		Unknown		359									SCN-Bimane	T1C1	Target Compound	73	148	2.23	2.21	0.02		M+	N/A	N/A	N/A	N/A	124.1	124.1	-.002 (mmu)	0.121	N/A	N/A	Method	True	False	N/A	N/A	N/A			Pass	Pass	N/A	N/A	N/A	Confirmed	N/A
43	Processed	190521-43		Unknown		359									SCN-Bimane IS	T1	Internal Standard	1336	2951	2.24	2.23	-0.01		M+	1	1	1	N/A	111	111	.000 (mmu)	N/A	N/A	N/A	Method	True	False	N/A	N/A	N/A			Pass	Pass	N/A	N/A	N/A	Confirmed	N/A
43	Processed	190521-43		Unknown		359									SCN-Bimane IS	T1C1	Internal Standard	684	1607	2.23	2.24	-0.01		M+	N/A	N/A	N/A	N/A	126.1	126.1	-.002 (mmu)	N/A	N/A	N/A	Method	True	False	N/A	N/A	N/A			Pass	Pass	N/A	N/A	N/A	Confirmed	N/A
44	Processed	190521-44		Unknown		360									SCN-Bimane	T1	Target Compound	313	666	2.23	2.23	0.00		M+	0.656	N/A	0.656	N/A	111	111	.000 (mmu)	0.125	1	5324	Method	True	False	N/A	N/A	N/A			Pass	N/A	N/A	N/A	N/A	N/A	N/A
44	Processed	190521-44		Unknown		360									SCN-Bimane	T1C1	Target Compound	138	382	2.23	2.22	0.01		M+	N/A	N/A	N/A	N/A	124.1	124.1	-.002 (mmu)	0.125	N/A	N/A	Method	True	False	N/A	N/A	N/A			Pass	Fail	N/A	N/A	N/A	Identified	N/A
44	Processed	190521-44		Unknown		360									SCN-Bimane IS	T1	Internal Standard	2361	5324	2.24	2.23	-0.01		M+	1	1	1	N/A	111	111	.000 (mmu)	N/A	N/A	N/A	Method	True	False	N/A	N/A	N/A			Pass	Pass	N/A	N/A	N/A	Confirmed	N/A
44	Processed	190521-44		Unknown		360									SCN-Bimane IS	T1C1	Internal Standard	1081	3109	2.23	2.23	0.00		M+	N/A	N/A	N/A	N/A	126.1	126.1	-.002 (mmu)	N/A	N/A	N/A	Method	True	False	N/A	N/A	N/A			Pass	Pass	N/A	N/A	N/A	Confirmed	N/A
45	Processed	190521-45		Unknown		361									SCN-Bimane	T1	Target Compound	1010	2394	2.23	2.23	0.00		M+	10.656	N/A	10.656	N/A	111	111	.000 (mmu)	0.532	1	4498	Method	True	False	N/A	N/A	N/A			Pass	N/A	N/A	N/A	N/A	N/A	N/A
45	Processed	190521-45		Unknown		361									SCN-Bimane	T1C1	Target Compound	495	1202	2.23	2.22	0.01		M+	N/A	N/A	N/A	N/A	124.1	124.1	-.002 (mmu)	0.532	N/A	N/A	Method	True	False	N/A	N/A	N/A			Pass	Pass	N/A	N/A	N/A	Confirmed	N/A
45	Processed	190521-45		Unknown		361									SCN-Bimane IS	T1	Internal Standard	1826	4498	2.24	2.23	-0.01		M+	1	1	1	N/A	111	111	.000 (mmu)	N/A	N/A	N/A	Method	True	False	N/A	N/A	N/A			Pass	Pass	N/A	N/A	N/A	Confirmed	N/A
45	Processed	190521-45		Unknown		361									SCN-Bimane IS	T1C1	Internal Standard	943	2562	2.23	2.22	0.01		M+	N/A	N/A	N/A	N/A	126.1	126.1	-.002 (mmu)	N/A	N/A	N/A	Method	True	False	N/A	N/A	N/A			Pass	Pass	N/A	N/A	N/A	Confirmed	N/A
46	Processed	190521-46		Unknown		362									SCN-Bimane	T1	Target Compound	212	399	2.23	2.23	0.00		M+	-0.545	N/A	-0.545	N/A	111	111	.000 (mmu)	0.076	1	5232	Method	True	False	N/A	N/A	N/A			Pass	N/A	N/A	N/A	N/A	N/A	N/A
46	Processed	190521-46		Unknown		362									SCN-Bimane	T1C1	Target Compound	64	172	2.23	2.22	0.00		M+	N/A	N/A	N/A	N/A	124.1	124.1	-.002 (mmu)	0.076	N/A	N/A	Method	True	False	N/A	N/A	N/A			Pass	Pass	N/A	N/A	N/A	Confirmed	N/A
46	Processed	190521-46		Unknown		362									SCN-Bimane IS	T1	Internal Standard	2072	5232	2.24	2.23	-0.01		M+	1	1	1	N/A	111	111	.000 (mmu)	N/A	N/A	N/A	Method	True	False	N/A	N/A	N/A			Pass	Pass	N/A	N/A	N/A	Confirmed	N/A
46	Processed	190521-46		Unknown		362									SCN-Bimane IS	T1C1	Internal Standard	994	2598	2.23	2.23	0.00		M+	N/A	N/A	N/A	N/A	126.1	126.1	-.002 (mmu)	N/A	N/A	N/A	Method	True	False	N/A	N/A	N/A			Pass	Pass	N/A	N/A	N/A	Confirmed	N/A
47	Processed	190521-47		Unknown		363									SCN-Bimane	T1	Target Compound	357	788	2.23	2.23	0.00		M+	-0.274	N/A	-0.274	N/A	111	111	.000 (mmu)	0.087	1	9024	Method	True	False	N/A	N/A	N/A			Pass	N/A	N/A	N/A	N/A	N/A	N/A
47	Processed	190521-47		Unknown		363									SCN-Bimane	T1C1	Target Compound	177	450	2.23	2.23	0.00		M+	N/A	N/A	N/A	N/A	124.1	124.1	-.002 (mmu)	0.087	N/A	N/A	Method	True	False	N/A	N/A	N/A			Pass	Fail	N/A	N/A	N/A	Identified	N/A
47	Processed	190521-47		Unknown		363									SCN-Bimane IS	T1	Internal Standard	3780	9024	2.24	2.23	-0.01		M+	1	1	1	N/A	111	111	.000 (mmu)	N/A	N/A	N/A	Method	True	False	N/A	N/A	N/A			Pass	Pass	N/A	N/A	N/A	Confirmed	N/A
47	Processed	190521-47		Unknown		363									SCN-Bimane IS	T1C1	Internal Standard	1738	4615	2.23	2.23	0.00		M+	N/A	N/A	N/A	N/A	126.1	126.1	-.002 (mmu)	N/A	N/A	N/A	Method	True	False	N/A	N/A	N/A			Pass	Pass	N/A	N/A	N/A	Confirmed	N/A
48	Processed	190521-48		Unknown		364									SCN-Bimane	T1	Target Compound	316	671	2.23	2.23	0.00		M+	-0.277	N/A	-0.277	N/A	111	111	.000 (mmu)	0.087	1	7696	Method	True	False	N/A	N/A	N/A			Pass	N/A	N/A	N/A	N/A	N/A	N/A
48	Processed	190521-48		Unknown		364									SCN-Bimane	T1C1	Target Compound	223	418	2.23	2.23	0.00		M+	N/A	N/A	N/A	N/A	124.1	124.1	-.002 (mmu)	0.087	N/A	N/A	Method	True	False	N/A	N/A	N/A			Pass	Fail	N/A	N/A	N/A	Identified	N/A
48	Processed	190521-48		Unknown		364									SCN-Bimane IS	T1	Internal Standard	3175	7696	2.24	2.23	-0.01		M+	1	1	1	N/A	111	111	.000 (mmu)	N/A	N/A	N/A	Method	True	False	N/A	N/A	N/A			Pass	Pass	N/A	N/A	N/A	Confirmed	N/A
48	Processed	190521-48		Unknown		364									SCN-Bimane IS	T1C1	Internal Standard	1574	4141	2.23	2.23	0.00		M+	N/A	N/A	N/A	N/A	126.1	126.1	-.002 (mmu)	N/A	N/A	N/A	Method	True	False	N/A	N/A	N/A			Pass	Pass	N/A	N/A	N/A	Confirmed	N/A
49	Processed	190521-49		Unknown		365									SCN-Bimane	T1	Target Compound	59	161	2.23	2.24	0.01		M+	-1.271	N/A	-1.271	N/A	111	111	.000 (mmu)	0.047	1	3437	Method	True	False	N/A	N/A	N/A			Pass	N/A	N/A	N/A	N/A	N/A	N/A
49	Processed	190521-49		Unknown		365									SCN-Bimane	T1C1	Target Compound	55	125	2.24	2.26	-0.03		M+	N/A	N/A	N/A	N/A	124.1	124.1	-.002 (mmu)	0.047	N/A	N/A	Method	True	False	N/A	N/A	N/A			Pass	Fail	N/A	N/A	N/A	Identified	N/A
49	Processed	190521-49		Unknown		365									SCN-Bimane IS	T1	Internal Standard	1251	3437	2.24	2.24	0.00		M+	1	1	1	N/A	111	111	.000 (mmu)	N/A	N/A	N/A	Method	True	False	N/A	N/A	N/A			Pass	Fail	N/A	N/A	N/A	Identified	N/A
49	Processed	190521-49		Unknown		365									SCN-Bimane IS	T1C1	Internal Standard	531	2187	2.24	2.23	0.01		M+	N/A	N/A	N/A	N/A	126.1	126.1	-.002 (mmu)	N/A	N/A	N/A	Method	True	False	N/A	N/A	N/A			Pass	Fail	N/A	N/A	N/A	Identified	N/A
5	Processed	190521-5		Cal Std	25	25ppb									SCN-Bimane	T1	Target Compound	1734	4189	2.23	2.23	0.00		M+	24.885	25	24.885	N/A	111	111	.000 (mmu)	1.111	1	3770	Method	True	False	-0.46	N/A	N/A			Pass	N/A	N/A	N/A	N/A	N/A	N/A
5	Processed	190521-5		Cal Std	25	25ppb									SCN-Bimane	T1C1	Target Compound	899	1988	2.23	2.24	0.00		M+	N/A	N/A	N/A	N/A	124.1	124.1	-.002 (mmu)	1.111	N/A	N/A	Method	True	False	N/A	N/A	N/A			Pass	Pass	N/A	N/A	N/A	Confirmed	N/A
5	Processed	190521-5		Cal Std	25	25ppb									SCN-Bimane IS	T1	Internal Standard	1617	3770	2.24	2.24	0.00		M+	1	1	1	N/A	111	111	.000 (mmu)	N/A	N/A	N/A	Method	True	False	0	N/A	N/A			Pass	Pass	N/A	N/A	N/A	Confirmed	N/A
5	Processed	190521-5		Cal Std	25	25ppb									SCN-Bimane IS	T1C1	Internal Standard	651	1616	2.24	2.23	0.01		M+	N/A	N/A	N/A	N/A	126.1	126.1	-.002 (mmu)	N/A	N/A	N/A	Method	True	False	N/A	N/A	N/A			Pass	Pass	N/A	N/A	N/A	Confirmed	N/A
50	Processed	190521-50		Unknown		366									SCN-Bimane	T1	Target Compound	254	471	2.23	2.23	0.00		M+	-0.958	N/A	-0.958	N/A	111	111	.000 (mmu)	0.059	1	7929	Method	True	False	N/A	N/A	N/A			Pass	N/A	N/A	N/A	N/A	N/A	N/A
50	Processed	190521-50		Unknown		366									SCN-Bimane	T1C1	Target Compound	139	342	2.23	2.23	0.00		M+	N/A	N/A	N/A	N/A	124.1	124.1	-.002 (mmu)	0.059	N/A	N/A	Method	True	False	N/A	N/A	N/A			Pass	Fail	N/A	N/A	N/A	Identified	N/A
50	Processed	190521-50		Unknown		366									SCN-Bimane IS	T1	Internal Standard	3240	7929	2.24	2.23	-0.01		M+	1	1	1	N/A	111	111	.000 (mmu)	N/A	N/A	N/A	Method	True	False	N/A	N/A	N/A			Pass	Pass	N/A	N/A	N/A	Confirmed	N/A
50	Processed	190521-50		Unknown		366									SCN-Bimane IS	T1C1	Internal Standard	1622	3830	2.23	2.23	0.00		M+	N/A	N/A	N/A	N/A	126.1	126.1	-.002 (mmu)	N/A	N/A	N/A	Method	True	False	N/A	N/A	N/A			Pass	Pass	N/A	N/A	N/A	Confirmed	N/A
6	Processed	190521-6		Cal Std	50	50ppb									SCN-Bimane	T1	Target Compound	2184	5726	2.23	2.24	0.01		M+	47.975	50	47.975	N/A	111	111	.000 (mmu)	2.051	1	2792	Method	True	False	-4.05	N/A	N/A			Pass	N/A	N/A	N/A	N/A	N/A	N/A
6	Processed	190521-6		Cal Std	50	50ppb									SCN-Bimane	T1C1	Target Compound	1094	2852	2.24	2.23	0.01		M+	N/A	N/A	N/A	N/A	124.1	124.1	-.002 (mmu)	2.051	N/A	N/A	Method	True	False	N/A	N/A	N/A			Pass	Pass	N/A	N/A	N/A	Confirmed	N/A
6	Processed	190521-6		Cal Std	50	50ppb									SCN-Bimane IS	T1	Internal Standard	1181	2792	2.24	2.24	0.00		M+	1	1	1	N/A	111	111	.000 (mmu)	N/A	N/A	N/A	Method	True	False	0	N/A	N/A			Pass	Pass	N/A	N/A	N/A	Confirmed	N/A
6	Processed	190521-6		Cal Std	50	50ppb									SCN-Bimane IS	T1C1	Internal Standard	489	1360	2.24	2.24	0.00		M+	N/A	N/A	N/A	N/A	126.1	126.1	-.002 (mmu)	N/A	N/A	N/A	Method	True	False	N/A	N/A	N/A			Pass	Pass	N/A	N/A	N/A	Confirmed	N/A
7	Processed	190521-7		Cal Std	100	100ppb									SCN-Bimane	T1	Target Compound	4142	10753	2.23	2.24	0.01		M+	101.086	100	101.086	N/A	111	111	.000 (mmu)	4.213	1	2553	Method	True	False	1.09	N/A	N/A			Pass	N/A	N/A	N/A	N/A	N/A	N/A
7	Processed	190521-7		Cal Std	100	100ppb									SCN-Bimane	T1C1	Target Compound	1931	5297	2.24	2.23	0.00		M+	N/A	N/A	N/A	N/A	124.1	124.1	-.002 (mmu)	4.213	N/A	N/A	Method	True	False	N/A	N/A	N/A			Pass	Pass	N/A	N/A	N/A	Confirmed	N/A
7	Processed	190521-7		Cal Std	100	100ppb									SCN-Bimane IS	T1	Internal Standard	942	2553	2.24	2.24	0.00		M+	1	1	1	N/A	111	111	.000 (mmu)	N/A	N/A	N/A	Method	True	False	0	N/A	N/A			Pass	Pass	N/A	N/A	N/A	Confirmed	N/A
7	Processed	190521-7		Cal Std	100	100ppb									SCN-Bimane IS	T1C1	Internal Standard	482	1520	2.24	2.23	0.01		M+	N/A	N/A	N/A	N/A	126.1	126.1	-.002 (mmu)	N/A	N/A	N/A	Method	True	False	N/A	N/A	N/A			Pass	Pass	N/A	N/A	N/A	Confirmed	N/A
8	Processed	190521-8		Unknown		1ppm									SCN-Bimane	T1	Target Compound	31866	85253	2.23	2.23	0.00		M+	349.366	N/A	349.366	N/A	111	111	.000 (mmu)	14.318	1	5954	Method	True	False	N/A	N/A	N/A			Pass	N/A	N/A	N/A	N/A	N/A	N/A
8	Processed	190521-8		Unknown		1ppm									SCN-Bimane	T1C1	Target Compound	14391	39378	2.23	2.23	0.00		M+	N/A	N/A	N/A	N/A	124.1	124.1	-.002 (mmu)	14.318	N/A	N/A	Method	True	False	N/A	N/A	N/A			Pass	Pass	N/A	N/A	N/A	Confirmed	N/A
8	Processed	190521-8		Unknown		1ppm									SCN-Bimane IS	T1	Internal Standard	2190	5954	2.24	2.24	0.00		M+	1	1	1	N/A	111	111	.000 (mmu)	N/A	N/A	N/A	Method	True	False	N/A	N/A	N/A			Pass	Pass	N/A	N/A	N/A	Confirmed	N/A
8	Processed	190521-8		Unknown		1ppm									SCN-Bimane IS	T1C1	Internal Standard	948	2842	2.24	2.24	0.00		M+	N/A	N/A	N/A	N/A	126.1	126.1	-.002 (mmu)	N/A	N/A	N/A	Method	True	False	N/A	N/A	N/A			Pass	Pass	N/A	N/A	N/A	Confirmed	N/A
9	Processed	190521-9		Unknown		M1B									SCN-Bimane	T1	Target Compound	14601	37098	2.23	2.23	0.00		M+	117.328	N/A	117.328	N/A	111	111	.000 (mmu)	4.874	1	7611	Method	True	False	N/A	N/A	N/A			Pass	N/A	N/A	N/A	N/A	N/A	N/A
9	Processed	190521-9		Unknown		M1B									SCN-Bimane	T1C1	Target Compound	6731	16132	2.23	2.23	0.00		M+	N/A	N/A	N/A	N/A	124.1	124.1	-.002 (mmu)	4.874	N/A	N/A	Method	True	False	N/A	N/A	N/A			Pass	Pass	N/A	N/A	N/A	Confirmed	N/A
9	Processed	190521-9		Unknown		M1B									SCN-Bimane IS	T1	Internal Standard	3065	7611	2.24	2.23	-0.01		M+	1	1	1	N/A	111	111	.000 (mmu)	N/A	N/A	N/A	Method	True	False	N/A	N/A	N/A			Pass	Pass	N/A	N/A	N/A	Confirmed	N/A
9	Processed	190521-9		Unknown		M1B									SCN-Bimane IS	T1C1	Internal Standard	1663	4475	2.23	2.23	0.00		M+	N/A	N/A	N/A	N/A	126.1	126.1	-.002 (mmu)	N/A	N/A	N/A	Method	True	False	N/A	N/A	N/A			Pass	Pass	N/A	N/A	N/A	Confirmed	N/A
[truncated: 15 more columns]

## Sheet: Data
	Sample ID	Analyte Area	IS Area	Ratio	Calculated Amt	Concentration Area Ratio
	5ppb	1218	4463	0.272911	4.289	0.0636304
	10ppb	1941	3362	0.577335	11.765	0.0490722
	25ppb	4189	3770	1.11114	24.885	0.044651
	50ppb	5726	2792	2.05086	47.975	0.0427485
	100ppb	10753	2553	4.21191	101.086	0.0416666
	359	357	2951	0.120976	0.555	0.217975
	360	666	5324	0.125094	0.656	0.190692
	361	2394	4498	0.532237	10.656	0.0499471
	362	399	5232	0.0762615	-0.545	-0.139929
	363	788	9024	0.0873227	-0.274	-0.318696
	364	671	7696	0.0871881	-0.277	-0.314759
	365	161	3437	0.0468432	-1.271	-0.0368554
	366	471	7929	0.0594022	-0.958	-0.0620065
