# Supplementary material for: The determination of thiocyanate in the blood plasma and holding water of Amphiprion clarkii after exposure to cyanide
Source: PeerJ. 2021 Dec 7;9:e12409. doi: 10.7717/peerj.12409 (PMC8663612; doi:10.7717/peerj.12409)
Supplement: Supplemental Information 7 [file peerj-09-12409-s007.xlsx]

## Sheet: All Samples
Batch Order	Status	Filename	Group	Sample Type	Level	Sample ID	Sample Name	Comments	ColumnHeader1	ColumnHeader2	ColumnHeader3	ColumnHeader4	ColumnHeader5	ColumnHeader6	Compound	Peak Label	Type	Height	Area	RT	Actual RT	RT Delta	Formula	Adduct	Calculated Amt	Theoretical Amt	Sample Amt	Std Add Amount	m/z (Expected)	m/z (Apex)	m/z (Delta)	Response Ratio	ISTD Amt	ISTD Response	Integration Mode	Active	Excluded	%Diff	%RSD	% CV	Channel	Final Units	PK	IR	IP	LS	FI	Confirm	Isotopic Pattern Score (%)
1	Processed	190627-001		Matrix Blank		0 ppb									SCN-Bimane	T1	Target Compound	75	181	2.23	2.29	0.06		M+	-2.327	N/A	-2.327	N/A	111	111	.000 (mmu)	0.015	1	11858	Method	True	False	N/A	N/A	N/A			Pass	N/A	N/A	N/A	N/A	Identified	N/A
1	Processed	190627-001		Matrix Blank		0 ppb									SCN-Bimane	T1C1	Target Compound	39	58	2.29	2.3	-0.01		M+	N/A	N/A	N/A	N/A	124.1	124.1	-.002 (mmu)	0.015	N/A	N/A	Method	True	False	N/A	N/A	N/A			Pass	Fail	N/A	N/A	N/A	Identified	N/A
1	Processed	190627-001		Matrix Blank		0 ppb									SCN-Bimane IS	T1	Internal Standard	4526	11858	2.24	2.3	0.06		M+	1	1	1	N/A	111	111	.000 (mmu)	N/A	N/A	N/A	Method	True	False	N/A	N/A	N/A			Pass	N/A	N/A	N/A	N/A	Identified	N/A
1	Processed	190627-001		Matrix Blank		0 ppb									SCN-Bimane IS	T1C1	Internal Standard	2040	6121	2.3	2.29	0.01		M+	N/A	N/A	N/A	N/A	126.1	126.1	-.002 (mmu)	N/A	N/A	N/A	Method	True	False	N/A	N/A	N/A			Pass	Pass	N/A	N/A	N/A	Confirmed	N/A
2	Processed	190627-002		Cal Std	5	5 ppb									SCN-Bimane	T1	Target Compound	642	1857	2.23	2.23	0.00		M+	4.668	5	4.668	N/A	111	111	.000 (mmu)	0.216	1	8587	Method	True	False	-6.64	N/A	N/A			Pass	N/A	N/A	N/A	N/A	Identified	N/A
2	Processed	190627-002		Cal Std	5	5 ppb									SCN-Bimane	T1C1	Target Compound	307	836	2.23	2.23	0.00		M+	N/A	N/A	N/A	N/A	124.1	124.1	-.002 (mmu)	0.216	N/A	N/A	Method	True	False	N/A	N/A	N/A			Pass	Pass	N/A	N/A	N/A	Confirmed	N/A
2	Processed	190627-002		Cal Std	5	5 ppb									SCN-Bimane IS	T1	Internal Standard	3043	8587	2.24	2.23	-0.01		M+	1	1	1	N/A	111	111	.000 (mmu)	N/A	N/A	N/A	Method	True	False	0	N/A	N/A			Pass	N/A	N/A	N/A	N/A	Identified	N/A
2	Processed	190627-002		Cal Std	5	5 ppb									SCN-Bimane IS	T1C1	Internal Standard	1322	4111	2.23	2.23	0.00		M+	N/A	N/A	N/A	N/A	126.1	126.1	-.002 (mmu)	N/A	N/A	N/A	Method	True	False	N/A	N/A	N/A			Pass	Pass	N/A	N/A	N/A	Confirmed	N/A
3	Processed	190627-003		Cal Std	10	10 ppb									SCN-Bimane	T1	Target Compound	1003	3130	2.23	2.23	0.00		M+	9.544	10	9.544	N/A	111	111	.000 (mmu)	0.356	1	8786	Method	True	False	-4.56	N/A	N/A			Pass	N/A	N/A	N/A	N/A	Identified	N/A
3	Processed	190627-003		Cal Std	10	10 ppb									SCN-Bimane	T1C1	Target Compound	505	1469	2.23	2.22	0.01		M+	N/A	N/A	N/A	N/A	124.1	124.1	-.002 (mmu)	0.356	N/A	N/A	Method	True	False	N/A	N/A	N/A			Pass	Pass	N/A	N/A	N/A	Confirmed	N/A
3	Processed	190627-003		Cal Std	10	10 ppb									SCN-Bimane IS	T1	Internal Standard	3031	8786	2.24	2.23	-0.01		M+	1	1	1	N/A	111	111	.000 (mmu)	N/A	N/A	N/A	Method	True	False	0	N/A	N/A			Pass	N/A	N/A	N/A	N/A	Identified	N/A
3	Processed	190627-003		Cal Std	10	10 ppb									SCN-Bimane IS	T1C1	Internal Standard	1473	4309	2.23	2.23	0.00		M+	N/A	N/A	N/A	N/A	126.1	126.1	-.002 (mmu)	N/A	N/A	N/A	Method	True	False	N/A	N/A	N/A			Pass	Pass	N/A	N/A	N/A	Confirmed	N/A
4	Processed	190627-004		Cal Std	25	25 ppb									SCN-Bimane	T1	Target Compound	3004	9165	2.23	2.22	-0.01		M+	27.597	25	27.597	N/A	111	111	.000 (mmu)	0.875	1	10476	Method	True	False	10.39	N/A	N/A			Pass	N/A	N/A	N/A	N/A	Identified	N/A
4	Processed	190627-004		Cal Std	25	25 ppb									SCN-Bimane	T1C1	Target Compound	1396	4185	2.22	2.22	0.00		M+	N/A	N/A	N/A	N/A	124.1	124.1	-.002 (mmu)	0.875	N/A	N/A	Method	True	False	N/A	N/A	N/A			Pass	Pass	N/A	N/A	N/A	Confirmed	N/A
4	Processed	190627-004		Cal Std	25	25 ppb									SCN-Bimane IS	T1	Internal Standard	3536	10476	2.24	2.23	-0.01		M+	1	1	1	N/A	111	111	.000 (mmu)	N/A	N/A	N/A	Method	True	False	0	N/A	N/A			Pass	N/A	N/A	N/A	N/A	Identified	N/A
4	Processed	190627-004		Cal Std	25	25 ppb									SCN-Bimane IS	T1C1	Internal Standard	1615	5004	2.23	2.23	0.00		M+	N/A	N/A	N/A	N/A	126.1	126.1	-.002 (mmu)	N/A	N/A	N/A	Method	True	False	N/A	N/A	N/A			Pass	Pass	N/A	N/A	N/A	Confirmed	N/A
5	Processed	190627-005		Cal Std	50	50 ppb									SCN-Bimane	T1	Target Compound	5357	15408	2.23	2.23	0.00		M+	52.626	50	52.626	N/A	111	111	.000 (mmu)	1.594	1	9667	Method	True	False	5.25	N/A	N/A			Pass	N/A	N/A	N/A	N/A	Identified	N/A
5	Processed	190627-005		Cal Std	50	50 ppb									SCN-Bimane	T1C1	Target Compound	2571	7521	2.23	2.22	0.01		M+	N/A	N/A	N/A	N/A	124.1	124.1	-.002 (mmu)	1.594	N/A	N/A	Method	True	False	N/A	N/A	N/A			Pass	Pass	N/A	N/A	N/A	Confirmed	N/A
5	Processed	190627-005		Cal Std	50	50 ppb									SCN-Bimane IS	T1	Internal Standard	3172	9667	2.24	2.23	-0.01		M+	1	1	1	N/A	111	111	.000 (mmu)	N/A	N/A	N/A	Method	True	False	0	N/A	N/A			Pass	N/A	N/A	N/A	N/A	Identified	N/A
5	Processed	190627-005		Cal Std	50	50 ppb									SCN-Bimane IS	T1C1	Internal Standard	1678	4883	2.23	2.23	0.01		M+	N/A	N/A	N/A	N/A	126.1	126.1	-.002 (mmu)	N/A	N/A	N/A	Method	True	False	N/A	N/A	N/A			Pass	Pass	N/A	N/A	N/A	Confirmed	N/A
6	Processed	190627-006		Cal Std	100	100 ppb									SCN-Bimane	T1	Target Compound	10222	29755	2.23	2.23	0.00		M+	95.565	100	95.565	N/A	111	111	.000 (mmu)	2.827	1	10524	Method	True	False	-4.43	N/A	N/A			Pass	N/A	N/A	N/A	N/A	Identified	N/A
6	Processed	190627-006		Cal Std	100	100 ppb									SCN-Bimane	T1C1	Target Compound	4724	14168	2.23	2.22	0.00		M+	N/A	N/A	N/A	N/A	124.1	124.1	-.002 (mmu)	2.827	N/A	N/A	Method	True	False	N/A	N/A	N/A			Pass	Pass	N/A	N/A	N/A	Confirmed	N/A
6	Processed	190627-006		Cal Std	100	100 ppb									SCN-Bimane IS	T1	Internal Standard	3563	10524	2.24	2.23	-0.01		M+	1	1	1	N/A	111	111	.000 (mmu)	N/A	N/A	N/A	Method	True	False	0	N/A	N/A			Pass	N/A	N/A	N/A	N/A	Identified	N/A
6	Processed	190627-006		Cal Std	100	100 ppb									SCN-Bimane IS	T1C1	Internal Standard	1708	4966	2.23	2.23	0.00		M+	N/A	N/A	N/A	N/A	126.1	126.1	-.002 (mmu)	N/A	N/A	N/A	Method	True	False	N/A	N/A	N/A			Pass	Pass	N/A	N/A	N/A	Confirmed	N/A
7	Processed	190627-007		Unknown		367									SCN-Bimane	T1	Target Compound	699	2061	2.23	2.23	0.00		M+	5.635	N/A	5.635	N/A	111	111	.000 (mmu)	0.244	1	8448	Method	True	False	N/A	N/A	N/A			Pass	N/A	N/A	N/A	N/A	Identified	N/A
7	Processed	190627-007		Unknown		367									SCN-Bimane	T1C1	Target Compound	279	842	2.23	2.23	0.00		M+	N/A	N/A	N/A	N/A	124.1	124.1	-.002 (mmu)	0.244	N/A	N/A	Method	True	False	N/A	N/A	N/A			Pass	Pass	N/A	N/A	N/A	Confirmed	N/A
7	Processed	190627-007		Unknown		367									SCN-Bimane IS	T1	Internal Standard	2887	8448	2.24	2.23	-0.01		M+	1	1	1	N/A	111	111	.000 (mmu)	N/A	N/A	N/A	Method	True	False	N/A	N/A	N/A			Pass	N/A	N/A	N/A	N/A	Identified	N/A
7	Processed	190627-007		Unknown		367									SCN-Bimane IS	T1C1	Internal Standard	1333	3654	2.23	2.23	-0.01		M+	N/A	N/A	N/A	N/A	126.1	126.1	-.002 (mmu)	N/A	N/A	N/A	Method	True	False	N/A	N/A	N/A			Pass	Pass	N/A	N/A	N/A	Confirmed	N/A
8	Processed	190627-008		Unknown		368									SCN-Bimane	T1	Target Compound	358	1011	2.23	2.22	-0.01		M+	1.534	N/A	1.534	N/A	111	111	.000 (mmu)	0.126	1	8012	Method	True	False	N/A	N/A	N/A			Pass	N/A	N/A	N/A	N/A	Identified	N/A
8	Processed	190627-008		Unknown		368									SCN-Bimane	T1C1	Target Compound	267	640	2.22	2.23	0.00		M+	N/A	N/A	N/A	N/A	124.1	124.1	-.002 (mmu)	0.126	N/A	N/A	Method	True	False	N/A	N/A	N/A			Pass	Fail	N/A	N/A	N/A	Identified	N/A
8	Processed	190627-008		Unknown		368									SCN-Bimane IS	T1	Internal Standard	2579	8012	2.24	2.24	0.00		M+	1	1	1	N/A	111	111	.000 (mmu)	N/A	N/A	N/A	Method	True	False	N/A	N/A	N/A			Pass	N/A	N/A	N/A	N/A	Identified	N/A
8	Processed	190627-008		Unknown		368									SCN-Bimane IS	T1C1	Internal Standard	1358	3995	2.24	2.23	0.01		M+	N/A	N/A	N/A	N/A	126.1	126.1	-.002 (mmu)	N/A	N/A	N/A	Method	True	False	N/A	N/A	N/A			Pass	Pass	N/A	N/A	N/A	Confirmed	N/A
9	Processed	190627-009		Unknown		369									SCN-Bimane	T1	Target Compound	348	941	2.23	2.23	0.00		M+	1.358	N/A	1.358	N/A	111	111	.000 (mmu)	0.121	1	7771	Method	True	False	N/A	N/A	N/A			Pass	N/A	N/A	N/A	N/A	Identified	N/A
9	Processed	190627-009		Unknown		369									SCN-Bimane	T1C1	Target Compound	157	489	2.23	2.22	0.01		M+	N/A	N/A	N/A	N/A	124.1	124.1	-.002 (mmu)	0.121	N/A	N/A	Method	True	False	N/A	N/A	N/A			Pass	Pass	N/A	N/A	N/A	Confirmed	N/A
9	Processed	190627-009		Unknown		369									SCN-Bimane IS	T1	Internal Standard	2577	7771	2.24	2.23	-0.01		M+	1	1	1	N/A	111	111	.000 (mmu)	N/A	N/A	N/A	Method	True	False	N/A	N/A	N/A			Pass	N/A	N/A	N/A	N/A	Identified	N/A
9	Processed	190627-009		Unknown		369									SCN-Bimane IS	T1C1	Internal Standard	1319	4113	2.23	2.22	0.01		M+	N/A	N/A	N/A	N/A	126.1	126.1	-.002 (mmu)	N/A	N/A	N/A	Method	True	False	N/A	N/A	N/A			Pass	Pass	N/A	N/A	N/A	Confirmed	N/A
10	Processed	190627-010		Unknown		370									SCN-Bimane	T1	Target Compound	292	782	2.23	2.22	-0.01		M+	0.481	N/A	0.481	N/A	111	111	.000 (mmu)	0.096	1	8149	Method	True	False	N/A	N/A	N/A			Pass	N/A	N/A	N/A	N/A	Identified	N/A
10	Processed	190627-010		Unknown		370									SCN-Bimane	T1C1	Target Compound	122	342	2.22	2.21	0.01		M+	N/A	N/A	N/A	N/A	124.1	124.1	-.002 (mmu)	0.096	N/A	N/A	Method	True	False	N/A	N/A	N/A			Pass	Pass	N/A	N/A	N/A	Confirmed	N/A
10	Processed	190627-010		Unknown		370									SCN-Bimane IS	T1	Internal Standard	2843	8149	2.24	2.22	-0.02		M+	1	1	1	N/A	111	111	.000 (mmu)	N/A	N/A	N/A	Method	True	False	N/A	N/A	N/A			Pass	N/A	N/A	N/A	N/A	Identified	N/A
10	Processed	190627-010		Unknown		370									SCN-Bimane IS	T1C1	Internal Standard	1435	4214	2.22	2.22	0.00		M+	N/A	N/A	N/A	N/A	126.1	126.1	-.002 (mmu)	N/A	N/A	N/A	Method	True	False	N/A	N/A	N/A			Pass	Pass	N/A	N/A	N/A	Confirmed	N/A
11	Processed	190627-011		Unknown		371									SCN-Bimane	T1	Target Compound	357	972	2.23	2.23	0.00		M+	1.128	N/A	1.128	N/A	111	111	.000 (mmu)	0.115	1	8486	Method	True	False	N/A	N/A	N/A			Pass	N/A	N/A	N/A	N/A	Identified	N/A
11	Processed	190627-011		Unknown		371									SCN-Bimane	T1C1	Target Compound	192	475	2.23	2.24	-0.01		M+	N/A	N/A	N/A	N/A	124.1	124.1	-.002 (mmu)	0.115	N/A	N/A	Method	True	False	N/A	N/A	N/A			Pass	Pass	N/A	N/A	N/A	Confirmed	N/A
11	Processed	190627-011		Unknown		371									SCN-Bimane IS	T1	Internal Standard	2889	8486	2.24	2.22	-0.02		M+	1	1	1	N/A	111	111	.000 (mmu)	N/A	N/A	N/A	Method	True	False	N/A	N/A	N/A			Pass	N/A	N/A	N/A	N/A	Identified	N/A
11	Processed	190627-011		Unknown		371									SCN-Bimane IS	T1C1	Internal Standard	1330	4254	2.22	2.22	0.00		M+	N/A	N/A	N/A	N/A	126.1	126.1	-.002 (mmu)	N/A	N/A	N/A	Method	True	False	N/A	N/A	N/A			Pass	Pass	N/A	N/A	N/A	Confirmed	N/A
12	Processed	190627-012		Unknown		Scup Plasma									SCN-Bimane	T1	Target Compound	782	2269	2.23	2.21	-0.02		M+	6.101	N/A	6.101	N/A	111	111	.000 (mmu)	0.257	1	8814	Method	True	False	N/A	N/A	N/A			Pass	N/A	N/A	N/A	N/A	Identified	N/A
12	Processed	190627-012		Unknown		Scup Plasma									SCN-Bimane	T1C1	Target Compound	329	1084	2.21	2.22	0.00		M+	N/A	N/A	N/A	N/A	124.1	124.1	-.002 (mmu)	0.257	N/A	N/A	Method	True	False	N/A	N/A	N/A			Pass	Pass	N/A	N/A	N/A	Confirmed	N/A
12	Processed	190627-012		Unknown		Scup Plasma									SCN-Bimane IS	T1	Internal Standard	2739	8814	2.24	2.22	-0.02		M+	1	1	1	N/A	111	111	.000 (mmu)	N/A	N/A	N/A	Method	True	False	N/A	N/A	N/A			Pass	N/A	N/A	N/A	N/A	Identified	N/A
12	Processed	190627-012		Unknown		Scup Plasma									SCN-Bimane IS	T1C1	Internal Standard	1416	4444	2.22	2.23	-0.01		M+	N/A	N/A	N/A	N/A	126.1	126.1	-.002 (mmu)	N/A	N/A	N/A	Method	True	False	N/A	N/A	N/A			Pass	Pass	N/A	N/A	N/A	Confirmed	N/A
13	Processed	190627-013		Unknown		C100									SCN-Bimane	T1	Target Compound	234	629	2.23	2.24	0.01		M+	0.157	N/A	0.157	N/A	111	111	.000 (mmu)	0.087	1	7263	Method	True	False	N/A	N/A	N/A			Pass	N/A	N/A	N/A	N/A	Identified	N/A
13	Processed	190627-013		Unknown		C100									SCN-Bimane	T1C1	Target Compound	123	319	2.24	2.23	0.01		M+	N/A	N/A	N/A	N/A	124.1	124.1	-.002 (mmu)	0.087	N/A	N/A	Method	True	False	N/A	N/A	N/A			Pass	Pass	N/A	N/A	N/A	Confirmed	N/A
13	Processed	190627-013		Unknown		C100									SCN-Bimane IS	T1	Internal Standard	2326	7263	2.24	2.23	-0.01		M+	1	1	1	N/A	111	111	.000 (mmu)	N/A	N/A	N/A	Method	True	False	N/A	N/A	N/A			Pass	N/A	N/A	N/A	N/A	Identified	N/A
13	Processed	190627-013		Unknown		C100									SCN-Bimane IS	T1C1	Internal Standard	1113	3618	2.23	2.22	0.01		M+	N/A	N/A	N/A	N/A	126.1	126.1	-.002 (mmu)	N/A	N/A	N/A	Method	True	False	N/A	N/A	N/A			Pass	Pass	N/A	N/A	N/A	Confirmed	N/A
14	Processed	190627-014		Unknown		C200									SCN-Bimane	T1	Target Compound	188	672	2.23	2.23	0.00		M+	0.36	N/A	0.36	N/A	111	111	.000 (mmu)	0.092	1	7269	Method	True	False	N/A	N/A	N/A			Pass	N/A	N/A	N/A	N/A	Identified	N/A
14	Processed	190627-014		Unknown		C200									SCN-Bimane	T1C1	Target Compound	127	388	2.23	2.23	0.00		M+	N/A	N/A	N/A	N/A	124.1	124.1	-.002 (mmu)	0.092	N/A	N/A	Method	True	False	N/A	N/A	N/A			Pass	Fail	N/A	N/A	N/A	Identified	N/A
14	Processed	190627-014		Unknown		C200									SCN-Bimane IS	T1	Internal Standard	2374	7269	2.24	2.23	-0.01		M+	1	1	1	N/A	111	111	.000 (mmu)	N/A	N/A	N/A	Method	True	False	N/A	N/A	N/A			Pass	N/A	N/A	N/A	N/A	Identified	N/A
14	Processed	190627-014		Unknown		C200									SCN-Bimane IS	T1C1	Internal Standard	1138	3650	2.23	2.23	0.00		M+	N/A	N/A	N/A	N/A	126.1	126.1	-.002 (mmu)	N/A	N/A	N/A	Method	True	False	N/A	N/A	N/A			Pass	Pass	N/A	N/A	N/A	Confirmed	N/A
15	Processed	190627-015		Unknown		C300									SCN-Bimane	T1	Target Compound	388	1017	2.23	2.23	0.00		M+	2.07	N/A	2.07	N/A	111	111	.000 (mmu)	0.142	1	7186	Method	True	False	N/A	N/A	N/A			Pass	N/A	N/A	N/A	N/A	Identified	N/A
15	Processed	190627-015		Unknown		C300									SCN-Bimane	T1C1	Target Compound	235	582	2.23	2.23	0.01		M+	N/A	N/A	N/A	N/A	124.1	124.1	-.002 (mmu)	0.142	N/A	N/A	Method	True	False	N/A	N/A	N/A			Pass	Fail	N/A	N/A	N/A	Identified	N/A
15	Processed	190627-015		Unknown		C300									SCN-Bimane IS	T1	Internal Standard	2404	7186	2.24	2.23	-0.01		M+	1	1	1	N/A	111	111	.000 (mmu)	N/A	N/A	N/A	Method	True	False	N/A	N/A	N/A			Pass	N/A	N/A	N/A	N/A	Identified	N/A
15	Processed	190627-015		Unknown		C300									SCN-Bimane IS	T1C1	Internal Standard	1316	3731	2.23	2.23	0.01		M+	N/A	N/A	N/A	N/A	126.1	126.1	-.002 (mmu)	N/A	N/A	N/A	Method	True	False	N/A	N/A	N/A			Pass	Pass	N/A	N/A	N/A	Confirmed	N/A
16	Processed	190627-016		Unknown		12000									SCN-Bimane	T1	Target Compound	1261	4312	2.23	2.22	-0.01		M+	17.694	N/A	17.694	N/A	111	111	.000 (mmu)	0.59	1	7304	Method	True	False	N/A	N/A	N/A			Pass	N/A	N/A	N/A	N/A	Identified	N/A
16	Processed	190627-016		Unknown		12000									SCN-Bimane	T1C1	Target Compound	631	1999	2.22	2.24	-0.02		M+	N/A	N/A	N/A	N/A	124.1	124.1	-.002 (mmu)	0.59	N/A	N/A	Method	True	False	N/A	N/A	N/A			Pass	Pass	N/A	N/A	N/A	Confirmed	N/A
16	Processed	190627-016		Unknown		12000									SCN-Bimane IS	T1	Internal Standard	2430	7304	2.24	2.23	-0.01		M+	1	1	1	N/A	111	111	.000 (mmu)	N/A	N/A	N/A	Method	True	False	N/A	N/A	N/A			Pass	N/A	N/A	N/A	N/A	Identified	N/A
16	Processed	190627-016		Unknown		12000									SCN-Bimane IS	T1C1	Internal Standard	1368	4405	2.23	2.23	0.00		M+	N/A	N/A	N/A	N/A	126.1	126.1	-.002 (mmu)	N/A	N/A	N/A	Method	True	False	N/A	N/A	N/A			Pass	Fail	N/A	N/A	N/A	Identified	N/A
17	Processed	190627-017		Unknown		22000									SCN-Bimane	T1	Target Compound	1754	5316	2.23	2.23	0.00		M+	21.203	N/A	21.203	N/A	111	111	.000 (mmu)	0.691	1	7691	Method	True	False	N/A	N/A	N/A			Pass	N/A	N/A	N/A	N/A	Identified	N/A
17	Processed	190627-017		Unknown		22000									SCN-Bimane	T1C1	Target Compound	825	2600	2.23	2.22	0.01		M+	N/A	N/A	N/A	N/A	124.1	124.1	-.002 (mmu)	0.691	N/A	N/A	Method	True	False	N/A	N/A	N/A			Pass	Pass	N/A	N/A	N/A	Confirmed	N/A
17	Processed	190627-017		Unknown		22000									SCN-Bimane IS	T1	Internal Standard	2352	7691	2.24	2.23	-0.01		M+	1	1	1	N/A	111	111	.000 (mmu)	N/A	N/A	N/A	Method	True	False	N/A	N/A	N/A			Pass	N/A	N/A	N/A	N/A	Identified	N/A
17	Processed	190627-017		Unknown		22000									SCN-Bimane IS	T1C1	Internal Standard	1216	3895	2.23	2.23	0.00		M+	N/A	N/A	N/A	N/A	126.1	126.1	-.002 (mmu)	N/A	N/A	N/A	Method	True	False	N/A	N/A	N/A			Pass	Pass	N/A	N/A	N/A	Confirmed	N/A
18	Processed	190627-018		Unknown		0100									SCN-Bimane	T1	Target Compound	467	1449	2.23	2.22	-0.01		M+	2.385	N/A	2.385	N/A	111	111	.000 (mmu)	0.151	1	9621	Method	True	False	N/A	N/A	N/A			Pass	N/A	N/A	N/A	N/A	Identified	N/A
18	Processed	190627-018		Unknown		0100									SCN-Bimane	T1C1	Target Compound	247	682	2.22	2.22	0.00		M+	N/A	N/A	N/A	N/A	124.1	124.1	-.002 (mmu)	0.151	N/A	N/A	Method	True	False	N/A	N/A	N/A			Pass	Pass	N/A	N/A	N/A	Confirmed	N/A
18	Processed	190627-018		Unknown		0100									SCN-Bimane IS	T1	Internal Standard	3057	9621	2.24	2.22	-0.02		M+	1	1	1	N/A	111	111	.000 (mmu)	N/A	N/A	N/A	Method	True	False	N/A	N/A	N/A			Pass	N/A	N/A	N/A	N/A	Identified	N/A
18	Processed	190627-018		Unknown		0100									SCN-Bimane IS	T1C1	Internal Standard	1472	4844	2.22	2.23	-0.01		M+	N/A	N/A	N/A	N/A	126.1	126.1	-.002 (mmu)	N/A	N/A	N/A	Method	True	False	N/A	N/A	N/A			Pass	Pass	N/A	N/A	N/A	Confirmed	N/A
19	Processed	190627-019		Unknown		0200									SCN-Bimane	T1	Target Compound	341	922	2.23	2.22	-0.01		M+	1.869	N/A	1.869	N/A	111	111	.000 (mmu)	0.136	1	6790	Method	True	False	N/A	N/A	N/A			Pass	N/A	N/A	N/A	N/A	Identified	N/A
19	Processed	190627-019		Unknown		0200									SCN-Bimane	T1C1	Target Compound	166	442	2.22	2.23	-0.01		M+	N/A	N/A	N/A	N/A	124.1	124.1	-.002 (mmu)	0.136	N/A	N/A	Method	True	False	N/A	N/A	N/A			Pass	Pass	N/A	N/A	N/A	Confirmed	N/A
19	Processed	190627-019		Unknown		0200									SCN-Bimane IS	T1	Internal Standard	2396	6790	2.24	2.23	-0.01		M+	1	1	1	N/A	111	111	.000 (mmu)	N/A	N/A	N/A	Method	True	False	N/A	N/A	N/A			Pass	N/A	N/A	N/A	N/A	Identified	N/A
19	Processed	190627-019		Unknown		0200									SCN-Bimane IS	T1C1	Internal Standard	1282	3422	2.23	2.22	0.01		M+	N/A	N/A	N/A	N/A	126.1	126.1	-.002 (mmu)	N/A	N/A	N/A	Method	True	False	N/A	N/A	N/A			Pass	Pass	N/A	N/A	N/A	Confirmed	N/A
20	Processed	190627-020		Unknown		0300									SCN-Bimane	T1	Target Compound	612	1613	2.23	2.23	0.00		M+	4.431	N/A	4.431	N/A	111	111	.000 (mmu)	0.209	1	7704	Method	True	False	N/A	N/A	N/A			Pass	N/A	N/A	N/A	N/A	Identified	N/A
20	Processed	190627-020		Unknown		0300									SCN-Bimane	T1C1	Target Compound	237	649	2.23	2.22	0.00		M+	N/A	N/A	N/A	N/A	124.1	124.1	-.002 (mmu)	0.209	N/A	N/A	Method	True	False	N/A	N/A	N/A			Pass	Pass	N/A	N/A	N/A	Confirmed	N/A
20	Processed	190627-020		Unknown		0300									SCN-Bimane IS	T1	Internal Standard	2372	7704	2.24	2.22	-0.02		M+	1	1	1	N/A	111	111	.000 (mmu)	N/A	N/A	N/A	Method	True	False	N/A	N/A	N/A			Pass	N/A	N/A	N/A	N/A	Identified	N/A
20	Processed	190627-020		Unknown		0300									SCN-Bimane IS	T1C1	Internal Standard	1238	3809	2.22	2.23	0.00		M+	N/A	N/A	N/A	N/A	126.1	126.1	-.002 (mmu)	N/A	N/A	N/A	Method	True	False	N/A	N/A	N/A			Pass	Pass	N/A	N/A	N/A	Confirmed	N/A
21	Processed	190627-021		Unknown		0400									SCN-Bimane	T1	Target Compound	851	2653	2.23	2.22	-0.01		M+	9.225	N/A	9.225	N/A	111	111	.000 (mmu)	0.347	1	7642	Method	True	False	N/A	N/A	N/A			Pass	N/A	N/A	N/A	N/A	Identified	N/A
21	Processed	190627-021		Unknown		0400									SCN-Bimane	T1C1	Target Compound	438	1337	2.22	2.23	0.00		M+	N/A	N/A	N/A	N/A	124.1	124.1	-.002 (mmu)	0.347	N/A	N/A	Method	True	False	N/A	N/A	N/A			Pass	Pass	N/A	N/A	N/A	Confirmed	N/A
21	Processed	190627-021		Unknown		0400									SCN-Bimane IS	T1	Internal Standard	2430	7642	2.24	2.23	-0.01		M+	1	1	1	N/A	111	111	.000 (mmu)	N/A	N/A	N/A	Method	True	False	N/A	N/A	N/A			Pass	N/A	N/A	N/A	N/A	Identified	N/A
21	Processed	190627-021		Unknown		0400									SCN-Bimane IS	T1C1	Internal Standard	1322	3935	2.23	2.23	0.00		M+	N/A	N/A	N/A	N/A	126.1	126.1	-.002 (mmu)	N/A	N/A	N/A	Method	True	False	N/A	N/A	N/A			Pass	Pass	N/A	N/A	N/A	Confirmed	N/A
22	Processed	190627-022		Unknown		0500									SCN-Bimane	T1	Target Compound	299	830	2.23	2.23	0.00		M+	0.908	N/A	0.908	N/A	111	111	.000 (mmu)	0.108	1	7671	Method	True	False	N/A	N/A	N/A			Pass	Pass	N/A	N/A	N/A	Confirmed	N/A
22	Processed	190627-022		Unknown		0500									SCN-Bimane	T1C1	Target Compound	128	445	2.23	2.24	-0.01		M+	N/A	N/A	N/A	N/A	124.1	124.1	-.002 (mmu)	0.108	N/A	N/A	Method	True	False	N/A	N/A	N/A			Pass	Pass	N/A	N/A	N/A	Confirmed	N/A
22	Processed	190627-022		Unknown		0500									SCN-Bimane IS	T1	Internal Standard	2421	7671	2.24	2.23	-0.01		M+	1	1	1	N/A	111	111	.000 (mmu)	N/A	N/A	N/A	Method	True	False	N/A	N/A	N/A			Pass	Pass	N/A	N/A	N/A	Confirmed	N/A
22	Processed	190627-022		Unknown		0500									SCN-Bimane IS	T1C1	Internal Standard	1399	3890	2.23	2.23	-0.01		M+	N/A	N/A	N/A	N/A	126.1	126.1	-.002 (mmu)	N/A	N/A	N/A	Method	True	False	N/A	N/A	N/A			Pass	Pass	N/A	N/A	N/A	Confirmed	N/A
23	Processed	190627-023		Unknown		0600									SCN-Bimane	T1	Target Compound	347	1058	2.23	2.23	0.00		M+	2.147	N/A	2.147	N/A	111	111	.000 (mmu)	0.144	1	7357	Method	True	False	N/A	N/A	N/A			Pass	Pass	N/A	N/A	N/A	Confirmed	N/A
23	Processed	190627-023		Unknown		0600									SCN-Bimane	T1C1	Target Compound	165	525	2.23	2.23	0.00		M+	N/A	N/A	N/A	N/A	124.1	124.1	-.002 (mmu)	0.144	N/A	N/A	Method	True	False	N/A	N/A	N/A			Pass	Pass	N/A	N/A	N/A	Confirmed	N/A
23	Processed	190627-023		Unknown		0600									SCN-Bimane IS	T1	Internal Standard	2539	7357	2.24	2.23	-0.01		M+	1	1	1	N/A	111	111	.000 (mmu)	N/A	N/A	N/A	Method	True	False	N/A	N/A	N/A			Pass	Pass	N/A	N/A	N/A	Confirmed	N/A
23	Processed	190627-023		Unknown		0600									SCN-Bimane IS	T1C1	Internal Standard	1262	3902	2.23	2.24	-0.01		M+	N/A	N/A	N/A	N/A	126.1	126.1	-.002 (mmu)	N/A	N/A	N/A	Method	True	False	N/A	N/A	N/A			Pass	Pass	N/A	N/A	N/A	Confirmed	N/A
24	Processed	190627-024		Unknown		0700									SCN-Bimane	T1	Target Compound	214	695	2.23	2.21	-0.02		M+	0.28	N/A	0.28	N/A	111	111	.000 (mmu)	0.09	1	7706	Method	True	False	N/A	N/A	N/A			Pass	Fail	N/A	N/A	N/A	Identified	N/A
24	Processed	190627-024		Unknown		0700									SCN-Bimane	T1C1	Target Compound	120	258	2.21	2.22	-0.01		M+	N/A	N/A	N/A	N/A	124.1	124.1	-.002 (mmu)	0.09	N/A	N/A	Method	True	False	N/A	N/A	N/A			Pass	Fail	N/A	N/A	N/A	Identified	N/A
24	Processed	190627-024		Unknown		0700									SCN-Bimane IS	T1	Internal Standard	2654	7706	2.24	2.23	-0.01		M+	1	1	1	N/A	111	111	.000 (mmu)	N/A	N/A	N/A	Method	True	False	N/A	N/A	N/A			Pass	Pass	N/A	N/A	N/A	Confirmed	N/A
24	Processed	190627-024		Unknown		0700									SCN-Bimane IS	T1C1	Internal Standard	1302	4245	2.23	2.24	-0.01		M+	N/A	N/A	N/A	N/A	126.1	126.1	-.002 (mmu)	N/A	N/A	N/A	Method	True	False	N/A	N/A	N/A			Pass	Pass	N/A	N/A	N/A	Confirmed	N/A
25	Processed	190627-025		Unknown		0800									SCN-Bimane	T1	Target Compound	652	1901	2.23	2.22	-0.01		M+	3.011	N/A	3.011	N/A	111	111	.000 (mmu)	0.169	1	11276	Method	True	False	N/A	N/A	N/A			Pass	Pass	N/A	N/A	N/A	Confirmed	N/A
25	Processed	190627-025		Unknown		0800									SCN-Bimane	T1C1	Target Compound	327	991	2.22	2.22	0.00		M+	N/A	N/A	N/A	N/A	124.1	124.1	-.002 (mmu)	0.169	N/A	N/A	Method	True	False	N/A	N/A	N/A			Pass	Pass	N/A	N/A	N/A	Confirmed	N/A
25	Processed	190627-025		Unknown		0800									SCN-Bimane IS	T1	Internal Standard	3624	11276	2.24	2.22	-0.02		M+	1	1	1	N/A	111	111	.000 (mmu)	N/A	N/A	N/A	Method	True	False	N/A	N/A	N/A			Pass	Pass	N/A	N/A	N/A	Confirmed	N/A
25	Processed	190627-025		Unknown		0800									SCN-Bimane IS	T1C1	Internal Standard	1781	5494	2.22	2.23	0.00		M+	N/A	N/A	N/A	N/A	126.1	126.1	-.002 (mmu)	N/A	N/A	N/A	Method	True	False	N/A	N/A	N/A			Pass	Pass	N/A	N/A	N/A	Confirmed	N/A
26	Processed	190627-026		Unknown		0900									SCN-Bimane	T1	Target Compound	807	2272	2.23	2.22	-0.01		M+	8.715	N/A	8.715	N/A	111	111	.000 (mmu)	0.332	1	6833	Method	True	False	N/A	N/A	N/A			Pass	Pass	N/A	N/A	N/A	Confirmed	N/A
26	Processed	190627-026		Unknown		0900									SCN-Bimane	T1C1	Target Compound	456	1224	2.22	2.22	0.00		M+	N/A	N/A	N/A	N/A	124.1	124.1	-.002 (mmu)	0.332	N/A	N/A	Method	True	False	N/A	N/A	N/A			Pass	Pass	N/A	N/A	N/A	Confirmed	N/A
26	Processed	190627-026		Unknown		0900									SCN-Bimane IS	T1	Internal Standard	2306	6833	2.24	2.23	-0.01		M+	1	1	1	N/A	111	111	.000 (mmu)	N/A	N/A	N/A	Method	True	False	N/A	N/A	N/A			Pass	Pass	N/A	N/A	N/A	Confirmed	N/A
26	Processed	190627-026		Unknown		0900									SCN-Bimane IS	T1C1	Internal Standard	1201	3767	2.23	2.22	0.00		M+	N/A	N/A	N/A	N/A	126.1	126.1	-.002 (mmu)	N/A	N/A	N/A	Method	True	False	N/A	N/A	N/A			Pass	Pass	N/A	N/A	N/A	Confirmed	N/A
27	Processed	190627-027		Unknown		1000									SCN-Bimane	T1	Target Compound	558	1533	2.23	2.22	-0.01		M+	4.619	N/A	4.619	N/A	111	111	.000 (mmu)	0.215	1	7137	Method	True	False	N/A	N/A	N/A			Pass	Pass	N/A	N/A	N/A	Confirmed	N/A
27	Processed	190627-027		Unknown		1000									SCN-Bimane	T1C1	Target Compound	248	739	2.22	2.23	-0.01		M+	N/A	N/A	N/A	N/A	124.1	124.1	-.002 (mmu)	0.215	N/A	N/A	Method	True	False	N/A	N/A	N/A			Pass	Pass	N/A	N/A	N/A	Confirmed	N/A
27	Processed	190627-027		Unknown		1000									SCN-Bimane IS	T1	Internal Standard	2514	7137	2.24	2.23	-0.01		M+	1	1	1	N/A	111	111	.000 (mmu)	N/A	N/A	N/A	Method	True	False	N/A	N/A	N/A			Pass	Pass	N/A	N/A	N/A	Confirmed	N/A
27	Processed	190627-027		Unknown		1000									SCN-Bimane IS	T1C1	Internal Standard	1150	3801	2.23	2.23	-0.01		M+	N/A	N/A	N/A	N/A	126.1	126.1	-.002 (mmu)	N/A	N/A	N/A	Method	True	False	N/A	N/A	N/A			Pass	Pass	N/A	N/A	N/A	Confirmed	N/A
28	Processed	190627-028		Unknown		C102									SCN-Bimane	T1	Target Compound	227	637	2.23	2.23	0.00		M+	-0.339	N/A	-0.339	N/A	111	111	.000 (mmu)	0.072	1	8803	Method	True	False	N/A	N/A	N/A			Pass	Pass	N/A	N/A	N/A	Confirmed	N/A
28	Processed	190627-028		Unknown		C102									SCN-Bimane	T1C1	Target Compound	106	302	2.23	2.22	0.01		M+	N/A	N/A	N/A	N/A	124.1	124.1	-.002 (mmu)	0.072	N/A	N/A	Method	True	False	N/A	N/A	N/A			Pass	Pass	N/A	N/A	N/A	Confirmed	N/A
28	Processed	190627-028		Unknown		C102									SCN-Bimane IS	T1	Internal Standard	2874	8803	2.24	2.23	-0.01		M+	1	1	1	N/A	111	111	.000 (mmu)	N/A	N/A	N/A	Method	True	False	N/A	N/A	N/A			Pass	Pass	N/A	N/A	N/A	Confirmed	N/A
28	Processed	190627-028		Unknown		C102									SCN-Bimane IS	T1C1	Internal Standard	1402	4460	2.23	2.23	0.00		M+	N/A	N/A	N/A	N/A	126.1	126.1	-.002 (mmu)	N/A	N/A	N/A	Method	True	False	N/A	N/A	N/A			Pass	Pass	N/A	N/A	N/A	Confirmed	N/A
29	Processed	190627-029		Unknown		C202									SCN-Bimane	T1	Target Compound	323	873	2.23	2.23	0.00		M+	1.734	N/A	1.734	N/A	111	111	.000 (mmu)	0.132	1	6620	Method	True	False	N/A	N/A	N/A			Pass	Pass	N/A	N/A	N/A	Confirmed	N/A
29	Processed	190627-029		Unknown		C202									SCN-Bimane	T1C1	Target Compound	157	450	2.23	2.23	0.00		M+	N/A	N/A	N/A	N/A	124.1	124.1	-.002 (mmu)	0.132	N/A	N/A	Method	True	False	N/A	N/A	N/A			Pass	Pass	N/A	N/A	N/A	Confirmed	N/A
29	Processed	190627-029		Unknown		C202									SCN-Bimane IS	T1	Internal Standard	2141	6620	2.24	2.23	-0.01		M+	1	1	1	N/A	111	111	.000 (mmu)	N/A	N/A	N/A	Method	True	False	N/A	N/A	N/A			Pass	Pass	N/A	N/A	N/A	Confirmed	N/A
29	Processed	190627-029		Unknown		C202									SCN-Bimane IS	T1C1	Internal Standard	1121	3296	2.23	2.23	0.00		M+	N/A	N/A	N/A	N/A	126.1	126.1	-.002 (mmu)	N/A	N/A	N/A	Method	True	False	N/A	N/A	N/A			Pass	Pass	N/A	N/A	N/A	Confirmed	N/A
30	Processed	190627-030		Unknown		C302									SCN-Bimane	T1	Target Compound	118	321	2.23	2.24	0.01		M+	-1.304	N/A	-1.304	N/A	111	111	.000 (mmu)	0.045	1	7184	Method	True	False	N/A	N/A	N/A			Pass	Fail	N/A	N/A	N/A	Identified	N/A
30	Processed	190627-030		Unknown		C302									SCN-Bimane	T1C1	Target Compound	92	201	2.24	2.23	0.01		M+	N/A	N/A	N/A	N/A	124.1	124.1	-.002 (mmu)	0.045	N/A	N/A	Method	True	False	N/A	N/A	N/A			Pass	Fail	N/A	N/A	N/A	Identified	N/A
30	Processed	190627-030		Unknown		C302									SCN-Bimane IS	T1	Internal Standard	2414	7184	2.24	2.23	-0.01		M+	1	1	1	N/A	111	111	.000 (mmu)	N/A	N/A	N/A	Method	True	False	N/A	N/A	N/A			Pass	Pass	N/A	N/A	N/A	Confirmed	N/A
30	Processed	190627-030		Unknown		C302									SCN-Bimane IS	T1C1	Internal Standard	1137	3745	2.23	2.23	0.00		M+	N/A	N/A	N/A	N/A	126.1	126.1	-.002 (mmu)	N/A	N/A	N/A	Method	True	False	N/A	N/A	N/A			Pass	Pass	N/A	N/A	N/A	Confirmed	N/A
31	Processed	190627-031		Unknown		12002									SCN-Bimane	T1	Target Compound	2345	7059	2.23	2.23	0.00		M+	29.313	N/A	29.313	N/A	111	111	.000 (mmu)	0.924	1	7638	Method	True	False	N/A	N/A	N/A			Pass	Pass	N/A	N/A	N/A	Confirmed	N/A
31	Processed	190627-031		Unknown		12002									SCN-Bimane	T1C1	Target Compound	1138	3487	2.23	2.22	0.01		M+	N/A	N/A	N/A	N/A	124.1	124.1	-.002 (mmu)	0.924	N/A	N/A	Method	True	False	N/A	N/A	N/A			Pass	Pass	N/A	N/A	N/A	Confirmed	N/A
31	Processed	190627-031		Unknown		12002									SCN-Bimane IS	T1	Internal Standard	2593	7638	2.24	2.24	0.00		M+	1	1	1	N/A	111	111	.000 (mmu)	N/A	N/A	N/A	Method	True	False	N/A	N/A	N/A			Pass	Pass	N/A	N/A	N/A	Confirmed	N/A
31	Processed	190627-031		Unknown		12002									SCN-Bimane IS	T1C1	Internal Standard	1231	3833	2.24	2.24	0.00		M+	N/A	N/A	N/A	N/A	126.1	126.1	-.002 (mmu)	N/A	N/A	N/A	Method	True	False	N/A	N/A	N/A			Pass	Pass	N/A	N/A	N/A	Confirmed	N/A
32	Processed	190627-032		Unknown		22002									SCN-Bimane	T1	Target Compound	1722	4878	2.23	2.22	-0.01		M+	24.881	N/A	24.881	N/A	111	111	.000 (mmu)	0.797	1	6121	Method	True	False	N/A	N/A	N/A			Pass	Pass	N/A	N/A	N/A	Confirmed	N/A
32	Processed	190627-032		Unknown		22002									SCN-Bimane	T1C1	Target Compound	646	2116	2.22	2.23	-0.01		M+	N/A	N/A	N/A	N/A	124.1	124.1	-.002 (mmu)	0.797	N/A	N/A	Method	True	False	N/A	N/A	N/A			Pass	Pass	N/A	N/A	N/A	Confirmed	N/A
32	Processed	190627-032		Unknown		22002									SCN-Bimane IS	T1	Internal Standard	1891	6121	2.24	2.23	-0.01		M+	1	1	1	N/A	111	111	.000 (mmu)	N/A	N/A	N/A	Method	True	False	N/A	N/A	N/A			Pass	Pass	N/A	N/A	N/A	Confirmed	N/A
32	Processed	190627-032		Unknown		22002									SCN-Bimane IS	T1C1	Internal Standard	1131	3023	2.23	2.22	0.00		M+	N/A	N/A	N/A	N/A	126.1	126.1	-.002 (mmu)	N/A	N/A	N/A	Method	True	False	N/A	N/A	N/A			Pass	Pass	N/A	N/A	N/A	Confirmed	N/A
33	Processed	190627-033		Unknown		0102									SCN-Bimane	T1	Target Compound	2060	6310	2.23	2.23	0.00		M+	25.641	N/A	25.641	N/A	111	111	.000 (mmu)	0.819	1	7708	Method	True	False	N/A	N/A	N/A			Pass	Pass	N/A	N/A	N/A	Confirmed	N/A
33	Processed	190627-033		Unknown		0102									SCN-Bimane	T1C1	Target Compound	930	2971	2.23	2.24	-0.01		M+	N/A	N/A	N/A	N/A	124.1	124.1	-.002 (mmu)	0.819	N/A	N/A	Method	True	False	N/A	N/A	N/A			Pass	Pass	N/A	N/A	N/A	Confirmed	N/A
33	Processed	190627-033		Unknown		0102									SCN-Bimane IS	T1	Internal Standard	2542	7708	2.24	2.23	-0.01		M+	1	1	1	N/A	111	111	.000 (mmu)	N/A	N/A	N/A	Method	True	False	N/A	N/A	N/A			Pass	Pass	N/A	N/A	N/A	Confirmed	N/A
33	Processed	190627-033		Unknown		0102									SCN-Bimane IS	T1C1	Internal Standard	1244	3819	2.23	2.23	0.00		M+	N/A	N/A	N/A	N/A	126.1	126.1	-.002 (mmu)	N/A	N/A	N/A	Method	True	False	N/A	N/A	N/A			Pass	Pass	N/A	N/A	N/A	Confirmed	N/A
34	Processed	190627-034		Unknown		0202									SCN-Bimane	T1	Target Compound	1244	3762	2.23	2.23	0.00		M+	12.944	N/A	12.944	N/A	111	111	.000 (mmu)	0.454	1	8287	Method	True	False	N/A	N/A	N/A			Pass	Pass	N/A	N/A	N/A	Confirmed	N/A
34	Processed	190627-034		Unknown		0202									SCN-Bimane	T1C1	Target Compound	584	1654	2.23	2.22	0.01		M+	N/A	N/A	N/A	N/A	124.1	124.1	-.002 (mmu)	0.454	N/A	N/A	Method	True	False	N/A	N/A	N/A			Pass	Pass	N/A	N/A	N/A	Confirmed	N/A
34	Processed	190627-034		Unknown		0202									SCN-Bimane IS	T1	Internal Standard	2714	8287	2.24	2.22	-0.02		M+	1	1	1	N/A	111	111	.000 (mmu)	N/A	N/A	N/A	Method	True	False	N/A	N/A	N/A			Pass	Pass	N/A	N/A	N/A	Confirmed	N/A
34	Processed	190627-034		Unknown		0202									SCN-Bimane IS	T1C1	Internal Standard	1147	3705	2.22	2.23	0.00		M+	N/A	N/A	N/A	N/A	126.1	126.1	-.002 (mmu)	N/A	N/A	N/A	Method	True	False	N/A	N/A	N/A			Pass	Pass	N/A	N/A	N/A	Confirmed	N/A
35	Processed	190627-035		Unknown		0302									SCN-Bimane	T1	Target Compound	3168	10433	2.23	2.22	-0.01		M+	37.096	N/A	37.096	N/A	111	111	.000 (mmu)	1.148	1	9090	Method	True	False	N/A	N/A	N/A			Pass	Pass	N/A	N/A	N/A	Confirmed	N/A
35	Processed	190627-035		Unknown		0302									SCN-Bimane	T1C1	Target Compound	1616	4947	2.22	2.23	0.00		M+	N/A	N/A	N/A	N/A	124.1	124.1	-.002 (mmu)	1.148	N/A	N/A	Method	True	False	N/A	N/A	N/A			Pass	Pass	N/A	N/A	N/A	Confirmed	N/A
35	Processed	190627-035		Unknown		0302									SCN-Bimane IS	T1	Internal Standard	3205	9090	2.24	2.23	-0.01		M+	1	1	1	N/A	111	111	.000 (mmu)	N/A	N/A	N/A	Method	True	False	N/A	N/A	N/A			Pass	Pass	N/A	N/A	N/A	Confirmed	N/A
35	Processed	190627-035		Unknown		0302									SCN-Bimane IS	T1C1	Internal Standard	1552	4636	2.23	2.23	0.00		M+	N/A	N/A	N/A	N/A	126.1	126.1	-.002 (mmu)	N/A	N/A	N/A	Method	True	False	N/A	N/A	N/A			Pass	Pass	N/A	N/A	N/A	Confirmed	N/A
36	Processed	190627-036		Unknown		0402									SCN-Bimane	T1	Target Compound	4995	14941	2.23	2.23	0.00		M+	57.819	N/A	57.819	N/A	111	111	.000 (mmu)	1.743	1	8571	Method	True	False	N/A	N/A	N/A			Pass	Pass	N/A	N/A	N/A	Confirmed	N/A
36	Processed	190627-036		Unknown		0402									SCN-Bimane	T1C1	Target Compound	2457	7618	2.23	2.22	0.01		M+	N/A	N/A	N/A	N/A	124.1	124.1	-.002 (mmu)	1.743	N/A	N/A	Method	True	False	N/A	N/A	N/A			Pass	Pass	N/A	N/A	N/A	Confirmed	N/A
36	Processed	190627-036		Unknown		0402									SCN-Bimane IS	T1	Internal Standard	2690	8571	2.24	2.23	-0.01		M+	1	1	1	N/A	111	111	.000 (mmu)	N/A	N/A	N/A	Method	True	False	N/A	N/A	N/A			Pass	Pass	N/A	N/A	N/A	Confirmed	N/A
36	Processed	190627-036		Unknown		0402									SCN-Bimane IS	T1C1	Internal Standard	1260	4116	2.23	2.22	0.01		M+	N/A	N/A	N/A	N/A	126.1	126.1	-.002 (mmu)	N/A	N/A	N/A	Method	True	False	N/A	N/A	N/A			Pass	Pass	N/A	N/A	N/A	Confirmed	N/A
37	Processed	190627-037		Unknown		0502									SCN-Bimane	T1	Target Compound	1210	3626	2.23	2.22	-0.01		M+	13.413	N/A	13.413	N/A	111	111	.000 (mmu)	0.467	1	7757	Method	True	False	N/A	N/A	N/A			Pass	Pass	N/A	N/A	N/A	Confirmed	N/A
37	Processed	190627-037		Unknown		0502									SCN-Bimane	T1C1	Target Compound	695	1837	2.22	2.23	-0.01		M+	N/A	N/A	N/A	N/A	124.1	124.1	-.002 (mmu)	0.467	N/A	N/A	Method	True	False	N/A	N/A	N/A			Pass	Pass	N/A	N/A	N/A	Confirmed	N/A
37	Processed	190627-037		Unknown		0502									SCN-Bimane IS	T1	Internal Standard	2440	7757	2.24	2.23	-0.01		M+	1	1	1	N/A	111	111	.000 (mmu)	N/A	N/A	N/A	Method	True	False	N/A	N/A	N/A			Pass	Pass	N/A	N/A	N/A	Confirmed	N/A
37	Processed	190627-037		Unknown		0502									SCN-Bimane IS	T1C1	Internal Standard	1153	3881	2.23	2.22	0.01		M+	N/A	N/A	N/A	N/A	126.1	126.1	-.002 (mmu)	N/A	N/A	N/A	Method	True	False	N/A	N/A	N/A			Pass	Pass	N/A	N/A	N/A	Confirmed	N/A
38	Processed	190627-038		Unknown		0602									SCN-Bimane	T1	Target Compound	3747	11216	2.23	2.23	0.00		M+	47.024	N/A	47.024	N/A	111	111	.000 (mmu)	1.433	1	7827	Method	True	False	N/A	N/A	N/A			Pass	Pass	N/A	N/A	N/A	Confirmed	N/A
38	Processed	190627-038		Unknown		0602									SCN-Bimane	T1C1	Target Compound	1968	5856	2.23	2.23	0.00		M+	N/A	N/A	N/A	N/A	124.1	124.1	-.002 (mmu)	1.433	N/A	N/A	Method	True	False	N/A	N/A	N/A			Pass	Pass	N/A	N/A	N/A	Confirmed	N/A
38	Processed	190627-038		Unknown		0602									SCN-Bimane IS	T1	Internal Standard	2652	7827	2.24	2.23	-0.01		M+	1	1	1	N/A	111	111	.000 (mmu)	N/A	N/A	N/A	Method	True	False	N/A	N/A	N/A			Pass	Pass	N/A	N/A	N/A	Confirmed	N/A
38	Processed	190627-038		Unknown		0602									SCN-Bimane IS	T1C1	Internal Standard	1313	3774	2.23	2.23	0.00		M+	N/A	N/A	N/A	N/A	126.1	126.1	-.002 (mmu)	N/A	N/A	N/A	Method	True	False	N/A	N/A	N/A			Pass	Pass	N/A	N/A	N/A	Confirmed	N/A
39	Processed	190627-039		Unknown		0702									SCN-Bimane	T1	Target Compound	1144	3355	2.23	2.23	0.00		M+	13.565	N/A	13.565	N/A	111	111	.000 (mmu)	0.472	1	7111	Method	True	False	N/A	N/A	N/A			Pass	Pass	N/A	N/A	N/A	Confirmed	N/A
39	Processed	190627-039		Unknown		0702									SCN-Bimane	T1C1	Target Compound	584	1700	2.23	2.23	0.00		M+	N/A	N/A	N/A	N/A	124.1	124.1	-.002 (mmu)	0.472	N/A	N/A	Method	True	False	N/A	N/A	N/A			Pass	Pass	N/A	N/A	N/A	Confirmed	N/A
39	Processed	190627-039		Unknown		0702									SCN-Bimane IS	T1	Internal Standard	2318	7111	2.24	2.22	-0.02		M+	1	1	1	N/A	111	111	.000 (mmu)	N/A	N/A	N/A	Method	True	False	N/A	N/A	N/A			Pass	Pass	N/A	N/A	N/A	Confirmed	N/A
39	Processed	190627-039		Unknown		0702									SCN-Bimane IS	T1C1	Internal Standard	1099	3449	2.22	2.22	0.00		M+	N/A	N/A	N/A	N/A	126.1	126.1	-.002 (mmu)	N/A	N/A	N/A	Method	True	False	N/A	N/A	N/A			Pass	Pass	N/A	N/A	N/A	Confirmed	N/A
40	Processed	190627-040		Unknown		0802									SCN-Bimane	T1	Target Compound	2464	7908	2.23	2.23	0.00		M+	31.054	N/A	31.054	N/A	111	111	.000 (mmu)	0.974	1	8117	Method	True	False	N/A	N/A	N/A			Pass	Pass	N/A	N/A	N/A	Confirmed	N/A
40	Processed	190627-040		Unknown		0802									SCN-Bimane	T1C1	Target Compound	1250	3790	2.23	2.22	0.01		M+	N/A	N/A	N/A	N/A	124.1	124.1	-.002 (mmu)	0.974	N/A	N/A	Method	True	False	N/A	N/A	N/A			Pass	Pass	N/A	N/A	N/A	Confirmed	N/A
40	Processed	190627-040		Unknown		0802									SCN-Bimane IS	T1	Internal Standard	2544	8117	2.24	2.22	-0.02		M+	1	1	1	N/A	111	111	.000 (mmu)	N/A	N/A	N/A	Method	True	False	N/A	N/A	N/A			Pass	Pass	N/A	N/A	N/A	Confirmed	N/A
40	Processed	190627-040		Unknown		0802									SCN-Bimane IS	T1C1	Internal Standard	1215	3635	2.22	2.22	0.00		M+	N/A	N/A	N/A	N/A	126.1	126.1	-.002 (mmu)	N/A	N/A	N/A	Method	True	False	N/A	N/A	N/A			Pass	Pass	N/A	N/A	N/A	Confirmed	N/A
41	Processed	190627-041		Unknown		0902									SCN-Bimane	T1	Target Compound	2209	6701	2.23	2.22	-0.01		M+	28.348	N/A	28.348	N/A	111	111	.000 (mmu)	0.896	1	7475	Method	True	False	N/A	N/A	N/A			Pass	Pass	N/A	N/A	N/A	Confirmed	N/A
41	Processed	190627-041		Unknown		0902									SCN-Bimane	T1C1	Target Compound	1097	3344	2.22	2.22	0.00		M+	N/A	N/A	N/A	N/A	124.1	124.1	-.002 (mmu)	0.896	N/A	N/A	Method	True	False	N/A	N/A	N/A			Pass	Pass	N/A	N/A	N/A	Confirmed	N/A
41	Processed	190627-041		Unknown		0902									SCN-Bimane IS	T1	Internal Standard	2449	7475	2.24	2.22	-0.02		M+	1	1	1	N/A	111	111	.000 (mmu)	N/A	N/A	N/A	Method	True	False	N/A	N/A	N/A			Pass	Pass	N/A	N/A	N/A	Confirmed	N/A
41	Processed	190627-041		Unknown		0902									SCN-Bimane IS	T1C1	Internal Standard	1230	3652	2.22	2.23	0.00		M+	N/A	N/A	N/A	N/A	126.1	126.1	-.002 (mmu)	N/A	N/A	N/A	Method	True	False	N/A	N/A	N/A			Pass	Pass	N/A	N/A	N/A	Confirmed	N/A
42	Processed	190627-042		Unknown		1002									SCN-Bimane	T1	Target Compound	3383	10976	2.23	2.23	0.00		M+	42.2	N/A	42.2	N/A	111	111	.000 (mmu)	1.294	1	8479	Method	True	False	N/A	N/A	N/A			Pass	Pass	N/A	N/A	N/A	Confirmed	N/A
42	Processed	190627-042		Unknown		1002									SCN-Bimane	T1C1	Target Compound	1871	5022	2.23	2.23	0.00		M+	N/A	N/A	N/A	N/A	124.1	124.1	-.002 (mmu)	1.294	N/A	N/A	Method	True	False	N/A	N/A	N/A			Pass	Pass	N/A	N/A	N/A	Confirmed	N/A
42	Processed	190627-042		Unknown		1002									SCN-Bimane IS	T1	Internal Standard	2489	8479	2.24	2.23	-0.01		M+	1	1	1	N/A	111	111	.000 (mmu)	N/A	N/A	N/A	Method	True	False	N/A	N/A	N/A			Pass	Pass	N/A	N/A	N/A	Confirmed	N/A
42	Processed	190627-042		Unknown		1002									SCN-Bimane IS	T1C1	Internal Standard	1276	3976	2.23	2.23	0.00		M+	N/A	N/A	N/A	N/A	126.1	126.1	-.002 (mmu)	N/A	N/A	N/A	Method	True	False	N/A	N/A	N/A			Pass	Pass	N/A	N/A	N/A	Confirmed	N/A
43	Processed	190627-043		Unknown		C104		4 h are actually 6 h							SCN-Bimane	T1	Target Compound	199	610	2.23	2.22	-0.01		M+	0.009	N/A	0.009	N/A	111	111	.000 (mmu)	0.082	1	7406	Method	True	False	N/A	N/A	N/A			Pass	Pass	N/A	N/A	N/A	Confirmed	N/A
43	Processed	190627-043		Unknown		C104		4 h are actually 6 h							SCN-Bimane	T1C1	Target Compound	116	242	2.22	2.22	0.00		M+	N/A	N/A	N/A	N/A	124.1	124.1	-.002 (mmu)	0.082	N/A	N/A	Method	True	False	N/A	N/A	N/A			Pass	Pass	N/A	N/A	N/A	Confirmed	N/A
43	Processed	190627-043		Unknown		C104		4 h are actually 6 h							SCN-Bimane IS	T1	Internal Standard	2320	7406	2.24	2.23	-0.01		M+	1	1	1	N/A	111	111	.000 (mmu)	N/A	N/A	N/A	Method	True	False	N/A	N/A	N/A			Pass	Pass	N/A	N/A	N/A	Confirmed	N/A
43	Processed	190627-043		Unknown		C104		4 h are actually 6 h							SCN-Bimane IS	T1C1	Internal Standard	1111	3721	2.23	2.23	0.00		M+	N/A	N/A	N/A	N/A	126.1	126.1	-.002 (mmu)	N/A	N/A	N/A	Method	True	False	N/A	N/A	N/A			Pass	Pass	N/A	N/A	N/A	Confirmed	N/A
44	Processed	190627-044		Unknown		C204									SCN-Bimane	T1	Target Compound	191	619	2.23	2.23	0.00		M+	0.024	N/A	0.024	N/A	111	111	.000 (mmu)	0.083	1	7472	Method	True	False	N/A	N/A	N/A			Pass	Pass	N/A	N/A	N/A	Confirmed	N/A
44	Processed	190627-044		Unknown		C204									SCN-Bimane	T1C1	Target Compound	139	319	2.23	2.23	0.00		M+	N/A	N/A	N/A	N/A	124.1	124.1	-.002 (mmu)	0.083	N/A	N/A	Method	True	False	N/A	N/A	N/A			Pass	Pass	N/A	N/A	N/A	Confirmed	N/A
44	Processed	190627-044		Unknown		C204									SCN-Bimane IS	T1	Internal Standard	2452	7472	2.24	2.22	-0.02		M+	1	1	1	N/A	111	111	.000 (mmu)	N/A	N/A	N/A	Method	True	False	N/A	N/A	N/A			Pass	Pass	N/A	N/A	N/A	Confirmed	N/A
44	Processed	190627-044		Unknown		C204									SCN-Bimane IS	T1C1	Internal Standard	1188	3946	2.22	2.23	-0.01		M+	N/A	N/A	N/A	N/A	126.1	126.1	-.002 (mmu)	N/A	N/A	N/A	Method	True	False	N/A	N/A	N/A			Pass	Pass	N/A	N/A	N/A	Confirmed	N/A
45	Processed	190627-045		Unknown		C304									SCN-Bimane	T1	Target Compound	114	230	2.23	2.22	-0.01		M+	-1.884	N/A	-1.884	N/A	111	111	.000 (mmu)	0.028	1	8201	Method	True	False	N/A	N/A	N/A			Pass	Fail	N/A	N/A	N/A	Identified	N/A
45	Processed	190627-045		Unknown		C304									SCN-Bimane	T1C1	Target Compound	86	136	2.22	2.25	-0.03		M+	N/A	N/A	N/A	N/A	124.1	124.1	-.002 (mmu)	0.028	N/A	N/A	Method	True	False	N/A	N/A	N/A			Pass	Fail	N/A	N/A	N/A	Identified	N/A
45	Processed	190627-045		Unknown		C304									SCN-Bimane IS	T1	Internal Standard	2693	8201	2.24	2.23	-0.01		M+	1	1	1	N/A	111	111	.000 (mmu)	N/A	N/A	N/A	Method	True	False	N/A	N/A	N/A			Pass	Pass	N/A	N/A	N/A	Confirmed	N/A
45	Processed	190627-045		Unknown		C304									SCN-Bimane IS	T1C1	Internal Standard	1539	4611	2.23	2.23	0.00		M+	N/A	N/A	N/A	N/A	126.1	126.1	-.002 (mmu)	N/A	N/A	N/A	Method	True	False	N/A	N/A	N/A			Pass	Pass	N/A	N/A	N/A	Confirmed	N/A
46	Processed	190627-046		Unknown		12004									SCN-Bimane	T1	Target Compound	2531	7557	2.23	2.23	0.00		M+	28.681	N/A	28.681	N/A	111	111	.000 (mmu)	0.906	1	8341	Method	True	False	N/A	N/A	N/A			Pass	Pass	N/A	N/A	N/A	Confirmed	N/A
46	Processed	190627-046		Unknown		12004									SCN-Bimane	T1C1	Target Compound	1222	3779	2.23	2.23	0.00		M+	N/A	N/A	N/A	N/A	124.1	124.1	-.002 (mmu)	0.906	N/A	N/A	Method	True	False	N/A	N/A	N/A			Pass	Pass	N/A	N/A	N/A	Confirmed	N/A
46	Processed	190627-046		Unknown		12004									SCN-Bimane IS	T1	Internal Standard	2539	8341	2.24	2.23	-0.01		M+	1	1	1	N/A	111	111	.000 (mmu)	N/A	N/A	N/A	Method	True	False	N/A	N/A	N/A			Pass	Pass	N/A	N/A	N/A	Confirmed	N/A
46	Processed	190627-046		Unknown		12004									SCN-Bimane IS	T1C1	Internal Standard	1266	4140	2.23	2.23	0.00		M+	N/A	N/A	N/A	N/A	126.1	126.1	-.002 (mmu)	N/A	N/A	N/A	Method	True	False	N/A	N/A	N/A			Pass	Pass	N/A	N/A	N/A	Confirmed	N/A
47	Processed	190627-047		Unknown		22004									SCN-Bimane	T1	Target Compound	2535	7861	2.23	2.23	0.00		M+	32.186	N/A	32.186	N/A	111	111	.000 (mmu)	1.007	1	7809	Method	True	False	N/A	N/A	N/A			Pass	Pass	N/A	N/A	N/A	Confirmed	N/A
47	Processed	190627-047		Unknown		22004									SCN-Bimane	T1C1	Target Compound	1096	3690	2.23	2.23	0.00		M+	N/A	N/A	N/A	N/A	124.1	124.1	-.002 (mmu)	1.007	N/A	N/A	Method	True	False	N/A	N/A	N/A			Pass	Pass	N/A	N/A	N/A	Confirmed	N/A
47	Processed	190627-047		Unknown		22004									SCN-Bimane IS	T1	Internal Standard	2705	7809	2.24	2.24	0.00		M+	1	1	1	N/A	111	111	.000 (mmu)	N/A	N/A	N/A	Method	True	False	N/A	N/A	N/A			Pass	Pass	N/A	N/A	N/A	Confirmed	N/A
47	Processed	190627-047		Unknown		22004									SCN-Bimane IS	T1C1	Internal Standard	1332	4136	2.24	2.23	0.01		M+	N/A	N/A	N/A	N/A	126.1	126.1	-.002 (mmu)	N/A	N/A	N/A	Method	True	False	N/A	N/A	N/A			Pass	Pass	N/A	N/A	N/A	Confirmed	N/A
48	Processed	190627-048		Unknown		0104									SCN-Bimane	T1	Target Compound	2281	7203	2.23	2.23	0.00		M+	27.428	N/A	27.428	N/A	111	111	.000 (mmu)	0.87	1	8279	Method	True	False	N/A	N/A	N/A			Pass	Pass	N/A	N/A	N/A	Confirmed	N/A
48	Processed	190627-048		Unknown		0104									SCN-Bimane	T1C1	Target Compound	1120	3400	2.23	2.23	0.01		M+	N/A	N/A	N/A	N/A	124.1	124.1	-.002 (mmu)	0.87	N/A	N/A	Method	True	False	N/A	N/A	N/A			Pass	Pass	N/A	N/A	N/A	Confirmed	N/A
48	Processed	190627-048		Unknown		0104									SCN-Bimane IS	T1	Internal Standard	2809	8279	2.24	2.23	-0.01		M+	1	1	1	N/A	111	111	.000 (mmu)	N/A	N/A	N/A	Method	True	False	N/A	N/A	N/A			Pass	Pass	N/A	N/A	N/A	Confirmed	N/A
48	Processed	190627-048		Unknown		0104									SCN-Bimane IS	T1C1	Internal Standard	1333	4695	2.23	2.23	0.00		M+	N/A	N/A	N/A	N/A	126.1	126.1	-.002 (mmu)	N/A	N/A	N/A	Method	True	False	N/A	N/A	N/A			Pass	Pass	N/A	N/A	N/A	Confirmed	N/A
49	Processed	190627-049		Unknown		0204									SCN-Bimane	T1	Target Compound	838	2561	2.23	2.23	0.00		M+	15.679	N/A	15.679	N/A	111	111	.000 (mmu)	0.533	1	4809	Method	True	False	N/A	N/A	N/A			Pass	Pass	N/A	N/A	N/A	Confirmed	N/A
49	Processed	190627-049		Unknown		0204									SCN-Bimane	T1C1	Target Compound	371	1131	2.23	2.23	-0.01		M+	N/A	N/A	N/A	N/A	124.1	124.1	-.002 (mmu)	0.533	N/A	N/A	Method	True	False	N/A	N/A	N/A			Pass	Pass	N/A	N/A	N/A	Confirmed	N/A
49	Processed	190627-049		Unknown		0204									SCN-Bimane IS	T1	Internal Standard	1594	4809	2.24	2.22	-0.02		M+	1	1	1	N/A	111	111	.000 (mmu)	N/A	N/A	N/A	Method	True	False	N/A	N/A	N/A			Pass	Pass	N/A	N/A	N/A	Confirmed	N/A
49	Processed	190627-049		Unknown		0204									SCN-Bimane IS	T1C1	Internal Standard	793	2517	2.22	2.23	0.00		M+	N/A	N/A	N/A	N/A	126.1	126.1	-.002 (mmu)	N/A	N/A	N/A	Method	True	False	N/A	N/A	N/A			Pass	Pass	N/A	N/A	N/A	Confirmed	N/A
50	Processed	190627-050		Unknown		0304									SCN-Bimane	T1	Target Compound	2878	8846	2.23	2.23	0.00		M+	34.676	N/A	34.676	N/A	111	111	.000 (mmu)	1.078	1	8204	Method	True	False	N/A	N/A	N/A			Pass	Pass	N/A	N/A	N/A	Confirmed	N/A
50	Processed	190627-050		Unknown		0304									SCN-Bimane	T1C1	Target Compound	1408	4494	2.23	2.23	0.00		M+	N/A	N/A	N/A	N/A	124.1	124.1	-.002 (mmu)	1.078	N/A	N/A	Method	True	False	N/A	N/A	N/A			Pass	Pass	N/A	N/A	N/A	Confirmed	N/A
50	Processed	190627-050		Unknown		0304									SCN-Bimane IS	T1	Internal Standard	2664	8204	2.24	2.22	-0.02		M+	1	1	1	N/A	111	111	.000 (mmu)	N/A	N/A	N/A	Method	True	False	N/A	N/A	N/A			Pass	Pass	N/A	N/A	N/A	Confirmed	N/A
50	Processed	190627-050		Unknown		0304									SCN-Bimane IS	T1C1	Internal Standard	1372	3985	2.22	2.22	0.00		M+	N/A	N/A	N/A	N/A	126.1	126.1	-.002 (mmu)	N/A	N/A	N/A	Method	True	False	N/A	N/A	N/A			Pass	Pass	N/A	N/A	N/A	Confirmed	N/A
51	Processed	190627-051		Unknown		0404									SCN-Bimane	T1	Target Compound	6210	19543	2.23	2.23	0.00		M+	78.173	N/A	78.173	N/A	111	111	.000 (mmu)	2.328	1	8396	Method	True	False	N/A	N/A	N/A			Pass	Pass	N/A	N/A	N/A	Confirmed	N/A
51	Processed	190627-051		Unknown		0404									SCN-Bimane	T1C1	Target Compound	2976	9525	2.23	2.22	0.01		M+	N/A	N/A	N/A	N/A	124.1	124.1	-.002 (mmu)	2.328	N/A	N/A	Method	True	False	N/A	N/A	N/A			Pass	Pass	N/A	N/A	N/A	Confirmed	N/A
51	Processed	190627-051		Unknown		0404									SCN-Bimane IS	T1	Internal Standard	2712	8396	2.24	2.22	-0.02		M+	1	1	1	N/A	111	111	.000 (mmu)	N/A	N/A	N/A	Method	True	False	N/A	N/A	N/A			Pass	Pass	N/A	N/A	N/A	Confirmed	N/A
51	Processed	190627-051		Unknown		0404									SCN-Bimane IS	T1C1	Internal Standard	1380	4301	2.22	2.22	0.00		M+	N/A	N/A	N/A	N/A	126.1	126.1	-.002 (mmu)	N/A	N/A	N/A	Method	True	False	N/A	N/A	N/A			Pass	Pass	N/A	N/A	N/A	Confirmed	N/A
52	Processed	190627-052		Unknown		0504									SCN-Bimane	T1	Target Compound	1601	4650	2.23	2.22	-0.01		M+	17.03	N/A	17.03	N/A	111	111	.000 (mmu)	0.571	1	8139	Method	True	False	N/A	N/A	N/A			Pass	Pass	N/A	N/A	N/A	Confirmed	N/A
52	Processed	190627-052		Unknown		0504									SCN-Bimane	T1C1	Target Compound	619	2077	2.22	2.22	0.01		M+	N/A	N/A	N/A	N/A	124.1	124.1	-.002 (mmu)	0.571	N/A	N/A	Method	True	False	N/A	N/A	N/A			Pass	Pass	N/A	N/A	N/A	Confirmed	N/A
52	Processed	190627-052		Unknown		0504									SCN-Bimane IS	T1	Internal Standard	2597	8139	2.24	2.23	-0.01		M+	1	1	1	N/A	111	111	.000 (mmu)	N/A	N/A	N/A	Method	True	False	N/A	N/A	N/A			Pass	Pass	N/A	N/A	N/A	Confirmed	N/A
52	Processed	190627-052		Unknown		0504									SCN-Bimane IS	T1C1	Internal Standard	1303	4127	2.23	2.23	0.00		M+	N/A	N/A	N/A	N/A	126.1	126.1	-.002 (mmu)	N/A	N/A	N/A	Method	True	False	N/A	N/A	N/A			Pass	Pass	N/A	N/A	N/A	Confirmed	N/A
53	Processed	190627-053		Unknown		0604									SCN-Bimane	T1	Target Compound	3145	9959	2.23	2.23	0.00		M+	44.41	N/A	44.41	N/A	111	111	.000 (mmu)	1.358	1	7334	Method	True	False	N/A	N/A	N/A			Pass	Pass	N/A	N/A	N/A	Confirmed	N/A
53	Processed	190627-053		Unknown		0604									SCN-Bimane	T1C1	Target Compound	1664	4933	2.23	2.22	0.01		M+	N/A	N/A	N/A	N/A	124.1	124.1	-.002 (mmu)	1.358	N/A	N/A	Method	True	False	N/A	N/A	N/A			Pass	Pass	N/A	N/A	N/A	Confirmed	N/A
53	Processed	190627-053		Unknown		0604									SCN-Bimane IS	T1	Internal Standard	2331	7334	2.24	2.22	-0.02		M+	1	1	1	N/A	111	111	.000 (mmu)	N/A	N/A	N/A	Method	True	False	N/A	N/A	N/A			Pass	Pass	N/A	N/A	N/A	Confirmed	N/A
53	Processed	190627-053		Unknown		0604									SCN-Bimane IS	T1C1	Internal Standard	1113	3747	2.22	2.23	-0.01		M+	N/A	N/A	N/A	N/A	126.1	126.1	-.002 (mmu)	N/A	N/A	N/A	Method	True	False	N/A	N/A	N/A			Pass	Pass	N/A	N/A	N/A	Confirmed	N/A
54	Processed	190627-054		Unknown		0704									SCN-Bimane	T1	Target Compound	369245	1162486	2.23	2.23	0.00		M+	665.805	N/A	665.805	N/A	111	111	.000 (mmu)	19.208	1	60521	Method	True	False	N/A	N/A	N/A			Pass	Pass	N/A	N/A	N/A	Confirmed	N/A
54	Processed	190627-054		Unknown		0704									SCN-Bimane	T1C1	Target Compound	168066	541794	2.23	2.23	0.00		M+	N/A	N/A	N/A	N/A	124.1	124.1	-.002 (mmu)	19.208	N/A	N/A	Method	True	False	N/A	N/A	N/A			Pass	Pass	N/A	N/A	N/A	Confirmed	N/A
54	Processed	190627-054		Unknown		0704									SCN-Bimane IS	T1	Internal Standard	18328	60521	2.24	2.23	-0.01		M+	1	1	1	N/A	111	111	.000 (mmu)	N/A	N/A	N/A	Method	True	False	N/A	N/A	N/A			Pass	Pass	N/A	N/A	N/A	Confirmed	N/A
54	Processed	190627-054		Unknown		0704									SCN-Bimane IS	T1C1	Internal Standard	8986	28472	2.23	2.23	0.01		M+	N/A	N/A	N/A	N/A	126.1	126.1	-.002 (mmu)	N/A	N/A	N/A	Method	True	False	N/A	N/A	N/A			Pass	Pass	N/A	N/A	N/A	Confirmed	N/A
55	Processed	190627-055		Unknown		0804									SCN-Bimane	T1	Target Compound	1110	3602	2.23	2.23	0.00		M+	13.1	N/A	13.1	N/A	111	111	.000 (mmu)	0.458	1	7857	Method	True	False	N/A	N/A	N/A			Pass	Pass	N/A	N/A	N/A	Confirmed	N/A
55	Processed	190627-055		Unknown		0804									SCN-Bimane	T1C1	Target Compound	543	1795	2.23	2.23	0.00		M+	N/A	N/A	N/A	N/A	124.1	124.1	-.002 (mmu)	0.458	N/A	N/A	Method	True	False	N/A	N/A	N/A			Pass	Pass	N/A	N/A	N/A	Confirmed	N/A
55	Processed	190627-055		Unknown		0804									SCN-Bimane IS	T1	Internal Standard	2636	7857	2.24	2.23	-0.01		M+	1	1	1	N/A	111	111	.000 (mmu)	N/A	N/A	N/A	Method	True	False	N/A	N/A	N/A			Pass	Pass	N/A	N/A	N/A	Confirmed	N/A
55	Processed	190627-055		Unknown		0804									SCN-Bimane IS	T1C1	Internal Standard	1510	4361	2.23	2.22	0.01		M+	N/A	N/A	N/A	N/A	126.1	126.1	-.002 (mmu)	N/A	N/A	N/A	Method	True	False	N/A	N/A	N/A			Pass	Pass	N/A	N/A	N/A	Confirmed	N/A
56	Processed	190627-056		Unknown		0904									SCN-Bimane	T1	Target Compound	1672	5387	2.23	2.23	0.00		M+	16.768	N/A	16.768	N/A	111	111	.000 (mmu)	0.564	1	9555	Method	True	False	N/A	N/A	N/A			Pass	Pass	N/A	N/A	N/A	Confirmed	N/A
56	Processed	190627-056		Unknown		0904									SCN-Bimane	T1C1	Target Compound	701	2301	2.23	2.22	0.01		M+	N/A	N/A	N/A	N/A	124.1	124.1	-.002 (mmu)	0.564	N/A	N/A	Method	True	False	N/A	N/A	N/A			Pass	Pass	N/A	N/A	N/A	Confirmed	N/A
56	Processed	190627-056		Unknown		0904									SCN-Bimane IS	T1	Internal Standard	3188	9555	2.24	2.23	-0.01		M+	1	1	1	N/A	111	111	.000 (mmu)	N/A	N/A	N/A	Method	True	False	N/A	N/A	N/A			Pass	Pass	N/A	N/A	N/A	Confirmed	N/A
56	Processed	190627-056		Unknown		0904									SCN-Bimane IS	T1C1	Internal Standard	1562	5024	2.23	2.23	-0.01		M+	N/A	N/A	N/A	N/A	126.1	126.1	-.002 (mmu)	N/A	N/A	N/A	Method	True	False	N/A	N/A	N/A			Pass	Pass	N/A	N/A	N/A	Confirmed	N/A
57	Processed	190627-057		Unknown		1004									SCN-Bimane	T1	Target Compound	3934	11823	2.23	2.22	-0.01		M+	42.629	N/A	42.629	N/A	111	111	.000 (mmu)	1.307	1	9048	Method	True	False	N/A	N/A	N/A			Pass	Pass	N/A	N/A	N/A	Confirmed	N/A
57	Processed	190627-057		Unknown		1004									SCN-Bimane	T1C1	Target Compound	1885	6178	2.22	2.22	0.00		M+	N/A	N/A	N/A	N/A	124.1	124.1	-.002 (mmu)	1.307	N/A	N/A	Method	True	False	N/A	N/A	N/A			Pass	Pass	N/A	N/A	N/A	Confirmed	N/A
57	Processed	190627-057		Unknown		1004									SCN-Bimane IS	T1	Internal Standard	2894	9048	2.24	2.22	-0.02		M+	1	1	1	N/A	111	111	.000 (mmu)	N/A	N/A	N/A	Method	True	False	N/A	N/A	N/A			Pass	Pass	N/A	N/A	N/A	Confirmed	N/A
57	Processed	190627-057		Unknown		1004									SCN-Bimane IS	T1C1	Internal Standard	1581	4536	2.22	2.23	-0.01		M+	N/A	N/A	N/A	N/A	126.1	126.1	-.002 (mmu)	N/A	N/A	N/A	Method	True	False	N/A	N/A	N/A			Pass	Pass	N/A	N/A	N/A	Confirmed	N/A
58	Processed	190627-058		Unknown		C108		8 h are actually 12 h							SCN-Bimane	T1	Target Compound	212	443	2.23	2.22	-0.01		M+	-0.803	N/A	-0.803	N/A	111	111	.000 (mmu)	0.059	1	7503	Method	True	False	N/A	N/A	N/A			Pass	Pass	N/A	N/A	N/A	Confirmed	N/A
58	Processed	190627-058		Unknown		C108		8 h are actually 12 h							SCN-Bimane	T1C1	Target Compound	98	211	2.22	2.22	0.00		M+	N/A	N/A	N/A	N/A	124.1	124.1	-.002 (mmu)	0.059	N/A	N/A	Method	True	False	N/A	N/A	N/A			Pass	Pass	N/A	N/A	N/A	Confirmed	N/A
58	Processed	190627-058		Unknown		C108		8 h are actually 12 h							SCN-Bimane IS	T1	Internal Standard	2403	7503	2.24	2.23	-0.01		M+	1	1	1	N/A	111	111	.000 (mmu)	N/A	N/A	N/A	Method	True	False	N/A	N/A	N/A			Pass	Pass	N/A	N/A	N/A	Confirmed	N/A
58	Processed	190627-058		Unknown		C108		8 h are actually 12 h							SCN-Bimane IS	T1C1	Internal Standard	1414	3893	2.23	2.23	0.00		M+	N/A	N/A	N/A	N/A	126.1	126.1	-.002 (mmu)	N/A	N/A	N/A	Method	True	False	N/A	N/A	N/A			Pass	Pass	N/A	N/A	N/A	Confirmed	N/A
59	Processed	190627-059		Unknown		C208									SCN-Bimane	T1	Target Compound	454	1183	2.23	2.23	0.00		M+	1.932	N/A	1.932	N/A	111	111	.000 (mmu)	0.138	1	8598	Method	True	False	N/A	N/A	N/A			Pass	Pass	N/A	N/A	N/A	Confirmed	N/A
59	Processed	190627-059		Unknown		C208									SCN-Bimane	T1C1	Target Compound	219	589	2.23	2.22	0.01		M+	N/A	N/A	N/A	N/A	124.1	124.1	-.002 (mmu)	0.138	N/A	N/A	Method	True	False	N/A	N/A	N/A			Pass	Pass	N/A	N/A	N/A	Confirmed	N/A
59	Processed	190627-059		Unknown		C208									SCN-Bimane IS	T1	Internal Standard	2841	8598	2.24	2.23	-0.01		M+	1	1	1	N/A	111	111	.000 (mmu)	N/A	N/A	N/A	Method	True	False	N/A	N/A	N/A			Pass	Pass	N/A	N/A	N/A	Confirmed	N/A
59	Processed	190627-059		Unknown		C208									SCN-Bimane IS	T1C1	Internal Standard	1426	4484	2.23	2.22	0.01		M+	N/A	N/A	N/A	N/A	126.1	126.1	-.002 (mmu)	N/A	N/A	N/A	Method	True	False	N/A	N/A	N/A			Pass	Pass	N/A	N/A	N/A	Confirmed	N/A
60	Processed	190627-060		Unknown		C308									SCN-Bimane	T1	Target Compound	111	279	2.23	2.23	0.00		M+	-1.643	N/A	-1.643	N/A	111	111	.000 (mmu)	0.035	1	7979	Method	True	False	N/A	N/A	N/A			Pass	Fail	N/A	N/A	N/A	Identified	N/A
60	Processed	190627-060		Unknown		C308									SCN-Bimane	T1C1	Target Compound	47	98	2.23	2.25	-0.03		M+	N/A	N/A	N/A	N/A	124.1	124.1	-.002 (mmu)	0.035	N/A	N/A	Method	True	False	N/A	N/A	N/A			Pass	Fail	N/A	N/A	N/A	Identified	N/A
60	Processed	190627-060		Unknown		C308									SCN-Bimane IS	T1	Internal Standard	2600	7979	2.24	2.22	-0.02		M+	1	1	1	N/A	111	111	.000 (mmu)	N/A	N/A	N/A	Method	True	False	N/A	N/A	N/A			Pass	Pass	N/A	N/A	N/A	Confirmed	N/A
60	Processed	190627-060		Unknown		C308									SCN-Bimane IS	T1C1	Internal Standard	1367	4224	2.22	2.23	0.00		M+	N/A	N/A	N/A	N/A	126.1	126.1	-.002 (mmu)	N/A	N/A	N/A	Method	True	False	N/A	N/A	N/A			Pass	Pass	N/A	N/A	N/A	Confirmed	N/A
61	Processed	190627-061		Unknown		12008									SCN-Bimane	T1	Target Compound	2554	8009	2.23	2.22	-0.01		M+	29.681	N/A	29.681	N/A	111	111	.000 (mmu)	0.935	1	8568	Method	True	False	N/A	N/A	N/A			Pass	Pass	N/A	N/A	N/A	Confirmed	N/A
61	Processed	190627-061		Unknown		12008									SCN-Bimane	T1C1	Target Compound	1278	3703	2.22	2.23	0.00		M+	N/A	N/A	N/A	N/A	124.1	124.1	-.002 (mmu)	0.935	N/A	N/A	Method	True	False	N/A	N/A	N/A			Pass	Pass	N/A	N/A	N/A	Confirmed	N/A
61	Processed	190627-061		Unknown		12008									SCN-Bimane IS	T1	Internal Standard	2693	8568	2.24	2.23	-0.01		M+	1	1	1	N/A	111	111	.000 (mmu)	N/A	N/A	N/A	Method	True	False	N/A	N/A	N/A			Pass	Pass	N/A	N/A	N/A	Confirmed	N/A
61	Processed	190627-061		Unknown		12008									SCN-Bimane IS	T1C1	Internal Standard	1229	3785	2.23	2.22	0.01		M+	N/A	N/A	N/A	N/A	126.1	126.1	-.002 (mmu)	N/A	N/A	N/A	Method	True	False	N/A	N/A	N/A			Pass	Pass	N/A	N/A	N/A	Confirmed	N/A
62	Processed	190627-062		Unknown		22008									SCN-Bimane	T1	Target Compound	3196	10785	2.23	2.23	0.00		M+	44.867	N/A	44.867	N/A	111	111	.000 (mmu)	1.371	1	7866	Method	True	False	N/A	N/A	N/A			Pass	Pass	N/A	N/A	N/A	Confirmed	N/A
62	Processed	190627-062		Unknown		22008									SCN-Bimane	T1C1	Target Compound	1782	4959	2.23	2.22	0.01		M+	N/A	N/A	N/A	N/A	124.1	124.1	-.002 (mmu)	1.371	N/A	N/A	Method	True	False	N/A	N/A	N/A			Pass	Pass	N/A	N/A	N/A	Confirmed	N/A
62	Processed	190627-062		Unknown		22008									SCN-Bimane IS	T1	Internal Standard	2499	7866	2.24	2.23	-0.01		M+	1	1	1	N/A	111	111	.000 (mmu)	N/A	N/A	N/A	Method	True	False	N/A	N/A	N/A			Pass	Pass	N/A	N/A	N/A	Confirmed	N/A
62	Processed	190627-062		Unknown		22008									SCN-Bimane IS	T1C1	Internal Standard	1345	3922	2.23	2.23	-0.01		M+	N/A	N/A	N/A	N/A	126.1	126.1	-.002 (mmu)	N/A	N/A	N/A	Method	True	False	N/A	N/A	N/A			Pass	Pass	N/A	N/A	N/A	Confirmed	N/A
63	Processed	190627-063		Unknown		0108									SCN-Bimane	T1	Target Compound	1624	5207	2.23	2.23	0.00		M+	21.125	N/A	21.125	N/A	111	111	.000 (mmu)	0.689	1	7558	Method	True	False	N/A	N/A	N/A			Pass	Pass	N/A	N/A	N/A	Confirmed	N/A
63	Processed	190627-063		Unknown		0108									SCN-Bimane	T1C1	Target Compound	813	2621	2.23	2.23	-0.01		M+	N/A	N/A	N/A	N/A	124.1	124.1	-.002 (mmu)	0.689	N/A	N/A	Method	True	False	N/A	N/A	N/A			Pass	Pass	N/A	N/A	N/A	Confirmed	N/A
63	Processed	190627-063		Unknown		0108									SCN-Bimane IS	T1	Internal Standard	2485	7558	2.24	2.23	-0.01		M+	1	1	1	N/A	111	111	.000 (mmu)	N/A	N/A	N/A	Method	True	False	N/A	N/A	N/A			Pass	Pass	N/A	N/A	N/A	Confirmed	N/A
63	Processed	190627-063		Unknown		0108									SCN-Bimane IS	T1C1	Internal Standard	1278	4179	2.23	2.23	0.01		M+	N/A	N/A	N/A	N/A	126.1	126.1	-.002 (mmu)	N/A	N/A	N/A	Method	True	False	N/A	N/A	N/A			Pass	Pass	N/A	N/A	N/A	Confirmed	N/A
64	Processed	190627-064		Unknown		0208									SCN-Bimane	T1	Target Compound	961	2988	2.23	2.22	-0.01		M+	10.214	N/A	10.214	N/A	111	111	.000 (mmu)	0.376	1	7958	Method	True	False	N/A	N/A	N/A			Pass	Pass	N/A	N/A	N/A	Confirmed	N/A
64	Processed	190627-064		Unknown		0208									SCN-Bimane	T1C1	Target Compound	602	1656	2.22	2.23	0.00		M+	N/A	N/A	N/A	N/A	124.1	124.1	-.002 (mmu)	0.376	N/A	N/A	Method	True	False	N/A	N/A	N/A			Pass	Pass	N/A	N/A	N/A	Confirmed	N/A
64	Processed	190627-064		Unknown		0208									SCN-Bimane IS	T1	Internal Standard	2596	7958	2.24	2.23	-0.01		M+	1	1	1	N/A	111	111	.000 (mmu)	N/A	N/A	N/A	Method	True	False	N/A	N/A	N/A			Pass	Pass	N/A	N/A	N/A	Confirmed	N/A
64	Processed	190627-064		Unknown		0208									SCN-Bimane IS	T1C1	Internal Standard	1285	3743	2.23	2.23	0.00		M+	N/A	N/A	N/A	N/A	126.1	126.1	-.002 (mmu)	N/A	N/A	N/A	Method	True	False	N/A	N/A	N/A			Pass	Pass	N/A	N/A	N/A	Confirmed	N/A
65	Processed	190627-065		Unknown		0308									SCN-Bimane	T1	Target Compound	2521	7336	2.23	2.23	0.00		M+	32.937	N/A	32.937	N/A	111	111	.000 (mmu)	1.028	1	7134	Method	True	False	N/A	N/A	N/A			Pass	Pass	N/A	N/A	N/A	Confirmed	N/A
65	Processed	190627-065		Unknown		0308									SCN-Bimane	T1C1	Target Compound	1030	3211	2.23	2.22	0.01		M+	N/A	N/A	N/A	N/A	124.1	124.1	-.002 (mmu)	1.028	N/A	N/A	Method	True	False	N/A	N/A	N/A			Pass	Pass	N/A	N/A	N/A	Confirmed	N/A
65	Processed	190627-065		Unknown		0308									SCN-Bimane IS	T1	Internal Standard	2271	7134	2.24	2.23	-0.01		M+	1	1	1	N/A	111	111	.000 (mmu)	N/A	N/A	N/A	Method	True	False	N/A	N/A	N/A			Pass	Pass	N/A	N/A	N/A	Confirmed	N/A
65	Processed	190627-065		Unknown		0308									SCN-Bimane IS	T1C1	Internal Standard	1092	3704	2.23	2.23	0.00		M+	N/A	N/A	N/A	N/A	126.1	126.1	-.002 (mmu)	N/A	N/A	N/A	Method	True	False	N/A	N/A	N/A			Pass	Pass	N/A	N/A	N/A	Confirmed	N/A
66	Processed	190627-066		Unknown		0408									SCN-Bimane	T1	Target Compound	3837	12481	2.23	2.22	-0.01		M+	43.656	N/A	43.656	N/A	111	111	.000 (mmu)	1.336	1	9340	Method	True	False	N/A	N/A	N/A			Pass	Pass	N/A	N/A	N/A	Confirmed	N/A
66	Processed	190627-066		Unknown		0408									SCN-Bimane	T1C1	Target Compound	1913	6027	2.22	2.22	0.00		M+	N/A	N/A	N/A	N/A	124.1	124.1	-.002 (mmu)	1.336	N/A	N/A	Method	True	False	N/A	N/A	N/A			Pass	Pass	N/A	N/A	N/A	Confirmed	N/A
66	Processed	190627-066		Unknown		0408									SCN-Bimane IS	T1	Internal Standard	2829	9340	2.24	2.22	-0.02		M+	1	1	1	N/A	111	111	.000 (mmu)	N/A	N/A	N/A	Method	True	False	N/A	N/A	N/A			Pass	Pass	N/A	N/A	N/A	Confirmed	N/A
66	Processed	190627-066		Unknown		0408									SCN-Bimane IS	T1C1	Internal Standard	1474	4570	2.22	2.22	0.00		M+	N/A	N/A	N/A	N/A	126.1	126.1	-.002 (mmu)	N/A	N/A	N/A	Method	True	False	N/A	N/A	N/A			Pass	Pass	N/A	N/A	N/A	Confirmed	N/A
67	Processed	190627-067		Unknown		0508									SCN-Bimane	T1	Target Compound	854	2963	2.23	2.22	-0.01		M+	9.949	N/A	9.949	N/A	111	111	.000 (mmu)	0.368	1	8054	Method	True	False	N/A	N/A	N/A			Pass	Pass	N/A	N/A	N/A	Confirmed	N/A
67	Processed	190627-067		Unknown		0508									SCN-Bimane	T1C1	Target Compound	453	1228	2.22	2.21	0.01		M+	N/A	N/A	N/A	N/A	124.1	124.1	-.002 (mmu)	0.368	N/A	N/A	Method	True	False	N/A	N/A	N/A			Pass	Pass	N/A	N/A	N/A	Confirmed	N/A
67	Processed	190627-067		Unknown		0508									SCN-Bimane IS	T1	Internal Standard	2455	8054	2.24	2.23	-0.01		M+	1	1	1	N/A	111	111	.000 (mmu)	N/A	N/A	N/A	Method	True	False	N/A	N/A	N/A			Pass	Pass	N/A	N/A	N/A	Confirmed	N/A
67	Processed	190627-067		Unknown		0508									SCN-Bimane IS	T1C1	Internal Standard	1296	4080	2.23	2.24	0.00		M+	N/A	N/A	N/A	N/A	126.1	126.1	-.002 (mmu)	N/A	N/A	N/A	Method	True	False	N/A	N/A	N/A			Pass	Pass	N/A	N/A	N/A	Confirmed	N/A
68	Processed	190627-068		Unknown		0608									SCN-Bimane	T1	Target Compound	1398	4431	2.23	2.22	-0.01		M+	16.851	N/A	16.851	N/A	111	111	.000 (mmu)	0.566	1	7827	Method	True	False	N/A	N/A	N/A			Pass	Pass	N/A	N/A	N/A	Confirmed	N/A
68	Processed	190627-068		Unknown		0608									SCN-Bimane	T1C1	Target Compound	759	2163	2.22	2.23	0.00		M+	N/A	N/A	N/A	N/A	124.1	124.1	-.002 (mmu)	0.566	N/A	N/A	Method	True	False	N/A	N/A	N/A			Pass	Pass	N/A	N/A	N/A	Confirmed	N/A
68	Processed	190627-068		Unknown		0608									SCN-Bimane IS	T1	Internal Standard	2554	7827	2.24	2.23	-0.01		M+	1	1	1	N/A	111	111	.000 (mmu)	N/A	N/A	N/A	Method	True	False	N/A	N/A	N/A			Pass	Pass	N/A	N/A	N/A	Confirmed	N/A
68	Processed	190627-068		Unknown		0608									SCN-Bimane IS	T1C1	Internal Standard	1222	3910	2.23	2.23	0.00		M+	N/A	N/A	N/A	N/A	126.1	126.1	-.002 (mmu)	N/A	N/A	N/A	Method	True	False	N/A	N/A	N/A			Pass	Pass	N/A	N/A	N/A	Confirmed	N/A
69	Processed	190627-069		Unknown		0708									SCN-Bimane	T1	Target Compound	7348	22927	2.23	2.23	0.00		M+	80.217	N/A	80.217	N/A	111	111	.000 (mmu)	2.386	1	9607	Method	True	False	N/A	N/A	N/A			Pass	Pass	N/A	N/A	N/A	Confirmed	N/A
69	Processed	190627-069		Unknown		0708									SCN-Bimane	T1C1	Target Compound	3448	10983	2.23	2.23	0.00		M+	N/A	N/A	N/A	N/A	124.1	124.1	-.002 (mmu)	2.386	N/A	N/A	Method	True	False	N/A	N/A	N/A			Pass	Pass	N/A	N/A	N/A	Confirmed	N/A
69	Processed	190627-069		Unknown		0708									SCN-Bimane IS	T1	Internal Standard	2903	9607	2.24	2.23	-0.01		M+	1	1	1	N/A	111	111	.000 (mmu)	N/A	N/A	N/A	Method	True	False	N/A	N/A	N/A			Pass	Pass	N/A	N/A	N/A	Confirmed	N/A
69	Processed	190627-069		Unknown		0708									SCN-Bimane IS	T1C1	Internal Standard	1437	4564	2.23	2.23	0.00		M+	N/A	N/A	N/A	N/A	126.1	126.1	-.002 (mmu)	N/A	N/A	N/A	Method	True	False	N/A	N/A	N/A			Pass	Pass	N/A	N/A	N/A	Confirmed	N/A
70	Processed	190627-070		Unknown		0808									SCN-Bimane	T1	Target Compound	338	1108	2.23	2.22	-0.01		M+	1.898	N/A	1.898	N/A	111	111	.000 (mmu)	0.137	1	8111	Method	True	False	N/A	N/A	N/A			Pass	Pass	N/A	N/A	N/A	Confirmed	N/A
70	Processed	190627-070		Unknown		0808									SCN-Bimane	T1C1	Target Compound	187	603	2.22	2.24	-0.01		M+	N/A	N/A	N/A	N/A	124.1	124.1	-.002 (mmu)	0.137	N/A	N/A	Method	True	False	N/A	N/A	N/A			Pass	Pass	N/A	N/A	N/A	Confirmed	N/A
70	Processed	190627-070		Unknown		0808									SCN-Bimane IS	T1	Internal Standard	2522	8111	2.24	2.23	-0.01		M+	1	1	1	N/A	111	111	.000 (mmu)	N/A	N/A	N/A	Method	True	False	N/A	N/A	N/A			Pass	Pass	N/A	N/A	N/A	Confirmed	N/A
70	Processed	190627-070		Unknown		0808									SCN-Bimane IS	T1C1	Internal Standard	1315	3965	2.23	2.23	0.00		M+	N/A	N/A	N/A	N/A	126.1	126.1	-.002 (mmu)	N/A	N/A	N/A	Method	True	False	N/A	N/A	N/A			Pass	Pass	N/A	N/A	N/A	Confirmed	N/A
71	Processed	190627-071		Unknown		0908									SCN-Bimane	T1	Target Compound	1296	3949	2.23	2.24	0.01		M+	13.686	N/A	13.686	N/A	111	111	.000 (mmu)	0.475	1	8309	Method	True	False	N/A	N/A	N/A			Pass	Pass	N/A	N/A	N/A	Confirmed	N/A
71	Processed	190627-071		Unknown		0908									SCN-Bimane	T1C1	Target Compound	596	1622	2.24	2.23	0.00		M+	N/A	N/A	N/A	N/A	124.1	124.1	-.002 (mmu)	0.475	N/A	N/A	Method	True	False	N/A	N/A	N/A			Pass	Pass	N/A	N/A	N/A	Confirmed	N/A
71	Processed	190627-071		Unknown		0908									SCN-Bimane IS	T1	Internal Standard	2665	8309	2.24	2.23	-0.01		M+	1	1	1	N/A	111	111	.000 (mmu)	N/A	N/A	N/A	Method	True	False	N/A	N/A	N/A			Pass	Pass	N/A	N/A	N/A	Confirmed	N/A
71	Processed	190627-071		Unknown		0908									SCN-Bimane IS	T1C1	Internal Standard	1536	4492	2.23	2.23	0.00		M+	N/A	N/A	N/A	N/A	126.1	126.1	-.002 (mmu)	N/A	N/A	N/A	Method	True	False	N/A	N/A	N/A			Pass	Pass	N/A	N/A	N/A	Confirmed	N/A
72	Processed	190627-072		Unknown		1008									SCN-Bimane	T1	Target Compound	4828	15121	2.23	2.23	0.00		M+	56.074	N/A	56.074	N/A	111	111	.000 (mmu)	1.693	1	8932	Method	True	False	N/A	N/A	N/A			Pass	Pass	N/A	N/A	N/A	Confirmed	N/A
72	Processed	190627-072		Unknown		1008									SCN-Bimane	T1C1	Target Compound	2323	7513	2.23	2.23	0.00		M+	N/A	N/A	N/A	N/A	124.1	124.1	-.002 (mmu)	1.693	N/A	N/A	Method	True	False	N/A	N/A	N/A			Pass	Pass	N/A	N/A	N/A	Confirmed	N/A
72	Processed	190627-072		Unknown		1008									SCN-Bimane IS	T1	Internal Standard	2853	8932	2.24	2.23	-0.01		M+	1	1	1	N/A	111	111	.000 (mmu)	N/A	N/A	N/A	Method	True	False	N/A	N/A	N/A			Pass	Pass	N/A	N/A	N/A	Confirmed	N/A
72	Processed	190627-072		Unknown		1008									SCN-Bimane IS	T1C1	Internal Standard	1343	4327	2.23	2.23	0.00		M+	N/A	N/A	N/A	N/A	126.1	126.1	-.002 (mmu)	N/A	N/A	N/A	Method	True	False	N/A	N/A	N/A			Pass	Pass	N/A	N/A	N/A	Confirmed	N/A
73	Processed	190627-073		Unknown		Pre C1									SCN-Bimane	T1	Target Compound	431	1232	2.23	2.23	0.00		M+	2.668	N/A	2.668	N/A	111	111	.000 (mmu)	0.159	1	7760	Method	True	False	N/A	N/A	N/A			Pass	Pass	N/A	N/A	N/A	Confirmed	N/A
73	Processed	190627-073		Unknown		Pre C1									SCN-Bimane	T1C1	Target Compound	205	640	2.23	2.22	0.01		M+	N/A	N/A	N/A	N/A	124.1	124.1	-.002 (mmu)	0.159	N/A	N/A	Method	True	False	N/A	N/A	N/A			Pass	Pass	N/A	N/A	N/A	Confirmed	N/A
73	Processed	190627-073		Unknown		Pre C1									SCN-Bimane IS	T1	Internal Standard	2424	7760	2.24	2.22	-0.02		M+	1	1	1	N/A	111	111	.000 (mmu)	N/A	N/A	N/A	Method	True	False	N/A	N/A	N/A			Pass	Pass	N/A	N/A	N/A	Confirmed	N/A
73	Processed	190627-073		Unknown		Pre C1									SCN-Bimane IS	T1C1	Internal Standard	1277	4095	2.22	2.22	0.00		M+	N/A	N/A	N/A	N/A	126.1	126.1	-.002 (mmu)	N/A	N/A	N/A	Method	True	False	N/A	N/A	N/A			Pass	Pass	N/A	N/A	N/A	Confirmed	N/A
74	Processed	190627-074		Unknown		Pre 20 ppb									SCN-Bimane	T1	Target Compound	2736	8760	2.23	2.23	0.00		M+	33.024	N/A	33.024	N/A	111	111	.000 (mmu)	1.031	1	8498	Method	True	False	N/A	N/A	N/A			Pass	Pass	N/A	N/A	N/A	Confirmed	N/A
74	Processed	190627-074		Unknown		Pre 20 ppb									SCN-Bimane	T1C1	Target Compound	1292	4021	2.23	2.22	0.00		M+	N/A	N/A	N/A	N/A	124.1	124.1	-.002 (mmu)	1.031	N/A	N/A	Method	True	False	N/A	N/A	N/A			Pass	Pass	N/A	N/A	N/A	Confirmed	N/A
74	Processed	190627-074		Unknown		Pre 20 ppb									SCN-Bimane IS	T1	Internal Standard	2663	8498	2.24	2.23	-0.01		M+	1	1	1	N/A	111	111	.000 (mmu)	N/A	N/A	N/A	Method	True	False	N/A	N/A	N/A			Pass	Pass	N/A	N/A	N/A	Confirmed	N/A
74	Processed	190627-074		Unknown		Pre 20 ppb									SCN-Bimane IS	T1C1	Internal Standard	1273	4201	2.23	2.22	0.00		M+	N/A	N/A	N/A	N/A	126.1	126.1	-.002 (mmu)	N/A	N/A	N/A	Method	True	False	N/A	N/A	N/A			Pass	Pass	N/A	N/A	N/A	Confirmed	N/A
75	Processed	190627-075		Unknown		Pre 01									SCN-Bimane	T1	Target Compound	244	742	2.23	2.23	0.00		M+	0.487	N/A	0.487	N/A	111	111	.000 (mmu)	0.096	1	7724	Method	True	False	N/A	N/A	N/A			Pass	Pass	N/A	N/A	N/A	Confirmed	N/A
75	Processed	190627-075		Unknown		Pre 01									SCN-Bimane	T1C1	Target Compound	182	413	2.23	2.23	0.00		M+	N/A	N/A	N/A	N/A	124.1	124.1	-.002 (mmu)	0.096	N/A	N/A	Method	True	False	N/A	N/A	N/A			Pass	Pass	N/A	N/A	N/A	Confirmed	N/A
75	Processed	190627-075		Unknown		Pre 01									SCN-Bimane IS	T1	Internal Standard	2442	7724	2.24	2.22	-0.02		M+	1	1	1	N/A	111	111	.000 (mmu)	N/A	N/A	N/A	Method	True	False	N/A	N/A	N/A			Pass	Pass	N/A	N/A	N/A	Confirmed	N/A
75	Processed	190627-075		Unknown		Pre 01									SCN-Bimane IS	T1C1	Internal Standard	1240	3894	2.22	2.22	0.01		M+	N/A	N/A	N/A	N/A	126.1	126.1	-.002 (mmu)	N/A	N/A	N/A	Method	True	False	N/A	N/A	N/A			Pass	Pass	N/A	N/A	N/A	Confirmed	N/A
76	Processed	190627-076		Unknown		Pre 02									SCN-Bimane	T1	Target Compound	483	1587	2.23	2.23	0.00		M+	3.667	N/A	3.667	N/A	111	111	.000 (mmu)	0.187	1	8465	Method	True	False	N/A	N/A	N/A			Pass	Pass	N/A	N/A	N/A	Confirmed	N/A
76	Processed	190627-076		Unknown		Pre 02									SCN-Bimane	T1C1	Target Compound	248	797	2.23	2.22	0.01		M+	N/A	N/A	N/A	N/A	124.1	124.1	-.002 (mmu)	0.187	N/A	N/A	Method	True	False	N/A	N/A	N/A			Pass	Pass	N/A	N/A	N/A	Confirmed	N/A
76	Processed	190627-076		Unknown		Pre 02									SCN-Bimane IS	T1	Internal Standard	2718	8465	2.24	2.23	-0.01		M+	1	1	1	N/A	111	111	.000 (mmu)	N/A	N/A	N/A	Method	True	False	N/A	N/A	N/A			Pass	Pass	N/A	N/A	N/A	Confirmed	N/A
76	Processed	190627-076		Unknown		Pre 02									SCN-Bimane IS	T1C1	Internal Standard	1351	3895	2.23	2.23	0.00		M+	N/A	N/A	N/A	N/A	126.1	126.1	-.002 (mmu)	N/A	N/A	N/A	Method	True	False	N/A	N/A	N/A			Pass	Pass	N/A	N/A	N/A	Confirmed	N/A
77	Processed	190627-077		Unknown		Pre 03									SCN-Bimane	T1	Target Compound	284	802	2.23	2.24	0.01		M+	0.687	N/A	0.687	N/A	111	111	.000 (mmu)	0.102	1	7878	Method	True	False	N/A	N/A	N/A			Pass	Pass	N/A	N/A	N/A	Confirmed	N/A
77	Processed	190627-077		Unknown		Pre 03									SCN-Bimane	T1C1	Target Compound	183	434	2.24	2.23	0.01		M+	N/A	N/A	N/A	N/A	124.1	124.1	-.002 (mmu)	0.102	N/A	N/A	Method	True	False	N/A	N/A	N/A			Pass	Pass	N/A	N/A	N/A	Confirmed	N/A
77	Processed	190627-077		Unknown		Pre 03									SCN-Bimane IS	T1	Internal Standard	2596	7878	2.24	2.22	-0.02		M+	1	1	1	N/A	111	111	.000 (mmu)	N/A	N/A	N/A	Method	True	False	N/A	N/A	N/A			Pass	Pass	N/A	N/A	N/A	Confirmed	N/A
77	Processed	190627-077		Unknown		Pre 03									SCN-Bimane IS	T1C1	Internal Standard	1358	3837	2.22	2.23	-0.01		M+	N/A	N/A	N/A	N/A	126.1	126.1	-.002 (mmu)	N/A	N/A	N/A	Method	True	False	N/A	N/A	N/A			Pass	Pass	N/A	N/A	N/A	Confirmed	N/A
78	Processed	190627-078		Unknown		Pre 04									SCN-Bimane	T1	Target Compound	334	927	2.23	2.23	0.00		M+	1.136	N/A	1.136	N/A	111	111	.000 (mmu)	0.115	1	8078	Method	True	False	N/A	N/A	N/A			Pass	Pass	N/A	N/A	N/A	Confirmed	N/A
78	Processed	190627-078		Unknown		Pre 04									SCN-Bimane	T1C1	Target Compound	134	436	2.23	2.24	-0.02		M+	N/A	N/A	N/A	N/A	124.1	124.1	-.002 (mmu)	0.115	N/A	N/A	Method	True	False	N/A	N/A	N/A			Pass	Pass	N/A	N/A	N/A	Confirmed	N/A
78	Processed	190627-078		Unknown		Pre 04									SCN-Bimane IS	T1	Internal Standard	2536	8078	2.24	2.23	-0.01		M+	1	1	1	N/A	111	111	.000 (mmu)	N/A	N/A	N/A	Method	True	False	N/A	N/A	N/A			Pass	Pass	N/A	N/A	N/A	Confirmed	N/A
78	Processed	190627-078		Unknown		Pre 04									SCN-Bimane IS	T1C1	Internal Standard	1195	3866	2.23	2.23	0.00		M+	N/A	N/A	N/A	N/A	126.1	126.1	-.002 (mmu)	N/A	N/A	N/A	Method	True	False	N/A	N/A	N/A			Pass	Pass	N/A	N/A	N/A	Confirmed	N/A
79	Processed	190627-079		Unknown		Pre 05									SCN-Bimane	T1	Target Compound	21059	65056	2.23	2.23	0.00		M+	201.086	N/A	201.086	N/A	111	111	.000 (mmu)	5.859	1	11104	Method	True	False	N/A	N/A	N/A			Pass	Pass	N/A	N/A	N/A	Confirmed	N/A
79	Processed	190627-079		Unknown		Pre 05									SCN-Bimane	T1C1	Target Compound	9973	31060	2.23	2.23	0.00		M+	N/A	N/A	N/A	N/A	124.1	124.1	-.002 (mmu)	5.859	N/A	N/A	Method	True	False	N/A	N/A	N/A			Pass	Pass	N/A	N/A	N/A	Confirmed	N/A
79	Processed	190627-079		Unknown		Pre 05									SCN-Bimane IS	T1	Internal Standard	3756	11104	2.24	2.23	-0.01		M+	1	1	1	N/A	111	111	.000 (mmu)	N/A	N/A	N/A	Method	True	False	N/A	N/A	N/A			Pass	Pass	N/A	N/A	N/A	Confirmed	N/A
79	Processed	190627-079		Unknown		Pre 05									SCN-Bimane IS	T1C1	Internal Standard	1690	5501	2.23	2.23	0.00		M+	N/A	N/A	N/A	N/A	126.1	126.1	-.002 (mmu)	N/A	N/A	N/A	Method	True	False	N/A	N/A	N/A			Pass	Pass	N/A	N/A	N/A	Confirmed	N/A
80	Processed	190627-080		Unknown		Pre 06									SCN-Bimane	T1	Target Compound	393	1227	2.23	2.23	0.00		M+	2.272	N/A	2.272	N/A	111	111	.000 (mmu)	0.147	1	8326	Method	True	False	N/A	N/A	N/A			Pass	Pass	N/A	N/A	N/A	Confirmed	N/A
80	Processed	190627-080		Unknown		Pre 06									SCN-Bimane	T1C1	Target Compound	261	652	2.23	2.22	0.00		M+	N/A	N/A	N/A	N/A	124.1	124.1	-.002 (mmu)	0.147	N/A	N/A	Method	True	False	N/A	N/A	N/A			Pass	Pass	N/A	N/A	N/A	Confirmed	N/A
80	Processed	190627-080		Unknown		Pre 06									SCN-Bimane IS	T1	Internal Standard	2684	8326	2.24	2.23	-0.01		M+	1	1	1	N/A	111	111	.000 (mmu)	N/A	N/A	N/A	Method	True	False	N/A	N/A	N/A			Pass	Pass	N/A	N/A	N/A	Confirmed	N/A
80	Processed	190627-080		Unknown		Pre 06									SCN-Bimane IS	T1C1	Internal Standard	1257	3911	2.23	2.23	0.00		M+	N/A	N/A	N/A	N/A	126.1	126.1	-.002 (mmu)	N/A	N/A	N/A	Method	True	False	N/A	N/A	N/A			Pass	Pass	N/A	N/A	N/A	Confirmed	N/A
81	Processed	190627-081		Unknown		Pre 07									SCN-Bimane	T1	Target Compound	398	1212	2.23	2.23	0.00		M+	2.356	N/A	2.356	N/A	111	111	.000 (mmu)	0.15	1	8093	Method	True	False	N/A	N/A	N/A			Pass	Pass	N/A	N/A	N/A	Confirmed	N/A
81	Processed	190627-081		Unknown		Pre 07									SCN-Bimane	T1C1	Target Compound	188	540	2.23	2.23	0.00		M+	N/A	N/A	N/A	N/A	124.1	124.1	-.002 (mmu)	0.15	N/A	N/A	Method	True	False	N/A	N/A	N/A			Pass	Pass	N/A	N/A	N/A	Confirmed	N/A
81	Processed	190627-081		Unknown		Pre 07									SCN-Bimane IS	T1	Internal Standard	2711	8093	2.24	2.23	-0.01		M+	1	1	1	N/A	111	111	.000 (mmu)	N/A	N/A	N/A	Method	True	False	N/A	N/A	N/A			Pass	Pass	N/A	N/A	N/A	Confirmed	N/A
81	Processed	190627-081		Unknown		Pre 07									SCN-Bimane IS	T1C1	Internal Standard	1286	4068	2.23	2.23	0.00		M+	N/A	N/A	N/A	N/A	126.1	126.1	-.002 (mmu)	N/A	N/A	N/A	Method	True	False	N/A	N/A	N/A			Pass	Pass	N/A	N/A	N/A	Confirmed	N/A
82	Processed	190627-082		Unknown		Pre 08									SCN-Bimane	T1	Target Compound	611	1864	2.23	2.22	-0.01		M+	9.535	N/A	9.535	N/A	111	111	.000 (mmu)	0.356	1	5234	Method	True	False	N/A	N/A	N/A			Pass	Pass	N/A	N/A	N/A	Confirmed	N/A
82	Processed	190627-082		Unknown		Pre 08									SCN-Bimane	T1C1	Target Compound	262	814	2.22	2.22	0.00		M+	N/A	N/A	N/A	N/A	124.1	124.1	-.002 (mmu)	0.356	N/A	N/A	Method	True	False	N/A	N/A	N/A			Pass	Pass	N/A	N/A	N/A	Confirmed	N/A
82	Processed	190627-082		Unknown		Pre 08									SCN-Bimane IS	T1	Internal Standard	1639	5234	2.24	2.23	-0.01		M+	1	1	1	N/A	111	111	.000 (mmu)	N/A	N/A	N/A	Method	True	False	N/A	N/A	N/A			Pass	Pass	N/A	N/A	N/A	Confirmed	N/A
82	Processed	190627-082		Unknown		Pre 08									SCN-Bimane IS	T1C1	Internal Standard	764	2440	2.23	2.22	0.01		M+	N/A	N/A	N/A	N/A	126.1	126.1	-.002 (mmu)	N/A	N/A	N/A	Method	True	False	N/A	N/A	N/A			Pass	Pass	N/A	N/A	N/A	Confirmed	N/A
83	Processed	190627-083		Unknown		Pre 09									SCN-Bimane	T1	Target Compound	208	711	2.23	2.24	0.01		M+	0.099	N/A	0.099	N/A	111	111	.000 (mmu)	0.085	1	8367	Method	True	False	N/A	N/A	N/A			Pass	Pass	N/A	N/A	N/A	Confirmed	N/A
83	Processed	190627-083		Unknown		Pre 09									SCN-Bimane	T1C1	Target Compound	120	292	2.24	2.22	0.02		M+	N/A	N/A	N/A	N/A	124.1	124.1	-.002 (mmu)	0.085	N/A	N/A	Method	True	False	N/A	N/A	N/A			Pass	Pass	N/A	N/A	N/A	Confirmed	N/A
83	Processed	190627-083		Unknown		Pre 09									SCN-Bimane IS	T1	Internal Standard	2699	8367	2.24	2.23	-0.01		M+	1	1	1	N/A	111	111	.000 (mmu)	N/A	N/A	N/A	Method	True	False	N/A	N/A	N/A			Pass	Pass	N/A	N/A	N/A	Confirmed	N/A
83	Processed	190627-083		Unknown		Pre 09									SCN-Bimane IS	T1C1	Internal Standard	1215	3889	2.23	2.23	-0.01		M+	N/A	N/A	N/A	N/A	126.1	126.1	-.002 (mmu)	N/A	N/A	N/A	Method	True	False	N/A	N/A	N/A			Pass	Pass	N/A	N/A	N/A	Confirmed	N/A
84	Processed	190627-084		Unknown		Pre 10									SCN-Bimane	T1	Target Compound	500	1440	2.23	2.22	-0.01		M+	2.909	N/A	2.909	N/A	111	111	.000 (mmu)	0.166	1	8690	Method	True	False	N/A	N/A	N/A			Pass	Pass	N/A	N/A	N/A	Confirmed	N/A
84	Processed	190627-084		Unknown		Pre 10									SCN-Bimane	T1C1	Target Compound	265	695	2.22	2.23	0.00		M+	N/A	N/A	N/A	N/A	124.1	124.1	-.002 (mmu)	0.166	N/A	N/A	Method	True	False	N/A	N/A	N/A			Pass	Pass	N/A	N/A	N/A	Confirmed	N/A
84	Processed	190627-084		Unknown		Pre 10									SCN-Bimane IS	T1	Internal Standard	2824	8690	2.24	2.23	-0.01		M+	1	1	1	N/A	111	111	.000 (mmu)	N/A	N/A	N/A	Method	True	False	N/A	N/A	N/A			Pass	Pass	N/A	N/A	N/A	Confirmed	N/A
84	Processed	190627-084		Unknown		Pre 10									SCN-Bimane IS	T1C1	Internal Standard	1366	4731	2.23	2.22	0.00		M+	N/A	N/A	N/A	N/A	126.1	126.1	-.002 (mmu)	N/A	N/A	N/A	Method	True	False	N/A	N/A	N/A			Pass	Pass	N/A	N/A	N/A	Confirmed	N/A
85	Processed	190627-085		Unknown		C118									SCN-Bimane	T1	Target Compound	128	253	2.23	2.24	0.01		M+	-1.774	N/A	-1.774	N/A	111	111	.000 (mmu)	0.031	1	8104	Method	True	False	N/A	N/A	N/A			Pass	Fail	N/A	N/A	N/A	Identified	N/A
85	Processed	190627-085		Unknown		C118									SCN-Bimane	T1C1	Target Compound	91	164	2.24	2.22	0.01		M+	N/A	N/A	N/A	N/A	124.1	124.1	-.002 (mmu)	0.031	N/A	N/A	Method	True	False	N/A	N/A	N/A			Pass	Fail	N/A	N/A	N/A	Identified	N/A
85	Processed	190627-085		Unknown		C118									SCN-Bimane IS	T1	Internal Standard	2552	8104	2.24	2.23	-0.01		M+	1	1	1	N/A	111	111	.000 (mmu)	N/A	N/A	N/A	Method	True	False	N/A	N/A	N/A			Pass	Pass	N/A	N/A	N/A	Confirmed	N/A
85	Processed	190627-085		Unknown		C118									SCN-Bimane IS	T1C1	Internal Standard	1355	4049	2.23	2.23	0.00		M+	N/A	N/A	N/A	N/A	126.1	126.1	-.002 (mmu)	N/A	N/A	N/A	Method	True	False	N/A	N/A	N/A			Pass	Pass	N/A	N/A	N/A	Confirmed	N/A
86	Processed	190627-086		Unknown		C218									SCN-Bimane	T1	Target Compound	177	375	2.23	2.24	0.01		M+	-1.272	N/A	-1.272	N/A	111	111	.000 (mmu)	0.046	1	8226	Method	True	False	N/A	N/A	N/A			Pass	Pass	N/A	N/A	N/A	Confirmed	N/A
86	Processed	190627-086		Unknown		C218									SCN-Bimane	T1C1	Target Compound	78	209	2.24	2.22	0.02		M+	N/A	N/A	N/A	N/A	124.1	124.1	-.002 (mmu)	0.046	N/A	N/A	Method	True	False	N/A	N/A	N/A			Pass	Pass	N/A	N/A	N/A	Confirmed	N/A
86	Processed	190627-086		Unknown		C218									SCN-Bimane IS	T1	Internal Standard	2594	8226	2.24	2.24	0.00		M+	1	1	1	N/A	111	111	.000 (mmu)	N/A	N/A	N/A	Method	True	False	N/A	N/A	N/A			Pass	Pass	N/A	N/A	N/A	Confirmed	N/A
86	Processed	190627-086		Unknown		C218									SCN-Bimane IS	T1C1	Internal Standard	1339	4395	2.24	2.23	0.01		M+	N/A	N/A	N/A	N/A	126.1	126.1	-.002 (mmu)	N/A	N/A	N/A	Method	True	False	N/A	N/A	N/A			Pass	Pass	N/A	N/A	N/A	Confirmed	N/A
87	Processed	190627-087		Unknown		C318									SCN-Bimane	T1	Target Compound	43	68	2.23	2.25	0.02		M+	-2.31	N/A	-2.31	N/A	111	111	.000 (mmu)	0.016	1	4317	Method	True	False	N/A	N/A	N/A			Pass	Fail	N/A	N/A	N/A	Identified	N/A
87	Processed	190627-087		Unknown		C318									SCN-Bimane	T1C1	Target Compound	4	2	2.25	2.23	0.02		M+	N/A	N/A	N/A	N/A	124.1	124.1	-.002 (mmu)	0.016	N/A	N/A	Method	True	False	N/A	N/A	N/A			Pass	Fail	N/A	N/A	N/A	Identified	N/A
87	Processed	190627-087		Unknown		C318									SCN-Bimane IS	T1	Internal Standard	1314	4317	2.24	2.23	-0.01		M+	1	1	1	N/A	111	111	.000 (mmu)	N/A	N/A	N/A	Method	True	False	N/A	N/A	N/A			Pass	Pass	N/A	N/A	N/A	Confirmed	N/A
87	Processed	190627-087		Unknown		C318									SCN-Bimane IS	T1C1	Internal Standard	735	2224	2.23	2.23	0.00		M+	N/A	N/A	N/A	N/A	126.1	126.1	-.002 (mmu)	N/A	N/A	N/A	Method	True	False	N/A	N/A	N/A			Pass	Pass	N/A	N/A	N/A	Confirmed	N/A
88	Processed	190627-088		Unknown		12018									SCN-Bimane	T1	Target Compound	1164	3685	2.23	2.23	0.00		M+	23.07	N/A	23.07	N/A	111	111	.000 (mmu)	0.745	1	4947	Method	True	False	N/A	N/A	N/A			Pass	Pass	N/A	N/A	N/A	Confirmed	N/A
88	Processed	190627-088		Unknown		12018									SCN-Bimane	T1C1	Target Compound	558	1647	2.23	2.22	0.01		M+	N/A	N/A	N/A	N/A	124.1	124.1	-.002 (mmu)	0.745	N/A	N/A	Method	True	False	N/A	N/A	N/A			Pass	Pass	N/A	N/A	N/A	Confirmed	N/A
88	Processed	190627-088		Unknown		12018									SCN-Bimane IS	T1	Internal Standard	1608	4947	2.24	2.23	-0.01		M+	1	1	1	N/A	111	111	.000 (mmu)	N/A	N/A	N/A	Method	True	False	N/A	N/A	N/A			Pass	Pass	N/A	N/A	N/A	Confirmed	N/A
88	Processed	190627-088		Unknown		12018									SCN-Bimane IS	T1C1	Internal Standard	807	2625	2.23	2.23	-0.01		M+	N/A	N/A	N/A	N/A	126.1	126.1	-.002 (mmu)	N/A	N/A	N/A	Method	True	False	N/A	N/A	N/A			Pass	Pass	N/A	N/A	N/A	Confirmed	N/A
89	Processed	190627-089		Unknown		22018									SCN-Bimane	T1	Target Compound	1306	3783	2.23	2.22	-0.01		M+	24.813	N/A	24.813	N/A	111	111	.000 (mmu)	0.795	1	4759	Method	True	False	N/A	N/A	N/A			Pass	Pass	N/A	N/A	N/A	Confirmed	N/A
89	Processed	190627-089		Unknown		22018									SCN-Bimane	T1C1	Target Compound	699	2007	2.22	2.22	0.00		M+	N/A	N/A	N/A	N/A	124.1	124.1	-.002 (mmu)	0.795	N/A	N/A	Method	True	False	N/A	N/A	N/A			Pass	Pass	N/A	N/A	N/A	Confirmed	N/A
89	Processed	190627-089		Unknown		22018									SCN-Bimane IS	T1	Internal Standard	1523	4759	2.24	2.23	-0.01		M+	1	1	1	N/A	111	111	.000 (mmu)	N/A	N/A	N/A	Method	True	False	N/A	N/A	N/A			Pass	Pass	N/A	N/A	N/A	Confirmed	N/A
89	Processed	190627-089		Unknown		22018									SCN-Bimane IS	T1C1	Internal Standard	755	2451	2.23	2.22	0.01		M+	N/A	N/A	N/A	N/A	126.1	126.1	-.002 (mmu)	N/A	N/A	N/A	Method	True	False	N/A	N/A	N/A			Pass	Pass	N/A	N/A	N/A	Confirmed	N/A
90	Processed	190627-090		Unknown		0118									SCN-Bimane	T1	Target Compound	1201	3873	2.23	2.23	0.00		M+	12.865	N/A	12.865	N/A	111	111	.000 (mmu)	0.452	1	8573	Method	True	False	N/A	N/A	N/A			Pass	Pass	N/A	N/A	N/A	Confirmed	N/A
90	Processed	190627-090		Unknown		0118									SCN-Bimane	T1C1	Target Compound	643	1912	2.23	2.23	0.01		M+	N/A	N/A	N/A	N/A	124.1	124.1	-.002 (mmu)	0.452	N/A	N/A	Method	True	False	N/A	N/A	N/A			Pass	Pass	N/A	N/A	N/A	Confirmed	N/A
90	Processed	190627-090		Unknown		0118									SCN-Bimane IS	T1	Internal Standard	2854	8573	2.24	2.22	-0.02		M+	1	1	1	N/A	111	111	.000 (mmu)	N/A	N/A	N/A	Method	True	False	N/A	N/A	N/A			Pass	Pass	N/A	N/A	N/A	Confirmed	N/A
90	Processed	190627-090		Unknown		0118									SCN-Bimane IS	T1C1	Internal Standard	1284	4329	2.22	2.23	0.00		M+	N/A	N/A	N/A	N/A	126.1	126.1	-.002 (mmu)	N/A	N/A	N/A	Method	True	False	N/A	N/A	N/A			Pass	Pass	N/A	N/A	N/A	Confirmed	N/A
91	Processed	190627-091		Unknown		0218									SCN-Bimane	T1	Target Compound	368	1052	2.23	2.24	0.01		M+	3.948	N/A	3.948	N/A	111	111	.000 (mmu)	0.196	1	5380	Method	True	False	N/A	N/A	N/A			Pass	Pass	N/A	N/A	N/A	Confirmed	N/A
91	Processed	190627-091		Unknown		0218									SCN-Bimane	T1C1	Target Compound	165	466	2.24	2.23	0.01		M+	N/A	N/A	N/A	N/A	124.1	124.1	-.002 (mmu)	0.196	N/A	N/A	Method	True	False	N/A	N/A	N/A			Pass	Pass	N/A	N/A	N/A	Confirmed	N/A
91	Processed	190627-091		Unknown		0218									SCN-Bimane IS	T1	Internal Standard	1828	5380	2.24	2.23	-0.01		M+	1	1	1	N/A	111	111	.000 (mmu)	N/A	N/A	N/A	Method	True	False	N/A	N/A	N/A			Pass	Pass	N/A	N/A	N/A	Confirmed	N/A
91	Processed	190627-091		Unknown		0218									SCN-Bimane IS	T1C1	Internal Standard	793	2497	2.23	2.22	0.01		M+	N/A	N/A	N/A	N/A	126.1	126.1	-.002 (mmu)	N/A	N/A	N/A	Method	True	False	N/A	N/A	N/A			Pass	Pass	N/A	N/A	N/A	Confirmed	N/A
92	Processed	190627-092		Unknown		0318									SCN-Bimane	T1	Target Compound	1517	4580	2.23	2.23	0.00		M+	16.236	N/A	16.236	N/A	111	111	.000 (mmu)	0.549	1	8349	Method	True	False	N/A	N/A	N/A			Pass	Pass	N/A	N/A	N/A	Confirmed	N/A
92	Processed	190627-092		Unknown		0318									SCN-Bimane	T1C1	Target Compound	792	2240	2.23	2.23	0.00		M+	N/A	N/A	N/A	N/A	124.1	124.1	-.002 (mmu)	0.549	N/A	N/A	Method	True	False	N/A	N/A	N/A			Pass	Pass	N/A	N/A	N/A	Confirmed	N/A
92	Processed	190627-092		Unknown		0318									SCN-Bimane IS	T1	Internal Standard	2585	8349	2.24	2.24	0.00		M+	1	1	1	N/A	111	111	.000 (mmu)	N/A	N/A	N/A	Method	True	False	N/A	N/A	N/A			Pass	Pass	N/A	N/A	N/A	Confirmed	N/A
92	Processed	190627-092		Unknown		0318									SCN-Bimane IS	T1C1	Internal Standard	1284	4044	2.24	2.23	0.01		M+	N/A	N/A	N/A	N/A	126.1	126.1	-.002 (mmu)	N/A	N/A	N/A	Method	True	False	N/A	N/A	N/A			Pass	Pass	N/A	N/A	N/A	Confirmed	N/A
93	Processed	190627-093		Unknown		0418									SCN-Bimane	T1	Target Compound	1255	4114	2.23	2.23	0.00		M+	25.988	N/A	25.988	N/A	111	111	.000 (mmu)	0.829	1	4964	Method	True	False	N/A	N/A	N/A			Pass	Pass	N/A	N/A	N/A	Confirmed	N/A
93	Processed	190627-093		Unknown		0418									SCN-Bimane	T1C1	Target Compound	562	1975	2.23	2.23	0.01		M+	N/A	N/A	N/A	N/A	124.1	124.1	-.002 (mmu)	0.829	N/A	N/A	Method	True	False	N/A	N/A	N/A			Pass	Pass	N/A	N/A	N/A	Confirmed	N/A
93	Processed	190627-093		Unknown		0418									SCN-Bimane IS	T1	Internal Standard	1453	4964	2.24	2.23	-0.01		M+	1	1	1	N/A	111	111	.000 (mmu)	N/A	N/A	N/A	Method	True	False	N/A	N/A	N/A			Pass	Pass	N/A	N/A	N/A	Confirmed	N/A
93	Processed	190627-093		Unknown		0418									SCN-Bimane IS	T1C1	Internal Standard	812	2458	2.23	2.22	0.01		M+	N/A	N/A	N/A	N/A	126.1	126.1	-.002 (mmu)	N/A	N/A	N/A	Method	True	False	N/A	N/A	N/A			Pass	Pass	N/A	N/A	N/A	Confirmed	N/A
94	Processed	190627-094		Unknown		0518									SCN-Bimane	T1	Target Compound	2588231	14388686	2.23	2.23	0.00		M+	992.155	N/A	992.155	N/A	111	111	.000 (mmu)	28.583	1	503402	Method	True	False	N/A	N/A	N/A			Pass	Fail	N/A	N/A	N/A	Identified	N/A
94	Processed	190627-094		Unknown		0518									SCN-Bimane	T1C1	Target Compound	1216905	4890696	2.23	2.23	0.00		M+	N/A	N/A	N/A	N/A	124.1	124.1	-.002 (mmu)	28.583	N/A	N/A	Method	True	False	N/A	N/A	N/A			Pass	Fail	N/A	N/A	N/A	Identified	N/A
94	Processed	190627-094		Unknown		0518									SCN-Bimane IS	T1	Internal Standard	118910	503402	2.24	2.24	0.00		M+	1	1	1	N/A	111	111	.000 (mmu)	N/A	N/A	N/A	Method	True	False	N/A	N/A	N/A			Pass	Fail	N/A	N/A	N/A	Identified	N/A
94	Processed	190627-094		Unknown		0518									SCN-Bimane IS	T1C1	Internal Standard	57504	307305	2.24	2.24	0.01		M+	N/A	N/A	N/A	N/A	126.1	126.1	-.002 (mmu)	N/A	N/A	N/A	Method	True	False	N/A	N/A	N/A			Pass	Fail	N/A	N/A	N/A	Identified	N/A
95	Processed	190627-095		Unknown		0618									SCN-Bimane	T1	Target Compound	1283	4834	2.23	2.26	0.03		M+	30.695	N/A	30.695	N/A	111	111	.000 (mmu)	0.964	1	5015	Method	True	False	N/A	N/A	N/A			Pass	Fail	N/A	N/A	N/A	Identified	N/A
95	Processed	190627-095		Unknown		0618									SCN-Bimane	T1C1	Target Compound	818	2797	2.26	2.21	0.05		M+	N/A	N/A	N/A	N/A	124.1	124.1	-.002 (mmu)	0.964	N/A	N/A	Method	True	False	N/A	N/A	N/A			Pass	Fail	N/A	N/A	N/A	Identified	N/A
95	Processed	190627-095		Unknown		0618									SCN-Bimane IS	T1	Internal Standard	1617	5015	2.24	2.23	-0.01		M+	1	1	1	N/A	111	111	.000 (mmu)	N/A	N/A	N/A	Method	True	False	N/A	N/A	N/A			Pass	Pass	N/A	N/A	N/A	Confirmed	N/A
95	Processed	190627-095		Unknown		0618									SCN-Bimane IS	T1C1	Internal Standard	740	2323	2.23	2.23	0.00		M+	N/A	N/A	N/A	N/A	126.1	126.1	-.002 (mmu)	N/A	N/A	N/A	Method	True	False	N/A	N/A	N/A			Pass	Pass	N/A	N/A	N/A	Confirmed	N/A
96	Processed	190627-096		Unknown		0718									SCN-Bimane	T1	Target Compound	6744	23453	2.23	2.24	0.01		M+	78.537	N/A	78.537	N/A	111	111	.000 (mmu)	2.338	1	10030	Method	True	False	N/A	N/A	N/A			Pass	Pass	N/A	N/A	N/A	Confirmed	N/A
96	Processed	190627-096		Unknown		0718									SCN-Bimane	T1C1	Target Compound	3536	11989	2.24	2.22	0.01		M+	N/A	N/A	N/A	N/A	124.1	124.1	-.002 (mmu)	2.338	N/A	N/A	Method	True	False	N/A	N/A	N/A			Pass	Pass	N/A	N/A	N/A	Confirmed	N/A
96	Processed	190627-096		Unknown		0718									SCN-Bimane IS	T1	Internal Standard	3133	10030	2.24	2.23	-0.01		M+	1	1	1	N/A	111	111	.000 (mmu)	N/A	N/A	N/A	Method	True	False	N/A	N/A	N/A			Pass	Pass	N/A	N/A	N/A	Confirmed	N/A
96	Processed	190627-096		Unknown		0718									SCN-Bimane IS	T1C1	Internal Standard	1490	4997	2.23	2.22	0.01		M+	N/A	N/A	N/A	N/A	126.1	126.1	-.002 (mmu)	N/A	N/A	N/A	Method	True	False	N/A	N/A	N/A			Pass	Pass	N/A	N/A	N/A	Confirmed	N/A
97	Processed	190627-097		Unknown		0818									SCN-Bimane	T1	Target Compound	3029309	13413548	2.23	2.23	0.00		M+	733.526	N/A	733.526	N/A	111	111	.000 (mmu)	21.153	1	634106	Method	True	False	N/A	N/A	N/A			Pass	Pass	N/A	N/A	N/A	Confirmed	N/A
97	Processed	190627-097		Unknown		0818									SCN-Bimane	T1C1	Target Compound	1438549	6075720	2.23	2.23	0.00		M+	N/A	N/A	N/A	N/A	124.1	124.1	-.002 (mmu)	21.153	N/A	N/A	Method	True	False	N/A	N/A	N/A			Pass	Pass	N/A	N/A	N/A	Confirmed	N/A
97	Processed	190627-097		Unknown		0818									SCN-Bimane IS	T1	Internal Standard	142543	634106	2.24	2.24	0.00		M+	1	1	1	N/A	111	111	.000 (mmu)	N/A	N/A	N/A	Method	True	False	N/A	N/A	N/A			Pass	Pass	N/A	N/A	N/A	Confirmed	N/A
97	Processed	190627-097		Unknown		0818									SCN-Bimane IS	T1C1	Internal Standard	63364	280735	2.24	2.23	0.00		M+	N/A	N/A	N/A	N/A	126.1	126.1	-.002 (mmu)	N/A	N/A	N/A	Method	True	False	N/A	N/A	N/A			Pass	Pass	N/A	N/A	N/A	Confirmed	N/A
98	Processed	190627-098		Unknown		0918									SCN-Bimane	T1	Target Compound	626	1712	2.23	2.21	-0.02		M+	7.032	N/A	7.032	N/A	111	111	.000 (mmu)	0.284	1	6024	Method	True	False	N/A	N/A	N/A			Pass	Fail	N/A	N/A	N/A	Identified	N/A
98	Processed	190627-098		Unknown		0918									SCN-Bimane	T1C1	Target Compound	258	1125	2.21	2.2	0.01		M+	N/A	N/A	N/A	N/A	124.1	124.1	-.002 (mmu)	0.284	N/A	N/A	Method	True	False	N/A	N/A	N/A			Pass	Fail	N/A	N/A	N/A	Identified	N/A
98	Processed	190627-098		Unknown		0918									SCN-Bimane IS	T1	Internal Standard	1755	6024	2.24	2.23	-0.01		M+	1	1	1	N/A	111	111	.000 (mmu)	N/A	N/A	N/A	Method	True	False	N/A	N/A	N/A			Pass	Pass	N/A	N/A	N/A	Confirmed	N/A
98	Processed	190627-098		Unknown		0918									SCN-Bimane IS	T1C1	Internal Standard	944	3124	2.23	2.23	0.00		M+	N/A	N/A	N/A	N/A	126.1	126.1	-.002 (mmu)	N/A	N/A	N/A	Method	True	False	N/A	N/A	N/A			Pass	Pass	N/A	N/A	N/A	Confirmed	N/A
99	Processed	190627-099		Unknown		1018									SCN-Bimane	T1	Target Compound	2509	8876	2.23	2.23	0.00		M+	41.654	N/A	41.654	N/A	111	111	.000 (mmu)	1.279	1	6941	Method	True	False	N/A	N/A	N/A			Pass	Pass	N/A	N/A	N/A	Confirmed	N/A
99	Processed	190627-099		Unknown		1018									SCN-Bimane	T1C1	Target Compound	1268	4450	2.23	2.23	0.01		M+	N/A	N/A	N/A	N/A	124.1	124.1	-.002 (mmu)	1.279	N/A	N/A	Method	True	False	N/A	N/A	N/A			Pass	Pass	N/A	N/A	N/A	Confirmed	N/A
99	Processed	190627-099		Unknown		1018									SCN-Bimane IS	T1	Internal Standard	2064	6941	2.24	2.23	-0.01		M+	1	1	1	N/A	111	111	.000 (mmu)	N/A	N/A	N/A	Method	True	False	N/A	N/A	N/A			Pass	Pass	N/A	N/A	N/A	Confirmed	N/A
99	Processed	190627-099		Unknown		1018									SCN-Bimane IS	T1C1	Internal Standard	1063	3497	2.23	2.22	0.00		M+	N/A	N/A	N/A	N/A	126.1	126.1	-.002 (mmu)	N/A	N/A	N/A	Method	True	False	N/A	N/A	N/A			Pass	Pass	N/A	N/A	N/A	Confirmed	N/A
100	Processed	190627-100		Unknown		C124									SCN-Bimane	T1	Target Compound	258	1181	2.23	2.26	0.03		M+	4.133	N/A	4.133	N/A	111	111	.000 (mmu)	0.201	1	5877	Method	True	False	N/A	N/A	N/A			Pass	Fail	N/A	N/A	N/A	Identified	N/A
100	Processed	190627-100		Unknown		C124									SCN-Bimane	T1C1	Target Compound	95	215	2.26	2.25	0.01		M+	N/A	N/A	N/A	N/A	124.1	124.1	-.002 (mmu)	0.201	N/A	N/A	Method	True	False	N/A	N/A	N/A			Pass	Fail	N/A	N/A	N/A	Identified	N/A
100	Processed	190627-100		Unknown		C124									SCN-Bimane IS	T1	Internal Standard	1733	5877	2.24	2.24	0.00		M+	1	1	1	N/A	111	111	.000 (mmu)	N/A	N/A	N/A	Method	True	False	N/A	N/A	N/A			Pass	Pass	N/A	N/A	N/A	Confirmed	N/A
100	Processed	190627-100		Unknown		C124									SCN-Bimane IS	T1C1	Internal Standard	1030	2984	2.24	2.23	0.01		M+	N/A	N/A	N/A	N/A	126.1	126.1	-.002 (mmu)	N/A	N/A	N/A	Method	True	False	N/A	N/A	N/A			Pass	Pass	N/A	N/A	N/A	Confirmed	N/A
101	Processed	190627-101		Unknown		C224									SCN-Bimane	T1	Target Compound	155	405	2.23	2.27	0.04		M+	0.859	N/A	0.859	N/A	111	111	.000 (mmu)	0.107	1	3793	Method	True	False	N/A	N/A	N/A			Pass	Fail	N/A	N/A	N/A	Identified	N/A
101	Processed	190627-101		Unknown		C224									SCN-Bimane	T1C1	Target Compound	109	273	2.27	2.27	-0.01		M+	N/A	N/A	N/A	N/A	124.1	124.1	-.002 (mmu)	0.107	N/A	N/A	Method	True	False	N/A	N/A	N/A			Pass	Fail	N/A	N/A	N/A	Identified	N/A
101	Processed	190627-101		Unknown		C224									SCN-Bimane IS	T1	Internal Standard	1122	3793	2.24	2.23	-0.01		M+	1	1	1	N/A	111	111	.000 (mmu)	N/A	N/A	N/A	Method	True	False	N/A	N/A	N/A			Pass	Pass	N/A	N/A	N/A	Confirmed	N/A
101	Processed	190627-101		Unknown		C224									SCN-Bimane IS	T1C1	Internal Standard	551	1773	2.23	2.24	-0.01		M+	N/A	N/A	N/A	N/A	126.1	126.1	-.002 (mmu)	N/A	N/A	N/A	Method	True	False	N/A	N/A	N/A			Pass	Pass	N/A	N/A	N/A	Confirmed	N/A
102	Processed	190627-102		Unknown		C324									SCN-Bimane	T1	Target Compound	139	321	2.23	2.22	-0.01		M+	-0.69	N/A	-0.69	N/A	111	111	.000 (mmu)	0.062	1	5151	Method	True	False	N/A	N/A	N/A			Pass	Pass	N/A	N/A	N/A	Confirmed	N/A
102	Processed	190627-102		Unknown		C324									SCN-Bimane	T1C1	Target Compound	59	156	2.22	2.21	0.01		M+	N/A	N/A	N/A	N/A	124.1	124.1	-.002 (mmu)	0.062	N/A	N/A	Method	True	False	N/A	N/A	N/A			Pass	Pass	N/A	N/A	N/A	Confirmed	N/A
102	Processed	190627-102		Unknown		C324									SCN-Bimane IS	T1	Internal Standard	1633	5151	2.24	2.24	0.00		M+	1	1	1	N/A	111	111	.000 (mmu)	N/A	N/A	N/A	Method	True	False	N/A	N/A	N/A			Pass	Pass	N/A	N/A	N/A	Confirmed	N/A
102	Processed	190627-102		Unknown		C324									SCN-Bimane IS	T1C1	Internal Standard	894	2818	2.24	2.23	0.00		M+	N/A	N/A	N/A	N/A	126.1	126.1	-.002 (mmu)	N/A	N/A	N/A	Method	True	False	N/A	N/A	N/A			Pass	Pass	N/A	N/A	N/A	Confirmed	N/A
103	Processed	190627-103		Unknown		12024									SCN-Bimane	T1	Target Compound	1123	4045	2.23	2.22	-0.01		M+	21.426	N/A	21.426	N/A	111	111	.000 (mmu)	0.698	1	5799	Method	True	False	N/A	N/A	N/A			Pass	Pass	N/A	N/A	N/A	Confirmed	N/A
103	Processed	190627-103		Unknown		12024									SCN-Bimane	T1C1	Target Compound	717	2117	2.22	2.23	0.00		M+	N/A	N/A	N/A	N/A	124.1	124.1	-.002 (mmu)	0.698	N/A	N/A	Method	True	False	N/A	N/A	N/A			Pass	Pass	N/A	N/A	N/A	Confirmed	N/A
103	Processed	190627-103		Unknown		12024									SCN-Bimane IS	T1	Internal Standard	1930	5799	2.24	2.23	-0.01		M+	1	1	1	N/A	111	111	.000 (mmu)	N/A	N/A	N/A	Method	True	False	N/A	N/A	N/A			Pass	Pass	N/A	N/A	N/A	Confirmed	N/A
103	Processed	190627-103		Unknown		12024									SCN-Bimane IS	T1C1	Internal Standard	817	2922	2.23	2.23	0.00		M+	N/A	N/A	N/A	N/A	126.1	126.1	-.002 (mmu)	N/A	N/A	N/A	Method	True	False	N/A	N/A	N/A			Pass	Pass	N/A	N/A	N/A	Confirmed	N/A
104	Processed	190627-104		Unknown		22024									SCN-Bimane	T1	Target Compound	1791	5888	2.23	2.23	0.00		M+	30.952	N/A	30.952	N/A	111	111	.000 (mmu)	0.971	1	6062	Method	True	False	N/A	N/A	N/A			Pass	Pass	N/A	N/A	N/A	Confirmed	N/A
104	Processed	190627-104		Unknown		22024									SCN-Bimane	T1C1	Target Compound	860	2682	2.23	2.22	0.01		M+	N/A	N/A	N/A	N/A	124.1	124.1	-.002 (mmu)	0.971	N/A	N/A	Method	True	False	N/A	N/A	N/A			Pass	Pass	N/A	N/A	N/A	Confirmed	N/A
104	Processed	190627-104		Unknown		22024									SCN-Bimane IS	T1	Internal Standard	1837	6062	2.24	2.22	-0.02		M+	1	1	1	N/A	111	111	.000 (mmu)	N/A	N/A	N/A	Method	True	False	N/A	N/A	N/A			Pass	Pass	N/A	N/A	N/A	Confirmed	N/A
104	Processed	190627-104		Unknown		22024									SCN-Bimane IS	T1C1	Internal Standard	882	3018	2.22	2.23	-0.01		M+	N/A	N/A	N/A	N/A	126.1	126.1	-.002 (mmu)	N/A	N/A	N/A	Method	True	False	N/A	N/A	N/A			Pass	Pass	N/A	N/A	N/A	Confirmed	N/A
105	Processed	190627-105		Unknown		0124									SCN-Bimane	T1	Target Compound	617	2153	2.23	2.22	-0.01		M+	9.726	N/A	9.726	N/A	111	111	.000 (mmu)	0.362	1	5956	Method	True	False	N/A	N/A	N/A			Pass	Pass	N/A	N/A	N/A	Confirmed	N/A
105	Processed	190627-105		Unknown		0124									SCN-Bimane	T1C1	Target Compound	401	1190	2.22	2.22	0.00		M+	N/A	N/A	N/A	N/A	124.1	124.1	-.002 (mmu)	0.362	N/A	N/A	Method	True	False	N/A	N/A	N/A			Pass	Pass	N/A	N/A	N/A	Confirmed	N/A
105	Processed	190627-105		Unknown		0124									SCN-Bimane IS	T1	Internal Standard	1938	5956	2.24	2.23	-0.01		M+	1	1	1	N/A	111	111	.000 (mmu)	N/A	N/A	N/A	Method	True	False	N/A	N/A	N/A			Pass	Pass	N/A	N/A	N/A	Confirmed	N/A
105	Processed	190627-105		Unknown		0124									SCN-Bimane IS	T1C1	Internal Standard	905	2962	2.23	2.21	0.01		M+	N/A	N/A	N/A	N/A	126.1	126.1	-.002 (mmu)	N/A	N/A	N/A	Method	True	False	N/A	N/A	N/A			Pass	Pass	N/A	N/A	N/A	Confirmed	N/A
106	Processed	190627-106		Unknown		0224									SCN-Bimane	T1	Target Compound	498	1552	2.23	2.23	0.00		M+	6.198	N/A	6.198	N/A	111	111	.000 (mmu)	0.26	1	5967	Method	True	False	N/A	N/A	N/A			Pass	Fail	N/A	N/A	N/A	Identified	N/A
106	Processed	190627-106		Unknown		0224									SCN-Bimane	T1C1	Target Compound	218	925	2.23	2.24	-0.01		M+	N/A	N/A	N/A	N/A	124.1	124.1	-.002 (mmu)	0.26	N/A	N/A	Method	True	False	N/A	N/A	N/A			Pass	Fail	N/A	N/A	N/A	Identified	N/A
106	Processed	190627-106		Unknown		0224									SCN-Bimane IS	T1	Internal Standard	1911	5967	2.24	2.22	-0.02		M+	1	1	1	N/A	111	111	.000 (mmu)	N/A	N/A	N/A	Method	True	False	N/A	N/A	N/A			Pass	Pass	N/A	N/A	N/A	Confirmed	N/A
106	Processed	190627-106		Unknown		0224									SCN-Bimane IS	T1C1	Internal Standard	932	2828	2.22	2.22	0.00		M+	N/A	N/A	N/A	N/A	126.1	126.1	-.002 (mmu)	N/A	N/A	N/A	Method	True	False	N/A	N/A	N/A			Pass	Pass	N/A	N/A	N/A	Confirmed	N/A
107	Processed	190627-107		Unknown		0324									SCN-Bimane	T1	Target Compound	1174	3647	2.23	2.23	0.00		M+	16.546	N/A	16.546	N/A	111	111	.000 (mmu)	0.557	1	6543	Method	True	False	N/A	N/A	N/A			Pass	Pass	N/A	N/A	N/A	Confirmed	N/A
107	Processed	190627-107		Unknown		0324									SCN-Bimane	T1C1	Target Compound	491	1711	2.23	2.23	0.00		M+	N/A	N/A	N/A	N/A	124.1	124.1	-.002 (mmu)	0.557	N/A	N/A	Method	True	False	N/A	N/A	N/A			Pass	Pass	N/A	N/A	N/A	Confirmed	N/A
107	Processed	190627-107		Unknown		0324									SCN-Bimane IS	T1	Internal Standard	2130	6543	2.24	2.23	-0.01		M+	1	1	1	N/A	111	111	.000 (mmu)	N/A	N/A	N/A	Method	True	False	N/A	N/A	N/A			Pass	Pass	N/A	N/A	N/A	Confirmed	N/A
107	Processed	190627-107		Unknown		0324									SCN-Bimane IS	T1C1	Internal Standard	1052	3188	2.23	2.23	-0.01		M+	N/A	N/A	N/A	N/A	126.1	126.1	-.002 (mmu)	N/A	N/A	N/A	Method	True	False	N/A	N/A	N/A			Pass	Pass	N/A	N/A	N/A	Confirmed	N/A
108	Processed	190627-108		Unknown		0424									SCN-Bimane	T1	Target Compound	1882	6325	2.23	2.22	-0.01		M+	28.92	N/A	28.92	N/A	111	111	.000 (mmu)	0.913	1	6929	Method	True	False	N/A	N/A	N/A			Pass	Pass	N/A	N/A	N/A	Confirmed	N/A
108	Processed	190627-108		Unknown		0424									SCN-Bimane	T1C1	Target Compound	894	3097	2.22	2.24	-0.01		M+	N/A	N/A	N/A	N/A	124.1	124.1	-.002 (mmu)	0.913	N/A	N/A	Method	True	False	N/A	N/A	N/A			Pass	Pass	N/A	N/A	N/A	Confirmed	N/A
108	Processed	190627-108		Unknown		0424									SCN-Bimane IS	T1	Internal Standard	2223	6929	2.24	2.23	-0.01		M+	1	1	1	N/A	111	111	.000 (mmu)	N/A	N/A	N/A	Method	True	False	N/A	N/A	N/A			Pass	Pass	N/A	N/A	N/A	Confirmed	N/A
108	Processed	190627-108		Unknown		0424									SCN-Bimane IS	T1C1	Internal Standard	963	3779	2.23	2.23	0.00		M+	N/A	N/A	N/A	N/A	126.1	126.1	-.002 (mmu)	N/A	N/A	N/A	Method	True	False	N/A	N/A	N/A			Pass	Pass	N/A	N/A	N/A	Confirmed	N/A
109	Processed	190627-109		Unknown		0524									SCN-Bimane	T1	Target Compound	28780	95735	2.23	2.23	0.00		M+	281.015	N/A	281.015	N/A	111	111	.000 (mmu)	8.155	1	11740	Method	True	False	N/A	N/A	N/A			Pass	Pass	N/A	N/A	N/A	Confirmed	N/A
109	Processed	190627-109		Unknown		0524									SCN-Bimane	T1C1	Target Compound	13892	46135	2.23	2.23	0.00		M+	N/A	N/A	N/A	N/A	124.1	124.1	-.002 (mmu)	8.155	N/A	N/A	Method	True	False	N/A	N/A	N/A			Pass	Pass	N/A	N/A	N/A	Confirmed	N/A
109	Processed	190627-109		Unknown		0524									SCN-Bimane IS	T1	Internal Standard	3620	11740	2.24	2.23	-0.01		M+	1	1	1	N/A	111	111	.000 (mmu)	N/A	N/A	N/A	Method	True	False	N/A	N/A	N/A			Pass	Pass	N/A	N/A	N/A	Confirmed	N/A
109	Processed	190627-109		Unknown		0524									SCN-Bimane IS	T1C1	Internal Standard	1777	5792	2.23	2.23	0.00		M+	N/A	N/A	N/A	N/A	126.1	126.1	-.002 (mmu)	N/A	N/A	N/A	Method	True	False	N/A	N/A	N/A			Pass	Pass	N/A	N/A	N/A	Confirmed	N/A
110	Processed	190627-110		Unknown		0624									SCN-Bimane	T1	Target Compound	621	1942	2.23	2.23	0.00		M+	8.964	N/A	8.964	N/A	111	111	.000 (mmu)	0.34	1	5717	Method	True	False	N/A	N/A	N/A			Pass	Pass	N/A	N/A	N/A	Confirmed	N/A
110	Processed	190627-110		Unknown		0624									SCN-Bimane	T1C1	Target Compound	278	861	2.23	2.24	-0.01		M+	N/A	N/A	N/A	N/A	124.1	124.1	-.002 (mmu)	0.34	N/A	N/A	Method	True	False	N/A	N/A	N/A			Pass	Pass	N/A	N/A	N/A	Confirmed	N/A
110	Processed	190627-110		Unknown		0624									SCN-Bimane IS	T1	Internal Standard	1891	5717	2.24	2.23	-0.01		M+	1	1	1	N/A	111	111	.000 (mmu)	N/A	N/A	N/A	Method	True	False	N/A	N/A	N/A			Pass	Pass	N/A	N/A	N/A	Confirmed	N/A
110	Processed	190627-110		Unknown		0624									SCN-Bimane IS	T1C1	Internal Standard	836	2724	2.23	2.23	0.00		M+	N/A	N/A	N/A	N/A	126.1	126.1	-.002 (mmu)	N/A	N/A	N/A	Method	True	False	N/A	N/A	N/A			Pass	Pass	N/A	N/A	N/A	Confirmed	N/A
111	Processed	190627-111		Unknown		0724									SCN-Bimane	T1	Target Compound	4034	13408	2.23	2.23	0.00		M+	66.686	N/A	66.686	N/A	111	111	.000 (mmu)	1.998	1	6712	Method	True	False	N/A	N/A	N/A			Pass	Pass	N/A	N/A	N/A	Confirmed	N/A
111	Processed	190627-111		Unknown		0724									SCN-Bimane	T1C1	Target Compound	2039	6339	2.23	2.23	0.00		M+	N/A	N/A	N/A	N/A	124.1	124.1	-.002 (mmu)	1.998	N/A	N/A	Method	True	False	N/A	N/A	N/A			Pass	Pass	N/A	N/A	N/A	Confirmed	N/A
111	Processed	190627-111		Unknown		0724									SCN-Bimane IS	T1	Internal Standard	1998	6712	2.24	2.23	-0.01		M+	1	1	1	N/A	111	111	.000 (mmu)	N/A	N/A	N/A	Method	True	False	N/A	N/A	N/A			Pass	Pass	N/A	N/A	N/A	Confirmed	N/A
111	Processed	190627-111		Unknown		0724									SCN-Bimane IS	T1C1	Internal Standard	937	3258	2.23	2.22	0.01		M+	N/A	N/A	N/A	N/A	126.1	126.1	-.002 (mmu)	N/A	N/A	N/A	Method	True	False	N/A	N/A	N/A			Pass	Pass	N/A	N/A	N/A	Confirmed	N/A
112	Processed	190627-112		Unknown		0824									SCN-Bimane	T1	Target Compound	17176	54653	2.23	2.23	0.00		M+	238.569	N/A	238.569	N/A	111	111	.000 (mmu)	6.935	1	7880	Method	True	False	N/A	N/A	N/A			Pass	Pass	N/A	N/A	N/A	Confirmed	N/A
112	Processed	190627-112		Unknown		0824									SCN-Bimane	T1C1	Target Compound	7954	26070	2.23	2.23	0.00		M+	N/A	N/A	N/A	N/A	124.1	124.1	-.002 (mmu)	6.935	N/A	N/A	Method	True	False	N/A	N/A	N/A			Pass	Pass	N/A	N/A	N/A	Confirmed	N/A
112	Processed	190627-112		Unknown		0824									SCN-Bimane IS	T1	Internal Standard	2331	7880	2.24	2.24	0.00		M+	1	1	1	N/A	111	111	.000 (mmu)	N/A	N/A	N/A	Method	True	False	N/A	N/A	N/A			Pass	Pass	N/A	N/A	N/A	Confirmed	N/A
112	Processed	190627-112		Unknown		0824									SCN-Bimane IS	T1C1	Internal Standard	1190	3958	2.24	2.24	0.00		M+	N/A	N/A	N/A	N/A	126.1	126.1	-.002 (mmu)	N/A	N/A	N/A	Method	True	False	N/A	N/A	N/A			Pass	Pass	N/A	N/A	N/A	Confirmed	N/A
113	Processed	190627-113		Unknown		0924									SCN-Bimane	T1	Target Compound	140	502	2.23	2.21	-0.02		M+	0.768	N/A	0.768	N/A	111	111	.000 (mmu)	0.104	1	4816	Method	True	False	N/A	N/A	N/A			Pass	Fail	N/A	N/A	N/A	Identified	N/A
113	Processed	190627-113		Unknown		0924									SCN-Bimane	T1C1	Target Compound	49	108	2.21	2.24	-0.04		M+	N/A	N/A	N/A	N/A	124.1	124.1	-.002 (mmu)	0.104	N/A	N/A	Method	True	False	N/A	N/A	N/A			Pass	Fail	N/A	N/A	N/A	Identified	N/A
113	Processed	190627-113		Unknown		0924									SCN-Bimane IS	T1	Internal Standard	1389	4816	2.24	2.23	-0.01		M+	1	1	1	N/A	111	111	.000 (mmu)	N/A	N/A	N/A	Method	True	False	N/A	N/A	N/A			Pass	Pass	N/A	N/A	N/A	Confirmed	N/A
113	Processed	190627-113		Unknown		0924									SCN-Bimane IS	T1C1	Internal Standard	733	2486	2.23	2.22	0.00		M+	N/A	N/A	N/A	N/A	126.1	126.1	-.002 (mmu)	N/A	N/A	N/A	Method	True	False	N/A	N/A	N/A			Pass	Pass	N/A	N/A	N/A	Confirmed	N/A
114	Processed	190627-114		Unknown		1024									SCN-Bimane	T1	Target Compound	846	3145	2.23	2.22	-0.01		M+	28.694	N/A	28.694	N/A	111	111	.000 (mmu)	0.906	1	3469	Method	True	False	N/A	N/A	N/A			Pass	Pass	N/A	N/A	N/A	Confirmed	N/A
114	Processed	190627-114		Unknown		1024									SCN-Bimane	T1C1	Target Compound	379	1381	2.22	2.22	0.00		M+	N/A	N/A	N/A	N/A	124.1	124.1	-.002 (mmu)	0.906	N/A	N/A	Method	True	False	N/A	N/A	N/A			Pass	Pass	N/A	N/A	N/A	Confirmed	N/A
114	Processed	190627-114		Unknown		1024									SCN-Bimane IS	T1	Internal Standard	1053	3469	2.24	2.23	-0.01		M+	1	1	1	N/A	111	111	.000 (mmu)	N/A	N/A	N/A	Method	True	False	N/A	N/A	N/A			Pass	Pass	N/A	N/A	N/A	Confirmed	N/A
114	Processed	190627-114		Unknown		1024									SCN-Bimane IS	T1C1	Internal Standard	464	1628	2.23	2.23	-0.01		M+	N/A	N/A	N/A	N/A	126.1	126.1	-.002 (mmu)	N/A	N/A	N/A	Method	True	False	N/A	N/A	N/A			Pass	Pass	N/A	N/A	N/A	Confirmed	N/A
115	Processed	190627-115		Unknown		C136									SCN-Bimane	T1	Target Compound	79	209	2.23	2.23	0.00		M+	-1.22	N/A	-1.22	N/A	111	111	.000 (mmu)	0.047	1	4441	Method	True	False	N/A	N/A	N/A			Pass	Fail	N/A	N/A	N/A	Identified	N/A
115	Processed	190627-115		Unknown		C136									SCN-Bimane	T1C1	Target Compound	14	13	2.23	2.24	-0.01		M+	N/A	N/A	N/A	N/A	124.1	124.1	-.002 (mmu)	0.047	N/A	N/A	Method	True	False	N/A	N/A	N/A			Pass	Fail	N/A	N/A	N/A	Identified	N/A
115	Processed	190627-115		Unknown		C136									SCN-Bimane IS	T1	Internal Standard	1432	4441	2.24	2.22	-0.02		M+	1	1	1	N/A	111	111	.000 (mmu)	N/A	N/A	N/A	Method	True	False	N/A	N/A	N/A			Pass	Pass	N/A	N/A	N/A	Confirmed	N/A
115	Processed	190627-115		Unknown		C136									SCN-Bimane IS	T1C1	Internal Standard	799	2267	2.22	2.23	-0.01		M+	N/A	N/A	N/A	N/A	126.1	126.1	-.002 (mmu)	N/A	N/A	N/A	Method	True	False	N/A	N/A	N/A			Pass	Pass	N/A	N/A	N/A	Confirmed	N/A
116	Processed	190627-116		Unknown		C236									SCN-Bimane	T1	Target Compound	98	320	2.23	2.22	-0.01		M+	-0.519	N/A	-0.519	N/A	111	111	.000 (mmu)	0.067	1	4764	Method	True	False	N/A	N/A	N/A			Pass	Fail	N/A	N/A	N/A	Identified	N/A
116	Processed	190627-116		Unknown		C236									SCN-Bimane	T1C1	Target Compound	38	61	2.22	2.24	-0.01		M+	N/A	N/A	N/A	N/A	124.1	124.1	-.002 (mmu)	0.067	N/A	N/A	Method	True	False	N/A	N/A	N/A			Pass	Fail	N/A	N/A	N/A	Identified	N/A
116	Processed	190627-116		Unknown		C236									SCN-Bimane IS	T1	Internal Standard	1464	4764	2.24	2.22	-0.02		M+	1	1	1	N/A	111	111	.000 (mmu)	N/A	N/A	N/A	Method	True	False	N/A	N/A	N/A			Pass	Pass	N/A	N/A	N/A	Confirmed	N/A
116	Processed	190627-116		Unknown		C236									SCN-Bimane IS	T1C1	Internal Standard	696	2440	2.22	2.22	0.00		M+	N/A	N/A	N/A	N/A	126.1	126.1	-.002 (mmu)	N/A	N/A	N/A	Method	True	False	N/A	N/A	N/A			Pass	Pass	N/A	N/A	N/A	Confirmed	N/A
117	Processed	190627-117		Unknown		C336									SCN-Bimane	T1	Target Compound	71	160	2.23	2.24	0.01		M+	-1.751	N/A	-1.751	N/A	111	111	.000 (mmu)	0.032	1	5028	Method	True	False	N/A	N/A	N/A			Pass	Fail	N/A	N/A	N/A	Identified	N/A
117	Processed	190627-117		Unknown		C336									SCN-Bimane	T1C1	Target Compound	28	36	2.24	2.25	-0.02		M+	N/A	N/A	N/A	N/A	124.1	124.1	-.002 (mmu)	0.032	N/A	N/A	Method	True	False	N/A	N/A	N/A			Pass	Fail	N/A	N/A	N/A	Identified	N/A
117	Processed	190627-117		Unknown		C336									SCN-Bimane IS	T1	Internal Standard	1639	5028	2.24	2.23	-0.01		M+	1	1	1	N/A	111	111	.000 (mmu)	N/A	N/A	N/A	Method	True	False	N/A	N/A	N/A			Pass	Pass	N/A	N/A	N/A	Confirmed	N/A
117	Processed	190627-117		Unknown		C336									SCN-Bimane IS	T1C1	Internal Standard	791	2599	2.23	2.23	0.00		M+	N/A	N/A	N/A	N/A	126.1	126.1	-.002 (mmu)	N/A	N/A	N/A	Method	True	False	N/A	N/A	N/A			Pass	Pass	N/A	N/A	N/A	Confirmed	N/A
118	Processed	190627-118		Unknown		12036									SCN-Bimane	T1	Target Compound	787	2407	2.23	2.23	0.00		M+	12.229	N/A	12.229	N/A	111	111	.000 (mmu)	0.433	1	5552	Method	True	False	N/A	N/A	N/A			Pass	Pass	N/A	N/A	N/A	Confirmed	N/A
118	Processed	190627-118		Unknown		12036									SCN-Bimane	T1C1	Target Compound	377	1137	2.23	2.23	0.00		M+	N/A	N/A	N/A	N/A	124.1	124.1	-.002 (mmu)	0.433	N/A	N/A	Method	True	False	N/A	N/A	N/A			Pass	Pass	N/A	N/A	N/A	Confirmed	N/A
118	Processed	190627-118		Unknown		12036									SCN-Bimane IS	T1	Internal Standard	1581	5552	2.24	2.24	0.00		M+	1	1	1	N/A	111	111	.000 (mmu)	N/A	N/A	N/A	Method	True	False	N/A	N/A	N/A			Pass	Pass	N/A	N/A	N/A	Confirmed	N/A
118	Processed	190627-118		Unknown		12036									SCN-Bimane IS	T1C1	Internal Standard	888	2626	2.24	2.23	0.01		M+	N/A	N/A	N/A	N/A	126.1	126.1	-.002 (mmu)	N/A	N/A	N/A	Method	True	False	N/A	N/A	N/A			Pass	Pass	N/A	N/A	N/A	Confirmed	N/A
119	Processed	190627-119		Unknown		22036									SCN-Bimane	T1	Target Compound	1425	4665	2.23	2.22	-0.01		M+	24.813	N/A	24.813	N/A	111	111	.000 (mmu)	0.795	1	5869	Method	True	False	N/A	N/A	N/A			Pass	Pass	N/A	N/A	N/A	Confirmed	N/A
119	Processed	190627-119		Unknown		22036									SCN-Bimane	T1C1	Target Compound	702	2169	2.22	2.23	-0.01		M+	N/A	N/A	N/A	N/A	124.1	124.1	-.002 (mmu)	0.795	N/A	N/A	Method	True	False	N/A	N/A	N/A			Pass	Pass	N/A	N/A	N/A	Confirmed	N/A
119	Processed	190627-119		Unknown		22036									SCN-Bimane IS	T1	Internal Standard	1725	5869	2.24	2.23	-0.01		M+	1	1	1	N/A	111	111	.000 (mmu)	N/A	N/A	N/A	Method	True	False	N/A	N/A	N/A			Pass	Pass	N/A	N/A	N/A	Confirmed	N/A
119	Processed	190627-119		Unknown		22036									SCN-Bimane IS	T1C1	Internal Standard	966	3029	2.23	2.23	0.00		M+	N/A	N/A	N/A	N/A	126.1	126.1	-.002 (mmu)	N/A	N/A	N/A	Method	True	False	N/A	N/A	N/A			Pass	Pass	N/A	N/A	N/A	Confirmed	N/A
120	Processed	190627-120		Unknown		0136									SCN-Bimane	T1	Target Compound	540	1681	2.23	2.23	0.00		M+	5.712	N/A	5.712	N/A	111	111	.000 (mmu)	0.246	1	6829	Method	True	False	N/A	N/A	N/A			Pass	Pass	N/A	N/A	N/A	Confirmed	N/A
120	Processed	190627-120		Unknown		0136									SCN-Bimane	T1C1	Target Compound	280	801	2.23	2.22	0.01		M+	N/A	N/A	N/A	N/A	124.1	124.1	-.002 (mmu)	0.246	N/A	N/A	Method	True	False	N/A	N/A	N/A			Pass	Pass	N/A	N/A	N/A	Confirmed	N/A
120	Processed	190627-120		Unknown		0136									SCN-Bimane IS	T1	Internal Standard	2054	6829	2.24	2.23	-0.01		M+	1	1	1	N/A	111	111	.000 (mmu)	N/A	N/A	N/A	Method	True	False	N/A	N/A	N/A			Pass	Pass	N/A	N/A	N/A	Confirmed	N/A
120	Processed	190627-120		Unknown		0136									SCN-Bimane IS	T1C1	Internal Standard	1096	3379	2.23	2.23	0.00		M+	N/A	N/A	N/A	N/A	126.1	126.1	-.002 (mmu)	N/A	N/A	N/A	Method	True	False	N/A	N/A	N/A			Pass	Pass	N/A	N/A	N/A	Confirmed	N/A
121	Processed	190627-121		Unknown		0236									SCN-Bimane	T1	Target Compound	335	859	2.23	2.23	0.00		M+	1.926	N/A	1.926	N/A	111	111	.000 (mmu)	0.137	1	6253	Method	True	False	N/A	N/A	N/A			Pass	Pass	N/A	N/A	N/A	Confirmed	N/A
121	Processed	190627-121		Unknown		0236									SCN-Bimane	T1C1	Target Compound	145	423	2.23	2.22	0.01		M+	N/A	N/A	N/A	N/A	124.1	124.1	-.002 (mmu)	0.137	N/A	N/A	Method	True	False	N/A	N/A	N/A			Pass	Pass	N/A	N/A	N/A	Confirmed	N/A
121	Processed	190627-121		Unknown		0236									SCN-Bimane IS	T1	Internal Standard	2089	6253	2.24	2.23	-0.01		M+	1	1	1	N/A	111	111	.000 (mmu)	N/A	N/A	N/A	Method	True	False	N/A	N/A	N/A			Pass	Pass	N/A	N/A	N/A	Confirmed	N/A
121	Processed	190627-121		Unknown		0236									SCN-Bimane IS	T1C1	Internal Standard	888	2918	2.23	2.23	0.00		M+	N/A	N/A	N/A	N/A	126.1	126.1	-.002 (mmu)	N/A	N/A	N/A	Method	True	False	N/A	N/A	N/A			Pass	Pass	N/A	N/A	N/A	Confirmed	N/A
122	Processed	190627-122		Unknown		0336									SCN-Bimane	T1	Target Compound	439	1339	2.23	2.22	-0.01		M+	5.842	N/A	5.842	N/A	111	111	.000 (mmu)	0.25	1	5358	Method	True	False	N/A	N/A	N/A			Pass	Pass	N/A	N/A	N/A	Confirmed	N/A
122	Processed	190627-122		Unknown		0336									SCN-Bimane	T1C1	Target Compound	269	636	2.22	2.22	-0.01		M+	N/A	N/A	N/A	N/A	124.1	124.1	-.002 (mmu)	0.25	N/A	N/A	Method	True	False	N/A	N/A	N/A			Pass	Pass	N/A	N/A	N/A	Confirmed	N/A
122	Processed	190627-122		Unknown		0336									SCN-Bimane IS	T1	Internal Standard	1622	5358	2.24	2.23	-0.01		M+	1	1	1	N/A	111	111	.000 (mmu)	N/A	N/A	N/A	Method	True	False	N/A	N/A	N/A			Pass	Pass	N/A	N/A	N/A	Confirmed	N/A
122	Processed	190627-122		Unknown		0336									SCN-Bimane IS	T1C1	Internal Standard	819	2540	2.23	2.22	0.01		M+	N/A	N/A	N/A	N/A	126.1	126.1	-.002 (mmu)	N/A	N/A	N/A	Method	True	False	N/A	N/A	N/A			Pass	Pass	N/A	N/A	N/A	Confirmed	N/A
123	Processed	190627-123		Unknown		0436									SCN-Bimane	T1	Target Compound	21132	66431	2.23	2.23	0.00		M+	282.376	N/A	282.376	N/A	111	111	.000 (mmu)	8.194	1	8108	Method	True	False	N/A	N/A	N/A			Pass	Pass	N/A	N/A	N/A	Confirmed	N/A
123	Processed	190627-123		Unknown		0436									SCN-Bimane	T1C1	Target Compound	9143	30817	2.23	2.23	0.00		M+	N/A	N/A	N/A	N/A	124.1	124.1	-.002 (mmu)	8.194	N/A	N/A	Method	True	False	N/A	N/A	N/A			Pass	Pass	N/A	N/A	N/A	Confirmed	N/A
123	Processed	190627-123		Unknown		0436									SCN-Bimane IS	T1	Internal Standard	2432	8108	2.24	2.22	-0.02		M+	1	1	1	N/A	111	111	.000 (mmu)	N/A	N/A	N/A	Method	True	False	N/A	N/A	N/A			Pass	Pass	N/A	N/A	N/A	Confirmed	N/A
123	Processed	190627-123		Unknown		0436									SCN-Bimane IS	T1C1	Internal Standard	1052	3897	2.22	2.22	0.00		M+	N/A	N/A	N/A	N/A	126.1	126.1	-.002 (mmu)	N/A	N/A	N/A	Method	True	False	N/A	N/A	N/A			Pass	Pass	N/A	N/A	N/A	Confirmed	N/A
124	Processed	190627-124		Unknown		0536									SCN-Bimane	T1	Target Compound	175	572	2.23	2.23	0.00		M+	1.691	N/A	1.691	N/A	111	111	.000 (mmu)	0.131	1	4375	Method	True	False	N/A	N/A	N/A			Pass	Pass	N/A	N/A	N/A	Confirmed	N/A
124	Processed	190627-124		Unknown		0536									SCN-Bimane	T1C1	Target Compound	80	217	2.23	2.25	-0.03		M+	N/A	N/A	N/A	N/A	124.1	124.1	-.002 (mmu)	0.131	N/A	N/A	Method	True	False	N/A	N/A	N/A			Pass	Pass	N/A	N/A	N/A	Confirmed	N/A
124	Processed	190627-124		Unknown		0536									SCN-Bimane IS	T1	Internal Standard	1267	4375	2.24	2.22	-0.02		M+	1	1	1	N/A	111	111	.000 (mmu)	N/A	N/A	N/A	Method	True	False	N/A	N/A	N/A			Pass	Pass	N/A	N/A	N/A	Confirmed	N/A
124	Processed	190627-124		Unknown		0536									SCN-Bimane IS	T1C1	Internal Standard	725	2368	2.22	2.24	-0.01		M+	N/A	N/A	N/A	N/A	126.1	126.1	-.002 (mmu)	N/A	N/A	N/A	Method	True	False	N/A	N/A	N/A			Pass	Pass	N/A	N/A	N/A	Confirmed	N/A
125	Processed	190627-125		Unknown		0636									SCN-Bimane	T1	Target Compound	3364	10347	2.23	2.23	0.00		M+	74.79	N/A	74.79	N/A	111	111	.000 (mmu)	2.231	1	4639	Method	True	False	N/A	N/A	N/A			Pass	Pass	N/A	N/A	N/A	Confirmed	N/A
125	Processed	190627-125		Unknown		0636									SCN-Bimane	T1C1	Target Compound	1591	4940	2.23	2.22	0.01		M+	N/A	N/A	N/A	N/A	124.1	124.1	-.002 (mmu)	2.231	N/A	N/A	Method	True	False	N/A	N/A	N/A			Pass	Pass	N/A	N/A	N/A	Confirmed	N/A
125	Processed	190627-125		Unknown		0636									SCN-Bimane IS	T1	Internal Standard	1667	4639	2.24	2.23	-0.01		M+	1	1	1	N/A	111	111	.000 (mmu)	N/A	N/A	N/A	Method	True	False	N/A	N/A	N/A			Pass	Pass	N/A	N/A	N/A	Confirmed	N/A
125	Processed	190627-125		Unknown		0636									SCN-Bimane IS	T1C1	Internal Standard	722	2268	2.23	2.24	-0.01		M+	N/A	N/A	N/A	N/A	126.1	126.1	-.002 (mmu)	N/A	N/A	N/A	Method	True	False	N/A	N/A	N/A			Pass	Pass	N/A	N/A	N/A	Confirmed	N/A
126	Processed	190627-126		Unknown		0736									SCN-Bimane	T1	Target Compound	14137	43365	2.23	2.23	0.00		M+	206.888	N/A	206.888	N/A	111	111	.000 (mmu)	6.025	1	7197	Method	True	False	N/A	N/A	N/A			Pass	Pass	N/A	N/A	N/A	Confirmed	N/A
126	Processed	190627-126		Unknown		0736									SCN-Bimane	T1C1	Target Compound	6840	21334	2.23	2.23	0.00		M+	N/A	N/A	N/A	N/A	124.1	124.1	-.002 (mmu)	6.025	N/A	N/A	Method	True	False	N/A	N/A	N/A			Pass	Pass	N/A	N/A	N/A	Confirmed	N/A
126	Processed	190627-126		Unknown		0736									SCN-Bimane IS	T1	Internal Standard	2255	7197	2.24	2.23	-0.01		M+	1	1	1	N/A	111	111	.000 (mmu)	N/A	N/A	N/A	Method	True	False	N/A	N/A	N/A			Pass	Pass	N/A	N/A	N/A	Confirmed	N/A
126	Processed	190627-126		Unknown		0736									SCN-Bimane IS	T1C1	Internal Standard	1060	3467	2.23	2.24	0.00		M+	N/A	N/A	N/A	N/A	126.1	126.1	-.002 (mmu)	N/A	N/A	N/A	Method	True	False	N/A	N/A	N/A			Pass	Pass	N/A	N/A	N/A	Confirmed	N/A
127	Processed	190627-127		Unknown		0836									SCN-Bimane	T1	Target Compound	117	309	2.23	2.21	-0.02		M+	-0.832	N/A	-0.832	N/A	111	111	.000 (mmu)	0.058	1	5302	Method	True	False	N/A	N/A	N/A			Pass	Fail	N/A	N/A	N/A	Identified	N/A
127	Processed	190627-127		Unknown		0836									SCN-Bimane	T1C1	Target Compound	52	102	2.21	2.22	0.00		M+	N/A	N/A	N/A	N/A	124.1	124.1	-.002 (mmu)	0.058	N/A	N/A	Method	True	False	N/A	N/A	N/A			Pass	Fail	N/A	N/A	N/A	Identified	N/A
127	Processed	190627-127		Unknown		0836									SCN-Bimane IS	T1	Internal Standard	1611	5302	2.24	2.23	-0.01		M+	1	1	1	N/A	111	111	.000 (mmu)	N/A	N/A	N/A	Method	True	False	N/A	N/A	N/A			Pass	Pass	N/A	N/A	N/A	Confirmed	N/A
127	Processed	190627-127		Unknown		0836									SCN-Bimane IS	T1C1	Internal Standard	756	2369	2.23	2.23	0.00		M+	N/A	N/A	N/A	N/A	126.1	126.1	-.002 (mmu)	N/A	N/A	N/A	Method	True	False	N/A	N/A	N/A			Pass	Pass	N/A	N/A	N/A	Confirmed	N/A
128	Processed	190627-128		Unknown		0936									SCN-Bimane	T1	Target Compound	455	1609	2.23	2.23	0.00		M+	10.739	N/A	10.739	N/A	111	111	.000 (mmu)	0.391	1	4119	Method	True	False	N/A	N/A	N/A			Pass	Pass	N/A	N/A	N/A	Confirmed	N/A
128	Processed	190627-128		Unknown		0936									SCN-Bimane	T1C1	Target Compound	252	823	2.23	2.23	0.00		M+	N/A	N/A	N/A	N/A	124.1	124.1	-.002 (mmu)	0.391	N/A	N/A	Method	True	False	N/A	N/A	N/A			Pass	Pass	N/A	N/A	N/A	Confirmed	N/A
128	Processed	190627-128		Unknown		0936									SCN-Bimane IS	T1	Internal Standard	1335	4119	2.24	2.23	-0.01		M+	1	1	1	N/A	111	111	.000 (mmu)	N/A	N/A	N/A	Method	True	False	N/A	N/A	N/A			Pass	Pass	N/A	N/A	N/A	Confirmed	N/A
128	Processed	190627-128		Unknown		0936									SCN-Bimane IS	T1C1	Internal Standard	619	2005	2.23	2.22	0.01		M+	N/A	N/A	N/A	N/A	126.1	126.1	-.002 (mmu)	N/A	N/A	N/A	Method	True	False	N/A	N/A	N/A			Pass	Pass	N/A	N/A	N/A	Confirmed	N/A
129	Processed	190627-129		Unknown		1036									SCN-Bimane	T1	Target Compound	16	10	2.23	2.26	0.03		M+	16.417	N/A	16.417	N/A	111	111	.000 (mmu)	0.554	1	18	Method	True	False	N/A	N/A	N/A			Pass	Fail	N/A	N/A	N/A	Identified	N/A
129	Processed	190627-129		Unknown		1036									SCN-Bimane	T1C1	Target Compound	0	0	2.26	2.19	0.07		M+	N/A	N/A	N/A	N/A	124.1	124.1	-.002 (mmu)	0.554	N/A	N/A	Method	True	False	N/A	N/A	N/A			Pass	Fail	N/A	N/A	N/A	Identified	N/A
129	Processed	190627-129		Unknown		1036									SCN-Bimane IS	T1	Internal Standard	43	18	2.24	2.18	-0.06		M+	1	1	1	N/A	111	111	.000 (mmu)	N/A	N/A	N/A	Method	True	False	N/A	N/A	N/A			Pass	Fail	N/A	N/A	N/A	Identified	N/A
129	Processed	190627-129		Unknown		1036									SCN-Bimane IS	T1C1	Internal Standard	53	86	2.18	2.26	-0.07		M+	N/A	N/A	N/A	N/A	126.1	126.1	-.002 (mmu)	N/A	N/A	N/A	Method	True	False	N/A	N/A	N/A			Pass	Fail	N/A	N/A	N/A	Identified	N/A
[truncated: 15 more columns]

## Sheet: Filter
Batch Order	Status	Filename	Group	Sample Type	Level	Sample ID	Sample Name	Comments	ColumnHeader1	ColumnHeader2	ColumnHeader3	ColumnHeader4	ColumnHeader5	ColumnHeader6	Compound	Peak Label	Type	Height	Area	RT	Actual RT	RT Delta	Formula	Adduct	Calculated Amt	Theoretical Amt	Sample Amt	Std Add Amount	m/z (Expected)	m/z (Apex)	m/z (Delta)	Response Ratio	ISTD Amt	ISTD Response	Integration Mode	Active	Excluded	%Diff	%RSD	% CV	Channel	Final Units	PK	IR	IP	LS	FI	Confirm	Isotopic Pattern Score (%)
1	Processed	190627-001		Matrix Blank		0 ppb									SCN-Bimane	T1	Target Compound	75	181	2.23	2.29	0.06		M+	-2.327	N/A	-2.327	N/A	111	111	.000 (mmu)	0.015	1	11858	Method	True	False	N/A	N/A	N/A			Pass	N/A	N/A	N/A	N/A	Identified	N/A
1	Processed	190627-001		Matrix Blank		0 ppb									SCN-Bimane	T1C1	Target Compound	39	58	2.29	2.3	-0.01		M+	N/A	N/A	N/A	N/A	124.1	124.1	-.002 (mmu)	0.015	N/A	N/A	Method	True	False	N/A	N/A	N/A			Pass	Fail	N/A	N/A	N/A	Identified	N/A
1	Processed	190627-001		Matrix Blank		0 ppb									SCN-Bimane IS	T1	Internal Standard	4526	11858	2.24	2.3	0.06		M+	1	1	1	N/A	111	111	.000 (mmu)	N/A	N/A	N/A	Method	True	False	N/A	N/A	N/A			Pass	N/A	N/A	N/A	N/A	Identified	N/A
1	Processed	190627-001		Matrix Blank		0 ppb									SCN-Bimane IS	T1C1	Internal Standard	2040	6121	2.3	2.29	0.01		M+	N/A	N/A	N/A	N/A	126.1	126.1	-.002 (mmu)	N/A	N/A	N/A	Method	True	False	N/A	N/A	N/A			Pass	Pass	N/A	N/A	N/A	Confirmed	N/A
2	Processed	190627-002		Cal Std	5	5 ppb									SCN-Bimane	T1	Target Compound	642	1857	2.23	2.23	0.00		M+	4.668	5	4.668	N/A	111	111	.000 (mmu)	0.216	1	8587	Method	True	False	-6.64	N/A	N/A			Pass	N/A	N/A	N/A	N/A	Identified	N/A
2	Processed	190627-002		Cal Std	5	5 ppb									SCN-Bimane	T1C1	Target Compound	307	836	2.23	2.23	0.00		M+	N/A	N/A	N/A	N/A	124.1	124.1	-.002 (mmu)	0.216	N/A	N/A	Method	True	False	N/A	N/A	N/A			Pass	Pass	N/A	N/A	N/A	Confirmed	N/A
2	Processed	190627-002		Cal Std	5	5 ppb									SCN-Bimane IS	T1	Internal Standard	3043	8587	2.24	2.23	-0.01		M+	1	1	1	N/A	111	111	.000 (mmu)	N/A	N/A	N/A	Method	True	False	0	N/A	N/A			Pass	N/A	N/A	N/A	N/A	Identified	N/A
2	Processed	190627-002		Cal Std	5	5 ppb									SCN-Bimane IS	T1C1	Internal Standard	1322	4111	2.23	2.23	0.00		M+	N/A	N/A	N/A	N/A	126.1	126.1	-.002 (mmu)	N/A	N/A	N/A	Method	True	False	N/A	N/A	N/A			Pass	Pass	N/A	N/A	N/A	Confirmed	N/A
3	Processed	190627-003		Cal Std	10	10 ppb									SCN-Bimane	T1	Target Compound	1003	3130	2.23	2.23	0.00		M+	9.544	10	9.544	N/A	111	111	.000 (mmu)	0.356	1	8786	Method	True	False	-4.56	N/A	N/A			Pass	N/A	N/A	N/A	N/A	Identified	N/A
3	Processed	190627-003		Cal Std	10	10 ppb									SCN-Bimane	T1C1	Target Compound	505	1469	2.23	2.22	0.01		M+	N/A	N/A	N/A	N/A	124.1	124.1	-.002 (mmu)	0.356	N/A	N/A	Method	True	False	N/A	N/A	N/A			Pass	Pass	N/A	N/A	N/A	Confirmed	N/A
3	Processed	190627-003		Cal Std	10	10 ppb									SCN-Bimane IS	T1	Internal Standard	3031	8786	2.24	2.23	-0.01		M+	1	1	1	N/A	111	111	.000 (mmu)	N/A	N/A	N/A	Method	True	False	0	N/A	N/A			Pass	N/A	N/A	N/A	N/A	Identified	N/A
3	Processed	190627-003		Cal Std	10	10 ppb									SCN-Bimane IS	T1C1	Internal Standard	1473	4309	2.23	2.23	0.00		M+	N/A	N/A	N/A	N/A	126.1	126.1	-.002 (mmu)	N/A	N/A	N/A	Method	True	False	N/A	N/A	N/A			Pass	Pass	N/A	N/A	N/A	Confirmed	N/A
4	Processed	190627-004		Cal Std	25	25 ppb									SCN-Bimane	T1	Target Compound	3004	9165	2.23	2.22	-0.01		M+	27.597	25	27.597	N/A	111	111	.000 (mmu)	0.875	1	10476	Method	True	False	10.39	N/A	N/A			Pass	N/A	N/A	N/A	N/A	Identified	N/A
4	Processed	190627-004		Cal Std	25	25 ppb									SCN-Bimane	T1C1	Target Compound	1396	4185	2.22	2.22	0.00		M+	N/A	N/A	N/A	N/A	124.1	124.1	-.002 (mmu)	0.875	N/A	N/A	Method	True	False	N/A	N/A	N/A			Pass	Pass	N/A	N/A	N/A	Confirmed	N/A
4	Processed	190627-004		Cal Std	25	25 ppb									SCN-Bimane IS	T1	Internal Standard	3536	10476	2.24	2.23	-0.01		M+	1	1	1	N/A	111	111	.000 (mmu)	N/A	N/A	N/A	Method	True	False	0	N/A	N/A			Pass	N/A	N/A	N/A	N/A	Identified	N/A
4	Processed	190627-004		Cal Std	25	25 ppb									SCN-Bimane IS	T1C1	Internal Standard	1615	5004	2.23	2.23	0.00		M+	N/A	N/A	N/A	N/A	126.1	126.1	-.002 (mmu)	N/A	N/A	N/A	Method	True	False	N/A	N/A	N/A			Pass	Pass	N/A	N/A	N/A	Confirmed	N/A
5	Processed	190627-005		Cal Std	50	50 ppb									SCN-Bimane	T1	Target Compound	5357	15408	2.23	2.23	0.00		M+	52.626	50	52.626	N/A	111	111	.000 (mmu)	1.594	1	9667	Method	True	False	5.25	N/A	N/A			Pass	N/A	N/A	N/A	N/A	Identified	N/A
5	Processed	190627-005		Cal Std	50	50 ppb									SCN-Bimane	T1C1	Target Compound	2571	7521	2.23	2.22	0.01		M+	N/A	N/A	N/A	N/A	124.1	124.1	-.002 (mmu)	1.594	N/A	N/A	Method	True	False	N/A	N/A	N/A			Pass	Pass	N/A	N/A	N/A	Confirmed	N/A
5	Processed	190627-005		Cal Std	50	50 ppb									SCN-Bimane IS	T1	Internal Standard	3172	9667	2.24	2.23	-0.01		M+	1	1	1	N/A	111	111	.000 (mmu)	N/A	N/A	N/A	Method	True	False	0	N/A	N/A			Pass	N/A	N/A	N/A	N/A	Identified	N/A
5	Processed	190627-005		Cal Std	50	50 ppb									SCN-Bimane IS	T1C1	Internal Standard	1678	4883	2.23	2.23	0.01		M+	N/A	N/A	N/A	N/A	126.1	126.1	-.002 (mmu)	N/A	N/A	N/A	Method	True	False	N/A	N/A	N/A			Pass	Pass	N/A	N/A	N/A	Confirmed	N/A
6	Processed	190627-006		Cal Std	100	100 ppb									SCN-Bimane	T1	Target Compound	10222	29755	2.23	2.23	0.00		M+	95.565	100	95.565	N/A	111	111	.000 (mmu)	2.827	1	10524	Method	True	False	-4.43	N/A	N/A			Pass	N/A	N/A	N/A	N/A	Identified	N/A
6	Processed	190627-006		Cal Std	100	100 ppb									SCN-Bimane	T1C1	Target Compound	4724	14168	2.23	2.22	0.00		M+	N/A	N/A	N/A	N/A	124.1	124.1	-.002 (mmu)	2.827	N/A	N/A	Method	True	False	N/A	N/A	N/A			Pass	Pass	N/A	N/A	N/A	Confirmed	N/A
6	Processed	190627-006		Cal Std	100	100 ppb									SCN-Bimane IS	T1	Internal Standard	3563	10524	2.24	2.23	-0.01		M+	1	1	1	N/A	111	111	.000 (mmu)	N/A	N/A	N/A	Method	True	False	0	N/A	N/A			Pass	N/A	N/A	N/A	N/A	Identified	N/A
6	Processed	190627-006		Cal Std	100	100 ppb									SCN-Bimane IS	T1C1	Internal Standard	1708	4966	2.23	2.23	0.00		M+	N/A	N/A	N/A	N/A	126.1	126.1	-.002 (mmu)	N/A	N/A	N/A	Method	True	False	N/A	N/A	N/A			Pass	Pass	N/A	N/A	N/A	Confirmed	N/A
7	Processed	190627-007		Unknown		367									SCN-Bimane	T1	Target Compound	699	2061	2.23	2.23	0.00		M+	5.635	N/A	5.635	N/A	111	111	.000 (mmu)	0.244	1	8448	Method	True	False	N/A	N/A	N/A			Pass	N/A	N/A	N/A	N/A	Identified	N/A
7	Processed	190627-007		Unknown		367									SCN-Bimane	T1C1	Target Compound	279	842	2.23	2.23	0.00		M+	N/A	N/A	N/A	N/A	124.1	124.1	-.002 (mmu)	0.244	N/A	N/A	Method	True	False	N/A	N/A	N/A			Pass	Pass	N/A	N/A	N/A	Confirmed	N/A
7	Processed	190627-007		Unknown		367									SCN-Bimane IS	T1	Internal Standard	2887	8448	2.24	2.23	-0.01		M+	1	1	1	N/A	111	111	.000 (mmu)	N/A	N/A	N/A	Method	True	False	N/A	N/A	N/A			Pass	N/A	N/A	N/A	N/A	Identified	N/A
7	Processed	190627-007		Unknown		367									SCN-Bimane IS	T1C1	Internal Standard	1333	3654	2.23	2.23	-0.01		M+	N/A	N/A	N/A	N/A	126.1	126.1	-.002 (mmu)	N/A	N/A	N/A	Method	True	False	N/A	N/A	N/A			Pass	Pass	N/A	N/A	N/A	Confirmed	N/A
8	Processed	190627-008		Unknown		368									SCN-Bimane	T1	Target Compound	358	1011	2.23	2.22	-0.01		M+	1.534	N/A	1.534	N/A	111	111	.000 (mmu)	0.126	1	8012	Method	True	False	N/A	N/A	N/A			Pass	N/A	N/A	N/A	N/A	Identified	N/A
8	Processed	190627-008		Unknown		368									SCN-Bimane	T1C1	Target Compound	267	640	2.22	2.23	0.00		M+	N/A	N/A	N/A	N/A	124.1	124.1	-.002 (mmu)	0.126	N/A	N/A	Method	True	False	N/A	N/A	N/A			Pass	Fail	N/A	N/A	N/A	Identified	N/A
8	Processed	190627-008		Unknown		368									SCN-Bimane IS	T1	Internal Standard	2579	8012	2.24	2.24	0.00		M+	1	1	1	N/A	111	111	.000 (mmu)	N/A	N/A	N/A	Method	True	False	N/A	N/A	N/A			Pass	N/A	N/A	N/A	N/A	Identified	N/A
8	Processed	190627-008		Unknown		368									SCN-Bimane IS	T1C1	Internal Standard	1358	3995	2.24	2.23	0.01		M+	N/A	N/A	N/A	N/A	126.1	126.1	-.002 (mmu)	N/A	N/A	N/A	Method	True	False	N/A	N/A	N/A			Pass	Pass	N/A	N/A	N/A	Confirmed	N/A
9	Processed	190627-009		Unknown		369									SCN-Bimane	T1	Target Compound	348	941	2.23	2.23	0.00		M+	1.358	N/A	1.358	N/A	111	111	.000 (mmu)	0.121	1	7771	Method	True	False	N/A	N/A	N/A			Pass	N/A	N/A	N/A	N/A	Identified	N/A
9	Processed	190627-009		Unknown		369									SCN-Bimane	T1C1	Target Compound	157	489	2.23	2.22	0.01		M+	N/A	N/A	N/A	N/A	124.1	124.1	-.002 (mmu)	0.121	N/A	N/A	Method	True	False	N/A	N/A	N/A			Pass	Pass	N/A	N/A	N/A	Confirmed	N/A
9	Processed	190627-009		Unknown		369									SCN-Bimane IS	T1	Internal Standard	2577	7771	2.24	2.23	-0.01		M+	1	1	1	N/A	111	111	.000 (mmu)	N/A	N/A	N/A	Method	True	False	N/A	N/A	N/A			Pass	N/A	N/A	N/A	N/A	Identified	N/A
9	Processed	190627-009		Unknown		369									SCN-Bimane IS	T1C1	Internal Standard	1319	4113	2.23	2.22	0.01		M+	N/A	N/A	N/A	N/A	126.1	126.1	-.002 (mmu)	N/A	N/A	N/A	Method	True	False	N/A	N/A	N/A			Pass	Pass	N/A	N/A	N/A	Confirmed	N/A
10	Processed	190627-010		Unknown		370									SCN-Bimane	T1	Target Compound	292	782	2.23	2.22	-0.01		M+	0.481	N/A	0.481	N/A	111	111	.000 (mmu)	0.096	1	8149	Method	True	False	N/A	N/A	N/A			Pass	N/A	N/A	N/A	N/A	Identified	N/A
10	Processed	190627-010		Unknown		370									SCN-Bimane	T1C1	Target Compound	122	342	2.22	2.21	0.01		M+	N/A	N/A	N/A	N/A	124.1	124.1	-.002 (mmu)	0.096	N/A	N/A	Method	True	False	N/A	N/A	N/A			Pass	Pass	N/A	N/A	N/A	Confirmed	N/A
10	Processed	190627-010		Unknown		370									SCN-Bimane IS	T1	Internal Standard	2843	8149	2.24	2.22	-0.02		M+	1	1	1	N/A	111	111	.000 (mmu)	N/A	N/A	N/A	Method	True	False	N/A	N/A	N/A			Pass	N/A	N/A	N/A	N/A	Identified	N/A
10	Processed	190627-010		Unknown		370									SCN-Bimane IS	T1C1	Internal Standard	1435	4214	2.22	2.22	0.00		M+	N/A	N/A	N/A	N/A	126.1	126.1	-.002 (mmu)	N/A	N/A	N/A	Method	True	False	N/A	N/A	N/A			Pass	Pass	N/A	N/A	N/A	Confirmed	N/A
11	Processed	190627-011		Unknown		371									SCN-Bimane	T1	Target Compound	357	972	2.23	2.23	0.00		M+	1.128	N/A	1.128	N/A	111	111	.000 (mmu)	0.115	1	8486	Method	True	False	N/A	N/A	N/A			Pass	N/A	N/A	N/A	N/A	Identified	N/A
11	Processed	190627-011		Unknown		371									SCN-Bimane	T1C1	Target Compound	192	475	2.23	2.24	-0.01		M+	N/A	N/A	N/A	N/A	124.1	124.1	-.002 (mmu)	0.115	N/A	N/A	Method	True	False	N/A	N/A	N/A			Pass	Pass	N/A	N/A	N/A	Confirmed	N/A
11	Processed	190627-011		Unknown		371									SCN-Bimane IS	T1	Internal Standard	2889	8486	2.24	2.22	-0.02		M+	1	1	1	N/A	111	111	.000 (mmu)	N/A	N/A	N/A	Method	True	False	N/A	N/A	N/A			Pass	N/A	N/A	N/A	N/A	Identified	N/A
11	Processed	190627-011		Unknown		371									SCN-Bimane IS	T1C1	Internal Standard	1330	4254	2.22	2.22	0.00		M+	N/A	N/A	N/A	N/A	126.1	126.1	-.002 (mmu)	N/A	N/A	N/A	Method	True	False	N/A	N/A	N/A			Pass	Pass	N/A	N/A	N/A	Confirmed	N/A
12	Processed	190627-012		Unknown		Scup Plasma									SCN-Bimane	T1	Target Compound	782	2269	2.23	2.21	-0.02		M+	6.101	N/A	6.101	N/A	111	111	.000 (mmu)	0.257	1	8814	Method	True	False	N/A	N/A	N/A			Pass	N/A	N/A	N/A	N/A	Identified	N/A
12	Processed	190627-012		Unknown		Scup Plasma									SCN-Bimane	T1C1	Target Compound	329	1084	2.21	2.22	0.00		M+	N/A	N/A	N/A	N/A	124.1	124.1	-.002 (mmu)	0.257	N/A	N/A	Method	True	False	N/A	N/A	N/A			Pass	Pass	N/A	N/A	N/A	Confirmed	N/A
12	Processed	190627-012		Unknown		Scup Plasma									SCN-Bimane IS	T1	Internal Standard	2739	8814	2.24	2.22	-0.02		M+	1	1	1	N/A	111	111	.000 (mmu)	N/A	N/A	N/A	Method	True	False	N/A	N/A	N/A			Pass	N/A	N/A	N/A	N/A	Identified	N/A
12	Processed	190627-012		Unknown		Scup Plasma									SCN-Bimane IS	T1C1	Internal Standard	1416	4444	2.22	2.23	-0.01		M+	N/A	N/A	N/A	N/A	126.1	126.1	-.002 (mmu)	N/A	N/A	N/A	Method	True	False	N/A	N/A	N/A			Pass	Pass	N/A	N/A	N/A	Confirmed	N/A
13	Processed	190627-013		Unknown		C100									SCN-Bimane	T1	Target Compound	234	629	2.23	2.24	0.01		M+	0.157	N/A	0.157	N/A	111	111	.000 (mmu)	0.087	1	7263	Method	True	False	N/A	N/A	N/A			Pass	N/A	N/A	N/A	N/A	Identified	N/A
13	Processed	190627-013		Unknown		C100									SCN-Bimane	T1C1	Target Compound	123	319	2.24	2.23	0.01		M+	N/A	N/A	N/A	N/A	124.1	124.1	-.002 (mmu)	0.087	N/A	N/A	Method	True	False	N/A	N/A	N/A			Pass	Pass	N/A	N/A	N/A	Confirmed	N/A
13	Processed	190627-013		Unknown		C100									SCN-Bimane IS	T1	Internal Standard	2326	7263	2.24	2.23	-0.01		M+	1	1	1	N/A	111	111	.000 (mmu)	N/A	N/A	N/A	Method	True	False	N/A	N/A	N/A			Pass	N/A	N/A	N/A	N/A	Identified	N/A
13	Processed	190627-013		Unknown		C100									SCN-Bimane IS	T1C1	Internal Standard	1113	3618	2.23	2.22	0.01		M+	N/A	N/A	N/A	N/A	126.1	126.1	-.002 (mmu)	N/A	N/A	N/A	Method	True	False	N/A	N/A	N/A			Pass	Pass	N/A	N/A	N/A	Confirmed	N/A
14	Processed	190627-014		Unknown		C200									SCN-Bimane	T1	Target Compound	188	672	2.23	2.23	0.00		M+	0.36	N/A	0.36	N/A	111	111	.000 (mmu)	0.092	1	7269	Method	True	False	N/A	N/A	N/A			Pass	N/A	N/A	N/A	N/A	Identified	N/A
14	Processed	190627-014		Unknown		C200									SCN-Bimane	T1C1	Target Compound	127	388	2.23	2.23	0.00		M+	N/A	N/A	N/A	N/A	124.1	124.1	-.002 (mmu)	0.092	N/A	N/A	Method	True	False	N/A	N/A	N/A			Pass	Fail	N/A	N/A	N/A	Identified	N/A
14	Processed	190627-014		Unknown		C200									SCN-Bimane IS	T1	Internal Standard	2374	7269	2.24	2.23	-0.01		M+	1	1	1	N/A	111	111	.000 (mmu)	N/A	N/A	N/A	Method	True	False	N/A	N/A	N/A			Pass	N/A	N/A	N/A	N/A	Identified	N/A
14	Processed	190627-014		Unknown		C200									SCN-Bimane IS	T1C1	Internal Standard	1138	3650	2.23	2.23	0.00		M+	N/A	N/A	N/A	N/A	126.1	126.1	-.002 (mmu)	N/A	N/A	N/A	Method	True	False	N/A	N/A	N/A			Pass	Pass	N/A	N/A	N/A	Confirmed	N/A
15	Processed	190627-015		Unknown		C300									SCN-Bimane	T1	Target Compound	388	1017	2.23	2.23	0.00		M+	2.07	N/A	2.07	N/A	111	111	.000 (mmu)	0.142	1	7186	Method	True	False	N/A	N/A	N/A			Pass	N/A	N/A	N/A	N/A	Identified	N/A
15	Processed	190627-015		Unknown		C300									SCN-Bimane	T1C1	Target Compound	235	582	2.23	2.23	0.01		M+	N/A	N/A	N/A	N/A	124.1	124.1	-.002 (mmu)	0.142	N/A	N/A	Method	True	False	N/A	N/A	N/A			Pass	Fail	N/A	N/A	N/A	Identified	N/A
15	Processed	190627-015		Unknown		C300									SCN-Bimane IS	T1	Internal Standard	2404	7186	2.24	2.23	-0.01		M+	1	1	1	N/A	111	111	.000 (mmu)	N/A	N/A	N/A	Method	True	False	N/A	N/A	N/A			Pass	N/A	N/A	N/A	N/A	Identified	N/A
15	Processed	190627-015		Unknown		C300									SCN-Bimane IS	T1C1	Internal Standard	1316	3731	2.23	2.23	0.01		M+	N/A	N/A	N/A	N/A	126.1	126.1	-.002 (mmu)	N/A	N/A	N/A	Method	True	False	N/A	N/A	N/A			Pass	Pass	N/A	N/A	N/A	Confirmed	N/A
16	Processed	190627-016		Unknown		12000									SCN-Bimane	T1	Target Compound	1261	4312	2.23	2.22	-0.01		M+	17.694	N/A	17.694	N/A	111	111	.000 (mmu)	0.59	1	7304	Method	True	False	N/A	N/A	N/A			Pass	N/A	N/A	N/A	N/A	Identified	N/A
16	Processed	190627-016		Unknown		12000									SCN-Bimane	T1C1	Target Compound	631	1999	2.22	2.24	-0.02		M+	N/A	N/A	N/A	N/A	124.1	124.1	-.002 (mmu)	0.59	N/A	N/A	Method	True	False	N/A	N/A	N/A			Pass	Pass	N/A	N/A	N/A	Confirmed	N/A
16	Processed	190627-016		Unknown		12000									SCN-Bimane IS	T1	Internal Standard	2430	7304	2.24	2.23	-0.01		M+	1	1	1	N/A	111	111	.000 (mmu)	N/A	N/A	N/A	Method	True	False	N/A	N/A	N/A			Pass	N/A	N/A	N/A	N/A	Identified	N/A
16	Processed	190627-016		Unknown		12000									SCN-Bimane IS	T1C1	Internal Standard	1368	4405	2.23	2.23	0.00		M+	N/A	N/A	N/A	N/A	126.1	126.1	-.002 (mmu)	N/A	N/A	N/A	Method	True	False	N/A	N/A	N/A			Pass	Fail	N/A	N/A	N/A	Identified	N/A
17	Processed	190627-017		Unknown		22000									SCN-Bimane	T1	Target Compound	1754	5316	2.23	2.23	0.00		M+	21.203	N/A	21.203	N/A	111	111	.000 (mmu)	0.691	1	7691	Method	True	False	N/A	N/A	N/A			Pass	N/A	N/A	N/A	N/A	Identified	N/A
17	Processed	190627-017		Unknown		22000									SCN-Bimane	T1C1	Target Compound	825	2600	2.23	2.22	0.01		M+	N/A	N/A	N/A	N/A	124.1	124.1	-.002 (mmu)	0.691	N/A	N/A	Method	True	False	N/A	N/A	N/A			Pass	Pass	N/A	N/A	N/A	Confirmed	N/A
17	Processed	190627-017		Unknown		22000									SCN-Bimane IS	T1	Internal Standard	2352	7691	2.24	2.23	-0.01		M+	1	1	1	N/A	111	111	.000 (mmu)	N/A	N/A	N/A	Method	True	False	N/A	N/A	N/A			Pass	N/A	N/A	N/A	N/A	Identified	N/A
17	Processed	190627-017		Unknown		22000									SCN-Bimane IS	T1C1	Internal Standard	1216	3895	2.23	2.23	0.00		M+	N/A	N/A	N/A	N/A	126.1	126.1	-.002 (mmu)	N/A	N/A	N/A	Method	True	False	N/A	N/A	N/A			Pass	Pass	N/A	N/A	N/A	Confirmed	N/A
18	Processed	190627-018		Unknown		0100									SCN-Bimane	T1	Target Compound	467	1449	2.23	2.22	-0.01		M+	2.385	N/A	2.385	N/A	111	111	.000 (mmu)	0.151	1	9621	Method	True	False	N/A	N/A	N/A			Pass	N/A	N/A	N/A	N/A	Identified	N/A
18	Processed	190627-018		Unknown		0100									SCN-Bimane	T1C1	Target Compound	247	682	2.22	2.22	0.00		M+	N/A	N/A	N/A	N/A	124.1	124.1	-.002 (mmu)	0.151	N/A	N/A	Method	True	False	N/A	N/A	N/A			Pass	Pass	N/A	N/A	N/A	Confirmed	N/A
18	Processed	190627-018		Unknown		0100									SCN-Bimane IS	T1	Internal Standard	3057	9621	2.24	2.22	-0.02		M+	1	1	1	N/A	111	111	.000 (mmu)	N/A	N/A	N/A	Method	True	False	N/A	N/A	N/A			Pass	N/A	N/A	N/A	N/A	Identified	N/A
18	Processed	190627-018		Unknown		0100									SCN-Bimane IS	T1C1	Internal Standard	1472	4844	2.22	2.23	-0.01		M+	N/A	N/A	N/A	N/A	126.1	126.1	-.002 (mmu)	N/A	N/A	N/A	Method	True	False	N/A	N/A	N/A			Pass	Pass	N/A	N/A	N/A	Confirmed	N/A
19	Processed	190627-019		Unknown		0200									SCN-Bimane	T1	Target Compound	341	922	2.23	2.22	-0.01		M+	1.869	N/A	1.869	N/A	111	111	.000 (mmu)	0.136	1	6790	Method	True	False	N/A	N/A	N/A			Pass	N/A	N/A	N/A	N/A	Identified	N/A
19	Processed	190627-019		Unknown		0200									SCN-Bimane	T1C1	Target Compound	166	442	2.22	2.23	-0.01		M+	N/A	N/A	N/A	N/A	124.1	124.1	-.002 (mmu)	0.136	N/A	N/A	Method	True	False	N/A	N/A	N/A			Pass	Pass	N/A	N/A	N/A	Confirmed	N/A
19	Processed	190627-019		Unknown		0200									SCN-Bimane IS	T1	Internal Standard	2396	6790	2.24	2.23	-0.01		M+	1	1	1	N/A	111	111	.000 (mmu)	N/A	N/A	N/A	Method	True	False	N/A	N/A	N/A			Pass	N/A	N/A	N/A	N/A	Identified	N/A
19	Processed	190627-019		Unknown		0200									SCN-Bimane IS	T1C1	Internal Standard	1282	3422	2.23	2.22	0.01		M+	N/A	N/A	N/A	N/A	126.1	126.1	-.002 (mmu)	N/A	N/A	N/A	Method	True	False	N/A	N/A	N/A			Pass	Pass	N/A	N/A	N/A	Confirmed	N/A
20	Processed	190627-020		Unknown		0300									SCN-Bimane	T1	Target Compound	612	1613	2.23	2.23	0.00		M+	4.431	N/A	4.431	N/A	111	111	.000 (mmu)	0.209	1	7704	Method	True	False	N/A	N/A	N/A			Pass	N/A	N/A	N/A	N/A	Identified	N/A
20	Processed	190627-020		Unknown		0300									SCN-Bimane	T1C1	Target Compound	237	649	2.23	2.22	0.00		M+	N/A	N/A	N/A	N/A	124.1	124.1	-.002 (mmu)	0.209	N/A	N/A	Method	True	False	N/A	N/A	N/A			Pass	Pass	N/A	N/A	N/A	Confirmed	N/A
20	Processed	190627-020		Unknown		0300									SCN-Bimane IS	T1	Internal Standard	2372	7704	2.24	2.22	-0.02		M+	1	1	1	N/A	111	111	.000 (mmu)	N/A	N/A	N/A	Method	True	False	N/A	N/A	N/A			Pass	N/A	N/A	N/A	N/A	Identified	N/A
20	Processed	190627-020		Unknown		0300									SCN-Bimane IS	T1C1	Internal Standard	1238	3809	2.22	2.23	0.00		M+	N/A	N/A	N/A	N/A	126.1	126.1	-.002 (mmu)	N/A	N/A	N/A	Method	True	False	N/A	N/A	N/A			Pass	Pass	N/A	N/A	N/A	Confirmed	N/A
21	Processed	190627-021		Unknown		0400									SCN-Bimane	T1	Target Compound	851	2653	2.23	2.22	-0.01		M+	9.225	N/A	9.225	N/A	111	111	.000 (mmu)	0.347	1	7642	Method	True	False	N/A	N/A	N/A			Pass	N/A	N/A	N/A	N/A	Identified	N/A
21	Processed	190627-021		Unknown		0400									SCN-Bimane	T1C1	Target Compound	438	1337	2.22	2.23	0.00		M+	N/A	N/A	N/A	N/A	124.1	124.1	-.002 (mmu)	0.347	N/A	N/A	Method	True	False	N/A	N/A	N/A			Pass	Pass	N/A	N/A	N/A	Confirmed	N/A
21	Processed	190627-021		Unknown		0400									SCN-Bimane IS	T1	Internal Standard	2430	7642	2.24	2.23	-0.01		M+	1	1	1	N/A	111	111	.000 (mmu)	N/A	N/A	N/A	Method	True	False	N/A	N/A	N/A			Pass	N/A	N/A	N/A	N/A	Identified	N/A
21	Processed	190627-021		Unknown		0400									SCN-Bimane IS	T1C1	Internal Standard	1322	3935	2.23	2.23	0.00		M+	N/A	N/A	N/A	N/A	126.1	126.1	-.002 (mmu)	N/A	N/A	N/A	Method	True	False	N/A	N/A	N/A			Pass	Pass	N/A	N/A	N/A	Confirmed	N/A
22	Processed	190627-022		Unknown		0500									SCN-Bimane	T1	Target Compound	299	830	2.23	2.23	0.00		M+	0.908	N/A	0.908	N/A	111	111	.000 (mmu)	0.108	1	7671	Method	True	False	N/A	N/A	N/A			Pass	Pass	N/A	N/A	N/A	Confirmed	N/A
22	Processed	190627-022		Unknown		0500									SCN-Bimane	T1C1	Target Compound	128	445	2.23	2.24	-0.01		M+	N/A	N/A	N/A	N/A	124.1	124.1	-.002 (mmu)	0.108	N/A	N/A	Method	True	False	N/A	N/A	N/A			Pass	Pass	N/A	N/A	N/A	Confirmed	N/A
22	Processed	190627-022		Unknown		0500									SCN-Bimane IS	T1	Internal Standard	2421	7671	2.24	2.23	-0.01		M+	1	1	1	N/A	111	111	.000 (mmu)	N/A	N/A	N/A	Method	True	False	N/A	N/A	N/A			Pass	Pass	N/A	N/A	N/A	Confirmed	N/A
22	Processed	190627-022		Unknown		0500									SCN-Bimane IS	T1C1	Internal Standard	1399	3890	2.23	2.23	-0.01		M+	N/A	N/A	N/A	N/A	126.1	126.1	-.002 (mmu)	N/A	N/A	N/A	Method	True	False	N/A	N/A	N/A			Pass	Pass	N/A	N/A	N/A	Confirmed	N/A
23	Processed	190627-023		Unknown		0600									SCN-Bimane	T1	Target Compound	347	1058	2.23	2.23	0.00		M+	2.147	N/A	2.147	N/A	111	111	.000 (mmu)	0.144	1	7357	Method	True	False	N/A	N/A	N/A			Pass	Pass	N/A	N/A	N/A	Confirmed	N/A
23	Processed	190627-023		Unknown		0600									SCN-Bimane	T1C1	Target Compound	165	525	2.23	2.23	0.00		M+	N/A	N/A	N/A	N/A	124.1	124.1	-.002 (mmu)	0.144	N/A	N/A	Method	True	False	N/A	N/A	N/A			Pass	Pass	N/A	N/A	N/A	Confirmed	N/A
23	Processed	190627-023		Unknown		0600									SCN-Bimane IS	T1	Internal Standard	2539	7357	2.24	2.23	-0.01		M+	1	1	1	N/A	111	111	.000 (mmu)	N/A	N/A	N/A	Method	True	False	N/A	N/A	N/A			Pass	Pass	N/A	N/A	N/A	Confirmed	N/A
23	Processed	190627-023		Unknown		0600									SCN-Bimane IS	T1C1	Internal Standard	1262	3902	2.23	2.24	-0.01		M+	N/A	N/A	N/A	N/A	126.1	126.1	-.002 (mmu)	N/A	N/A	N/A	Method	True	False	N/A	N/A	N/A			Pass	Pass	N/A	N/A	N/A	Confirmed	N/A
24	Processed	190627-024		Unknown		0700									SCN-Bimane	T1	Target Compound	214	695	2.23	2.21	-0.02		M+	0.28	N/A	0.28	N/A	111	111	.000 (mmu)	0.09	1	7706	Method	True	False	N/A	N/A	N/A			Pass	Fail	N/A	N/A	N/A	Identified	N/A
24	Processed	190627-024		Unknown		0700									SCN-Bimane	T1C1	Target Compound	120	258	2.21	2.22	-0.01		M+	N/A	N/A	N/A	N/A	124.1	124.1	-.002 (mmu)	0.09	N/A	N/A	Method	True	False	N/A	N/A	N/A			Pass	Fail	N/A	N/A	N/A	Identified	N/A
24	Processed	190627-024		Unknown		0700									SCN-Bimane IS	T1	Internal Standard	2654	7706	2.24	2.23	-0.01		M+	1	1	1	N/A	111	111	.000 (mmu)	N/A	N/A	N/A	Method	True	False	N/A	N/A	N/A			Pass	Pass	N/A	N/A	N/A	Confirmed	N/A
24	Processed	190627-024		Unknown		0700									SCN-Bimane IS	T1C1	Internal Standard	1302	4245	2.23	2.24	-0.01		M+	N/A	N/A	N/A	N/A	126.1	126.1	-.002 (mmu)	N/A	N/A	N/A	Method	True	False	N/A	N/A	N/A			Pass	Pass	N/A	N/A	N/A	Confirmed	N/A
25	Processed	190627-025		Unknown		0800									SCN-Bimane	T1	Target Compound	652	1901	2.23	2.22	-0.01		M+	3.011	N/A	3.011	N/A	111	111	.000 (mmu)	0.169	1	11276	Method	True	False	N/A	N/A	N/A			Pass	Pass	N/A	N/A	N/A	Confirmed	N/A
25	Processed	190627-025		Unknown		0800									SCN-Bimane	T1C1	Target Compound	327	991	2.22	2.22	0.00		M+	N/A	N/A	N/A	N/A	124.1	124.1	-.002 (mmu)	0.169	N/A	N/A	Method	True	False	N/A	N/A	N/A			Pass	Pass	N/A	N/A	N/A	Confirmed	N/A
25	Processed	190627-025		Unknown		0800									SCN-Bimane IS	T1	Internal Standard	3624	11276	2.24	2.22	-0.02		M+	1	1	1	N/A	111	111	.000 (mmu)	N/A	N/A	N/A	Method	True	False	N/A	N/A	N/A			Pass	Pass	N/A	N/A	N/A	Confirmed	N/A
25	Processed	190627-025		Unknown		0800									SCN-Bimane IS	T1C1	Internal Standard	1781	5494	2.22	2.23	0.00		M+	N/A	N/A	N/A	N/A	126.1	126.1	-.002 (mmu)	N/A	N/A	N/A	Method	True	False	N/A	N/A	N/A			Pass	Pass	N/A	N/A	N/A	Confirmed	N/A
26	Processed	190627-026		Unknown		0900									SCN-Bimane	T1	Target Compound	807	2272	2.23	2.22	-0.01		M+	8.715	N/A	8.715	N/A	111	111	.000 (mmu)	0.332	1	6833	Method	True	False	N/A	N/A	N/A			Pass	Pass	N/A	N/A	N/A	Confirmed	N/A
26	Processed	190627-026		Unknown		0900									SCN-Bimane	T1C1	Target Compound	456	1224	2.22	2.22	0.00		M+	N/A	N/A	N/A	N/A	124.1	124.1	-.002 (mmu)	0.332	N/A	N/A	Method	True	False	N/A	N/A	N/A			Pass	Pass	N/A	N/A	N/A	Confirmed	N/A
26	Processed	190627-026		Unknown		0900									SCN-Bimane IS	T1	Internal Standard	2306	6833	2.24	2.23	-0.01		M+	1	1	1	N/A	111	111	.000 (mmu)	N/A	N/A	N/A	Method	True	False	N/A	N/A	N/A			Pass	Pass	N/A	N/A	N/A	Confirmed	N/A
26	Processed	190627-026		Unknown		0900									SCN-Bimane IS	T1C1	Internal Standard	1201	3767	2.23	2.22	0.00		M+	N/A	N/A	N/A	N/A	126.1	126.1	-.002 (mmu)	N/A	N/A	N/A	Method	True	False	N/A	N/A	N/A			Pass	Pass	N/A	N/A	N/A	Confirmed	N/A
27	Processed	190627-027		Unknown		1000									SCN-Bimane	T1	Target Compound	558	1533	2.23	2.22	-0.01		M+	4.619	N/A	4.619	N/A	111	111	.000 (mmu)	0.215	1	7137	Method	True	False	N/A	N/A	N/A			Pass	Pass	N/A	N/A	N/A	Confirmed	N/A
27	Processed	190627-027		Unknown		1000									SCN-Bimane	T1C1	Target Compound	248	739	2.22	2.23	-0.01		M+	N/A	N/A	N/A	N/A	124.1	124.1	-.002 (mmu)	0.215	N/A	N/A	Method	True	False	N/A	N/A	N/A			Pass	Pass	N/A	N/A	N/A	Confirmed	N/A
27	Processed	190627-027		Unknown		1000									SCN-Bimane IS	T1	Internal Standard	2514	7137	2.24	2.23	-0.01		M+	1	1	1	N/A	111	111	.000 (mmu)	N/A	N/A	N/A	Method	True	False	N/A	N/A	N/A			Pass	Pass	N/A	N/A	N/A	Confirmed	N/A
27	Processed	190627-027		Unknown		1000									SCN-Bimane IS	T1C1	Internal Standard	1150	3801	2.23	2.23	-0.01		M+	N/A	N/A	N/A	N/A	126.1	126.1	-.002 (mmu)	N/A	N/A	N/A	Method	True	False	N/A	N/A	N/A			Pass	Pass	N/A	N/A	N/A	Confirmed	N/A
28	Processed	190627-028		Unknown		C102									SCN-Bimane	T1	Target Compound	227	637	2.23	2.23	0.00		M+	-0.339	N/A	-0.339	N/A	111	111	.000 (mmu)	0.072	1	8803	Method	True	False	N/A	N/A	N/A			Pass	Pass	N/A	N/A	N/A	Confirmed	N/A
28	Processed	190627-028		Unknown		C102									SCN-Bimane	T1C1	Target Compound	106	302	2.23	2.22	0.01		M+	N/A	N/A	N/A	N/A	124.1	124.1	-.002 (mmu)	0.072	N/A	N/A	Method	True	False	N/A	N/A	N/A			Pass	Pass	N/A	N/A	N/A	Confirmed	N/A
28	Processed	190627-028		Unknown		C102									SCN-Bimane IS	T1	Internal Standard	2874	8803	2.24	2.23	-0.01		M+	1	1	1	N/A	111	111	.000 (mmu)	N/A	N/A	N/A	Method	True	False	N/A	N/A	N/A			Pass	Pass	N/A	N/A	N/A	Confirmed	N/A
28	Processed	190627-028		Unknown		C102									SCN-Bimane IS	T1C1	Internal Standard	1402	4460	2.23	2.23	0.00		M+	N/A	N/A	N/A	N/A	126.1	126.1	-.002 (mmu)	N/A	N/A	N/A	Method	True	False	N/A	N/A	N/A			Pass	Pass	N/A	N/A	N/A	Confirmed	N/A
29	Processed	190627-029		Unknown		C202									SCN-Bimane	T1	Target Compound	323	873	2.23	2.23	0.00		M+	1.734	N/A	1.734	N/A	111	111	.000 (mmu)	0.132	1	6620	Method	True	False	N/A	N/A	N/A			Pass	Pass	N/A	N/A	N/A	Confirmed	N/A
29	Processed	190627-029		Unknown		C202									SCN-Bimane	T1C1	Target Compound	157	450	2.23	2.23	0.00		M+	N/A	N/A	N/A	N/A	124.1	124.1	-.002 (mmu)	0.132	N/A	N/A	Method	True	False	N/A	N/A	N/A			Pass	Pass	N/A	N/A	N/A	Confirmed	N/A
29	Processed	190627-029		Unknown		C202									SCN-Bimane IS	T1	Internal Standard	2141	6620	2.24	2.23	-0.01		M+	1	1	1	N/A	111	111	.000 (mmu)	N/A	N/A	N/A	Method	True	False	N/A	N/A	N/A			Pass	Pass	N/A	N/A	N/A	Confirmed	N/A
29	Processed	190627-029		Unknown		C202									SCN-Bimane IS	T1C1	Internal Standard	1121	3296	2.23	2.23	0.00		M+	N/A	N/A	N/A	N/A	126.1	126.1	-.002 (mmu)	N/A	N/A	N/A	Method	True	False	N/A	N/A	N/A			Pass	Pass	N/A	N/A	N/A	Confirmed	N/A
30	Processed	190627-030		Unknown		C302									SCN-Bimane	T1	Target Compound	118	321	2.23	2.24	0.01		M+	-1.304	N/A	-1.304	N/A	111	111	.000 (mmu)	0.045	1	7184	Method	True	False	N/A	N/A	N/A			Pass	Fail	N/A	N/A	N/A	Identified	N/A
30	Processed	190627-030		Unknown		C302									SCN-Bimane	T1C1	Target Compound	92	201	2.24	2.23	0.01		M+	N/A	N/A	N/A	N/A	124.1	124.1	-.002 (mmu)	0.045	N/A	N/A	Method	True	False	N/A	N/A	N/A			Pass	Fail	N/A	N/A	N/A	Identified	N/A
30	Processed	190627-030		Unknown		C302									SCN-Bimane IS	T1	Internal Standard	2414	7184	2.24	2.23	-0.01		M+	1	1	1	N/A	111	111	.000 (mmu)	N/A	N/A	N/A	Method	True	False	N/A	N/A	N/A			Pass	Pass	N/A	N/A	N/A	Confirmed	N/A
30	Processed	190627-030		Unknown		C302									SCN-Bimane IS	T1C1	Internal Standard	1137	3745	2.23	2.23	0.00		M+	N/A	N/A	N/A	N/A	126.1	126.1	-.002 (mmu)	N/A	N/A	N/A	Method	True	False	N/A	N/A	N/A			Pass	Pass	N/A	N/A	N/A	Confirmed	N/A
31	Processed	190627-031		Unknown		12002									SCN-Bimane	T1	Target Compound	2345	7059	2.23	2.23	0.00		M+	29.313	N/A	29.313	N/A	111	111	.000 (mmu)	0.924	1	7638	Method	True	False	N/A	N/A	N/A			Pass	Pass	N/A	N/A	N/A	Confirmed	N/A
31	Processed	190627-031		Unknown		12002									SCN-Bimane	T1C1	Target Compound	1138	3487	2.23	2.22	0.01		M+	N/A	N/A	N/A	N/A	124.1	124.1	-.002 (mmu)	0.924	N/A	N/A	Method	True	False	N/A	N/A	N/A			Pass	Pass	N/A	N/A	N/A	Confirmed	N/A
31	Processed	190627-031		Unknown		12002									SCN-Bimane IS	T1	Internal Standard	2593	7638	2.24	2.24	0.00		M+	1	1	1	N/A	111	111	.000 (mmu)	N/A	N/A	N/A	Method	True	False	N/A	N/A	N/A			Pass	Pass	N/A	N/A	N/A	Confirmed	N/A
31	Processed	190627-031		Unknown		12002									SCN-Bimane IS	T1C1	Internal Standard	1231	3833	2.24	2.24	0.00		M+	N/A	N/A	N/A	N/A	126.1	126.1	-.002 (mmu)	N/A	N/A	N/A	Method	True	False	N/A	N/A	N/A			Pass	Pass	N/A	N/A	N/A	Confirmed	N/A
32	Processed	190627-032		Unknown		22002									SCN-Bimane	T1	Target Compound	1722	4878	2.23	2.22	-0.01		M+	24.881	N/A	24.881	N/A	111	111	.000 (mmu)	0.797	1	6121	Method	True	False	N/A	N/A	N/A			Pass	Pass	N/A	N/A	N/A	Confirmed	N/A
32	Processed	190627-032		Unknown		22002									SCN-Bimane	T1C1	Target Compound	646	2116	2.22	2.23	-0.01		M+	N/A	N/A	N/A	N/A	124.1	124.1	-.002 (mmu)	0.797	N/A	N/A	Method	True	False	N/A	N/A	N/A			Pass	Pass	N/A	N/A	N/A	Confirmed	N/A
32	Processed	190627-032		Unknown		22002									SCN-Bimane IS	T1	Internal Standard	1891	6121	2.24	2.23	-0.01		M+	1	1	1	N/A	111	111	.000 (mmu)	N/A	N/A	N/A	Method	True	False	N/A	N/A	N/A			Pass	Pass	N/A	N/A	N/A	Confirmed	N/A
32	Processed	190627-032		Unknown		22002									SCN-Bimane IS	T1C1	Internal Standard	1131	3023	2.23	2.22	0.00		M+	N/A	N/A	N/A	N/A	126.1	126.1	-.002 (mmu)	N/A	N/A	N/A	Method	True	False	N/A	N/A	N/A			Pass	Pass	N/A	N/A	N/A	Confirmed	N/A
33	Processed	190627-033		Unknown		0102									SCN-Bimane	T1	Target Compound	2060	6310	2.23	2.23	0.00		M+	25.641	N/A	25.641	N/A	111	111	.000 (mmu)	0.819	1	7708	Method	True	False	N/A	N/A	N/A			Pass	Pass	N/A	N/A	N/A	Confirmed	N/A
33	Processed	190627-033		Unknown		0102									SCN-Bimane	T1C1	Target Compound	930	2971	2.23	2.24	-0.01		M+	N/A	N/A	N/A	N/A	124.1	124.1	-.002 (mmu)	0.819	N/A	N/A	Method	True	False	N/A	N/A	N/A			Pass	Pass	N/A	N/A	N/A	Confirmed	N/A
33	Processed	190627-033		Unknown		0102									SCN-Bimane IS	T1	Internal Standard	2542	7708	2.24	2.23	-0.01		M+	1	1	1	N/A	111	111	.000 (mmu)	N/A	N/A	N/A	Method	True	False	N/A	N/A	N/A			Pass	Pass	N/A	N/A	N/A	Confirmed	N/A
33	Processed	190627-033		Unknown		0102									SCN-Bimane IS	T1C1	Internal Standard	1244	3819	2.23	2.23	0.00		M+	N/A	N/A	N/A	N/A	126.1	126.1	-.002 (mmu)	N/A	N/A	N/A	Method	True	False	N/A	N/A	N/A			Pass	Pass	N/A	N/A	N/A	Confirmed	N/A
34	Processed	190627-034		Unknown		0202									SCN-Bimane	T1	Target Compound	1244	3762	2.23	2.23	0.00		M+	12.944	N/A	12.944	N/A	111	111	.000 (mmu)	0.454	1	8287	Method	True	False	N/A	N/A	N/A			Pass	Pass	N/A	N/A	N/A	Confirmed	N/A
34	Processed	190627-034		Unknown		0202									SCN-Bimane	T1C1	Target Compound	584	1654	2.23	2.22	0.01		M+	N/A	N/A	N/A	N/A	124.1	124.1	-.002 (mmu)	0.454	N/A	N/A	Method	True	False	N/A	N/A	N/A			Pass	Pass	N/A	N/A	N/A	Confirmed	N/A
34	Processed	190627-034		Unknown		0202									SCN-Bimane IS	T1	Internal Standard	2714	8287	2.24	2.22	-0.02		M+	1	1	1	N/A	111	111	.000 (mmu)	N/A	N/A	N/A	Method	True	False	N/A	N/A	N/A			Pass	Pass	N/A	N/A	N/A	Confirmed	N/A
34	Processed	190627-034		Unknown		0202									SCN-Bimane IS	T1C1	Internal Standard	1147	3705	2.22	2.23	0.00		M+	N/A	N/A	N/A	N/A	126.1	126.1	-.002 (mmu)	N/A	N/A	N/A	Method	True	False	N/A	N/A	N/A			Pass	Pass	N/A	N/A	N/A	Confirmed	N/A
35	Processed	190627-035		Unknown		0302									SCN-Bimane	T1	Target Compound	3168	10433	2.23	2.22	-0.01		M+	37.096	N/A	37.096	N/A	111	111	.000 (mmu)	1.148	1	9090	Method	True	False	N/A	N/A	N/A			Pass	Pass	N/A	N/A	N/A	Confirmed	N/A
35	Processed	190627-035		Unknown		0302									SCN-Bimane	T1C1	Target Compound	1616	4947	2.22	2.23	0.00		M+	N/A	N/A	N/A	N/A	124.1	124.1	-.002 (mmu)	1.148	N/A	N/A	Method	True	False	N/A	N/A	N/A			Pass	Pass	N/A	N/A	N/A	Confirmed	N/A
35	Processed	190627-035		Unknown		0302									SCN-Bimane IS	T1	Internal Standard	3205	9090	2.24	2.23	-0.01		M+	1	1	1	N/A	111	111	.000 (mmu)	N/A	N/A	N/A	Method	True	False	N/A	N/A	N/A			Pass	Pass	N/A	N/A	N/A	Confirmed	N/A
35	Processed	190627-035		Unknown		0302									SCN-Bimane IS	T1C1	Internal Standard	1552	4636	2.23	2.23	0.00		M+	N/A	N/A	N/A	N/A	126.1	126.1	-.002 (mmu)	N/A	N/A	N/A	Method	True	False	N/A	N/A	N/A			Pass	Pass	N/A	N/A	N/A	Confirmed	N/A
36	Processed	190627-036		Unknown		0402									SCN-Bimane	T1	Target Compound	4995	14941	2.23	2.23	0.00		M+	57.819	N/A	57.819	N/A	111	111	.000 (mmu)	1.743	1	8571	Method	True	False	N/A	N/A	N/A			Pass	Pass	N/A	N/A	N/A	Confirmed	N/A
36	Processed	190627-036		Unknown		0402									SCN-Bimane	T1C1	Target Compound	2457	7618	2.23	2.22	0.01		M+	N/A	N/A	N/A	N/A	124.1	124.1	-.002 (mmu)	1.743	N/A	N/A	Method	True	False	N/A	N/A	N/A			Pass	Pass	N/A	N/A	N/A	Confirmed	N/A
36	Processed	190627-036		Unknown		0402									SCN-Bimane IS	T1	Internal Standard	2690	8571	2.24	2.23	-0.01		M+	1	1	1	N/A	111	111	.000 (mmu)	N/A	N/A	N/A	Method	True	False	N/A	N/A	N/A			Pass	Pass	N/A	N/A	N/A	Confirmed	N/A
36	Processed	190627-036		Unknown		0402									SCN-Bimane IS	T1C1	Internal Standard	1260	4116	2.23	2.22	0.01		M+	N/A	N/A	N/A	N/A	126.1	126.1	-.002 (mmu)	N/A	N/A	N/A	Method	True	False	N/A	N/A	N/A			Pass	Pass	N/A	N/A	N/A	Confirmed	N/A
37	Processed	190627-037		Unknown		0502									SCN-Bimane	T1	Target Compound	1210	3626	2.23	2.22	-0.01		M+	13.413	N/A	13.413	N/A	111	111	.000 (mmu)	0.467	1	7757	Method	True	False	N/A	N/A	N/A			Pass	Pass	N/A	N/A	N/A	Confirmed	N/A
37	Processed	190627-037		Unknown		0502									SCN-Bimane	T1C1	Target Compound	695	1837	2.22	2.23	-0.01		M+	N/A	N/A	N/A	N/A	124.1	124.1	-.002 (mmu)	0.467	N/A	N/A	Method	True	False	N/A	N/A	N/A			Pass	Pass	N/A	N/A	N/A	Confirmed	N/A
37	Processed	190627-037		Unknown		0502									SCN-Bimane IS	T1	Internal Standard	2440	7757	2.24	2.23	-0.01		M+	1	1	1	N/A	111	111	.000 (mmu)	N/A	N/A	N/A	Method	True	False	N/A	N/A	N/A			Pass	Pass	N/A	N/A	N/A	Confirmed	N/A
37	Processed	190627-037		Unknown		0502									SCN-Bimane IS	T1C1	Internal Standard	1153	3881	2.23	2.22	0.01		M+	N/A	N/A	N/A	N/A	126.1	126.1	-.002 (mmu)	N/A	N/A	N/A	Method	True	False	N/A	N/A	N/A			Pass	Pass	N/A	N/A	N/A	Confirmed	N/A
38	Processed	190627-038		Unknown		0602									SCN-Bimane	T1	Target Compound	3747	11216	2.23	2.23	0.00		M+	47.024	N/A	47.024	N/A	111	111	.000 (mmu)	1.433	1	7827	Method	True	False	N/A	N/A	N/A			Pass	Pass	N/A	N/A	N/A	Confirmed	N/A
38	Processed	190627-038		Unknown		0602									SCN-Bimane	T1C1	Target Compound	1968	5856	2.23	2.23	0.00		M+	N/A	N/A	N/A	N/A	124.1	124.1	-.002 (mmu)	1.433	N/A	N/A	Method	True	False	N/A	N/A	N/A			Pass	Pass	N/A	N/A	N/A	Confirmed	N/A
38	Processed	190627-038		Unknown		0602									SCN-Bimane IS	T1	Internal Standard	2652	7827	2.24	2.23	-0.01		M+	1	1	1	N/A	111	111	.000 (mmu)	N/A	N/A	N/A	Method	True	False	N/A	N/A	N/A			Pass	Pass	N/A	N/A	N/A	Confirmed	N/A
38	Processed	190627-038		Unknown		0602									SCN-Bimane IS	T1C1	Internal Standard	1313	3774	2.23	2.23	0.00		M+	N/A	N/A	N/A	N/A	126.1	126.1	-.002 (mmu)	N/A	N/A	N/A	Method	True	False	N/A	N/A	N/A			Pass	Pass	N/A	N/A	N/A	Confirmed	N/A
39	Processed	190627-039		Unknown		0702									SCN-Bimane	T1	Target Compound	1144	3355	2.23	2.23	0.00		M+	13.565	N/A	13.565	N/A	111	111	.000 (mmu)	0.472	1	7111	Method	True	False	N/A	N/A	N/A			Pass	Pass	N/A	N/A	N/A	Confirmed	N/A
39	Processed	190627-039		Unknown		0702									SCN-Bimane	T1C1	Target Compound	584	1700	2.23	2.23	0.00		M+	N/A	N/A	N/A	N/A	124.1	124.1	-.002 (mmu)	0.472	N/A	N/A	Method	True	False	N/A	N/A	N/A			Pass	Pass	N/A	N/A	N/A	Confirmed	N/A
39	Processed	190627-039		Unknown		0702									SCN-Bimane IS	T1	Internal Standard	2318	7111	2.24	2.22	-0.02		M+	1	1	1	N/A	111	111	.000 (mmu)	N/A	N/A	N/A	Method	True	False	N/A	N/A	N/A			Pass	Pass	N/A	N/A	N/A	Confirmed	N/A
39	Processed	190627-039		Unknown		0702									SCN-Bimane IS	T1C1	Internal Standard	1099	3449	2.22	2.22	0.00		M+	N/A	N/A	N/A	N/A	126.1	126.1	-.002 (mmu)	N/A	N/A	N/A	Method	True	False	N/A	N/A	N/A			Pass	Pass	N/A	N/A	N/A	Confirmed	N/A
40	Processed	190627-040		Unknown		0802									SCN-Bimane	T1	Target Compound	2464	7908	2.23	2.23	0.00		M+	31.054	N/A	31.054	N/A	111	111	.000 (mmu)	0.974	1	8117	Method	True	False	N/A	N/A	N/A			Pass	Pass	N/A	N/A	N/A	Confirmed	N/A
40	Processed	190627-040		Unknown		0802									SCN-Bimane	T1C1	Target Compound	1250	3790	2.23	2.22	0.01		M+	N/A	N/A	N/A	N/A	124.1	124.1	-.002 (mmu)	0.974	N/A	N/A	Method	True	False	N/A	N/A	N/A			Pass	Pass	N/A	N/A	N/A	Confirmed	N/A
40	Processed	190627-040		Unknown		0802									SCN-Bimane IS	T1	Internal Standard	2544	8117	2.24	2.22	-0.02		M+	1	1	1	N/A	111	111	.000 (mmu)	N/A	N/A	N/A	Method	True	False	N/A	N/A	N/A			Pass	Pass	N/A	N/A	N/A	Confirmed	N/A
40	Processed	190627-040		Unknown		0802									SCN-Bimane IS	T1C1	Internal Standard	1215	3635	2.22	2.22	0.00		M+	N/A	N/A	N/A	N/A	126.1	126.1	-.002 (mmu)	N/A	N/A	N/A	Method	True	False	N/A	N/A	N/A			Pass	Pass	N/A	N/A	N/A	Confirmed	N/A
41	Processed	190627-041		Unknown		0902									SCN-Bimane	T1	Target Compound	2209	6701	2.23	2.22	-0.01		M+	28.348	N/A	28.348	N/A	111	111	.000 (mmu)	0.896	1	7475	Method	True	False	N/A	N/A	N/A			Pass	Pass	N/A	N/A	N/A	Confirmed	N/A
41	Processed	190627-041		Unknown		0902									SCN-Bimane	T1C1	Target Compound	1097	3344	2.22	2.22	0.00		M+	N/A	N/A	N/A	N/A	124.1	124.1	-.002 (mmu)	0.896	N/A	N/A	Method	True	False	N/A	N/A	N/A			Pass	Pass	N/A	N/A	N/A	Confirmed	N/A
41	Processed	190627-041		Unknown		0902									SCN-Bimane IS	T1	Internal Standard	2449	7475	2.24	2.22	-0.02		M+	1	1	1	N/A	111	111	.000 (mmu)	N/A	N/A	N/A	Method	True	False	N/A	N/A	N/A			Pass	Pass	N/A	N/A	N/A	Confirmed	N/A
41	Processed	190627-041		Unknown		0902									SCN-Bimane IS	T1C1	Internal Standard	1230	3652	2.22	2.23	0.00		M+	N/A	N/A	N/A	N/A	126.1	126.1	-.002 (mmu)	N/A	N/A	N/A	Method	True	False	N/A	N/A	N/A			Pass	Pass	N/A	N/A	N/A	Confirmed	N/A
42	Processed	190627-042		Unknown		1002									SCN-Bimane	T1	Target Compound	3383	10976	2.23	2.23	0.00		M+	42.2	N/A	42.2	N/A	111	111	.000 (mmu)	1.294	1	8479	Method	True	False	N/A	N/A	N/A			Pass	Pass	N/A	N/A	N/A	Confirmed	N/A
42	Processed	190627-042		Unknown		1002									SCN-Bimane	T1C1	Target Compound	1871	5022	2.23	2.23	0.00		M+	N/A	N/A	N/A	N/A	124.1	124.1	-.002 (mmu)	1.294	N/A	N/A	Method	True	False	N/A	N/A	N/A			Pass	Pass	N/A	N/A	N/A	Confirmed	N/A
42	Processed	190627-042		Unknown		1002									SCN-Bimane IS	T1	Internal Standard	2489	8479	2.24	2.23	-0.01		M+	1	1	1	N/A	111	111	.000 (mmu)	N/A	N/A	N/A	Method	True	False	N/A	N/A	N/A			Pass	Pass	N/A	N/A	N/A	Confirmed	N/A
42	Processed	190627-042		Unknown		1002									SCN-Bimane IS	T1C1	Internal Standard	1276	3976	2.23	2.23	0.00		M+	N/A	N/A	N/A	N/A	126.1	126.1	-.002 (mmu)	N/A	N/A	N/A	Method	True	False	N/A	N/A	N/A			Pass	Pass	N/A	N/A	N/A	Confirmed	N/A
43	Processed	190627-043		Unknown		C104		4 h are actually 6 h							SCN-Bimane	T1	Target Compound	199	610	2.23	2.22	-0.01		M+	0.009	N/A	0.009	N/A	111	111	.000 (mmu)	0.082	1	7406	Method	True	False	N/A	N/A	N/A			Pass	Pass	N/A	N/A	N/A	Confirmed	N/A
43	Processed	190627-043		Unknown		C104		4 h are actually 6 h							SCN-Bimane	T1C1	Target Compound	116	242	2.22	2.22	0.00		M+	N/A	N/A	N/A	N/A	124.1	124.1	-.002 (mmu)	0.082	N/A	N/A	Method	True	False	N/A	N/A	N/A			Pass	Pass	N/A	N/A	N/A	Confirmed	N/A
43	Processed	190627-043		Unknown		C104		4 h are actually 6 h							SCN-Bimane IS	T1	Internal Standard	2320	7406	2.24	2.23	-0.01		M+	1	1	1	N/A	111	111	.000 (mmu)	N/A	N/A	N/A	Method	True	False	N/A	N/A	N/A			Pass	Pass	N/A	N/A	N/A	Confirmed	N/A
43	Processed	190627-043		Unknown		C104		4 h are actually 6 h							SCN-Bimane IS	T1C1	Internal Standard	1111	3721	2.23	2.23	0.00		M+	N/A	N/A	N/A	N/A	126.1	126.1	-.002 (mmu)	N/A	N/A	N/A	Method	True	False	N/A	N/A	N/A			Pass	Pass	N/A	N/A	N/A	Confirmed	N/A
44	Processed	190627-044		Unknown		C204									SCN-Bimane	T1	Target Compound	191	619	2.23	2.23	0.00		M+	0.024	N/A	0.024	N/A	111	111	.000 (mmu)	0.083	1	7472	Method	True	False	N/A	N/A	N/A			Pass	Pass	N/A	N/A	N/A	Confirmed	N/A
44	Processed	190627-044		Unknown		C204									SCN-Bimane	T1C1	Target Compound	139	319	2.23	2.23	0.00		M+	N/A	N/A	N/A	N/A	124.1	124.1	-.002 (mmu)	0.083	N/A	N/A	Method	True	False	N/A	N/A	N/A			Pass	Pass	N/A	N/A	N/A	Confirmed	N/A
44	Processed	190627-044		Unknown		C204									SCN-Bimane IS	T1	Internal Standard	2452	7472	2.24	2.22	-0.02		M+	1	1	1	N/A	111	111	.000 (mmu)	N/A	N/A	N/A	Method	True	False	N/A	N/A	N/A			Pass	Pass	N/A	N/A	N/A	Confirmed	N/A
44	Processed	190627-044		Unknown		C204									SCN-Bimane IS	T1C1	Internal Standard	1188	3946	2.22	2.23	-0.01		M+	N/A	N/A	N/A	N/A	126.1	126.1	-.002 (mmu)	N/A	N/A	N/A	Method	True	False	N/A	N/A	N/A			Pass	Pass	N/A	N/A	N/A	Confirmed	N/A
45	Processed	190627-045		Unknown		C304									SCN-Bimane	T1	Target Compound	114	230	2.23	2.22	-0.01		M+	-1.884	N/A	-1.884	N/A	111	111	.000 (mmu)	0.028	1	8201	Method	True	False	N/A	N/A	N/A			Pass	Fail	N/A	N/A	N/A	Identified	N/A
45	Processed	190627-045		Unknown		C304									SCN-Bimane	T1C1	Target Compound	86	136	2.22	2.25	-0.03		M+	N/A	N/A	N/A	N/A	124.1	124.1	-.002 (mmu)	0.028	N/A	N/A	Method	True	False	N/A	N/A	N/A			Pass	Fail	N/A	N/A	N/A	Identified	N/A
45	Processed	190627-045		Unknown		C304									SCN-Bimane IS	T1	Internal Standard	2693	8201	2.24	2.23	-0.01		M+	1	1	1	N/A	111	111	.000 (mmu)	N/A	N/A	N/A	Method	True	False	N/A	N/A	N/A			Pass	Pass	N/A	N/A	N/A	Confirmed	N/A
45	Processed	190627-045		Unknown		C304									SCN-Bimane IS	T1C1	Internal Standard	1539	4611	2.23	2.23	0.00		M+	N/A	N/A	N/A	N/A	126.1	126.1	-.002 (mmu)	N/A	N/A	N/A	Method	True	False	N/A	N/A	N/A			Pass	Pass	N/A	N/A	N/A	Confirmed	N/A
46	Processed	190627-046		Unknown		12004									SCN-Bimane	T1	Target Compound	2531	7557	2.23	2.23	0.00		M+	28.681	N/A	28.681	N/A	111	111	.000 (mmu)	0.906	1	8341	Method	True	False	N/A	N/A	N/A			Pass	Pass	N/A	N/A	N/A	Confirmed	N/A
46	Processed	190627-046		Unknown		12004									SCN-Bimane	T1C1	Target Compound	1222	3779	2.23	2.23	0.00		M+	N/A	N/A	N/A	N/A	124.1	124.1	-.002 (mmu)	0.906	N/A	N/A	Method	True	False	N/A	N/A	N/A			Pass	Pass	N/A	N/A	N/A	Confirmed	N/A
46	Processed	190627-046		Unknown		12004									SCN-Bimane IS	T1	Internal Standard	2539	8341	2.24	2.23	-0.01		M+	1	1	1	N/A	111	111	.000 (mmu)	N/A	N/A	N/A	Method	True	False	N/A	N/A	N/A			Pass	Pass	N/A	N/A	N/A	Confirmed	N/A
46	Processed	190627-046		Unknown		12004									SCN-Bimane IS	T1C1	Internal Standard	1266	4140	2.23	2.23	0.00		M+	N/A	N/A	N/A	N/A	126.1	126.1	-.002 (mmu)	N/A	N/A	N/A	Method	True	False	N/A	N/A	N/A			Pass	Pass	N/A	N/A	N/A	Confirmed	N/A
47	Processed	190627-047		Unknown		22004									SCN-Bimane	T1	Target Compound	2535	7861	2.23	2.23	0.00		M+	32.186	N/A	32.186	N/A	111	111	.000 (mmu)	1.007	1	7809	Method	True	False	N/A	N/A	N/A			Pass	Pass	N/A	N/A	N/A	Confirmed	N/A
47	Processed	190627-047		Unknown		22004									SCN-Bimane	T1C1	Target Compound	1096	3690	2.23	2.23	0.00		M+	N/A	N/A	N/A	N/A	124.1	124.1	-.002 (mmu)	1.007	N/A	N/A	Method	True	False	N/A	N/A	N/A			Pass	Pass	N/A	N/A	N/A	Confirmed	N/A
47	Processed	190627-047		Unknown		22004									SCN-Bimane IS	T1	Internal Standard	2705	7809	2.24	2.24	0.00		M+	1	1	1	N/A	111	111	.000 (mmu)	N/A	N/A	N/A	Method	True	False	N/A	N/A	N/A			Pass	Pass	N/A	N/A	N/A	Confirmed	N/A
47	Processed	190627-047		Unknown		22004									SCN-Bimane IS	T1C1	Internal Standard	1332	4136	2.24	2.23	0.01		M+	N/A	N/A	N/A	N/A	126.1	126.1	-.002 (mmu)	N/A	N/A	N/A	Method	True	False	N/A	N/A	N/A			Pass	Pass	N/A	N/A	N/A	Confirmed	N/A
48	Processed	190627-048		Unknown		0104									SCN-Bimane	T1	Target Compound	2281	7203	2.23	2.23	0.00		M+	27.428	N/A	27.428	N/A	111	111	.000 (mmu)	0.87	1	8279	Method	True	False	N/A	N/A	N/A			Pass	Pass	N/A	N/A	N/A	Confirmed	N/A
48	Processed	190627-048		Unknown		0104									SCN-Bimane	T1C1	Target Compound	1120	3400	2.23	2.23	0.01		M+	N/A	N/A	N/A	N/A	124.1	124.1	-.002 (mmu)	0.87	N/A	N/A	Method	True	False	N/A	N/A	N/A			Pass	Pass	N/A	N/A	N/A	Confirmed	N/A
48	Processed	190627-048		Unknown		0104									SCN-Bimane IS	T1	Internal Standard	2809	8279	2.24	2.23	-0.01		M+	1	1	1	N/A	111	111	.000 (mmu)	N/A	N/A	N/A	Method	True	False	N/A	N/A	N/A			Pass	Pass	N/A	N/A	N/A	Confirmed	N/A
48	Processed	190627-048		Unknown		0104									SCN-Bimane IS	T1C1	Internal Standard	1333	4695	2.23	2.23	0.00		M+	N/A	N/A	N/A	N/A	126.1	126.1	-.002 (mmu)	N/A	N/A	N/A	Method	True	False	N/A	N/A	N/A			Pass	Pass	N/A	N/A	N/A	Confirmed	N/A
49	Processed	190627-049		Unknown		0204									SCN-Bimane	T1	Target Compound	838	2561	2.23	2.23	0.00		M+	15.679	N/A	15.679	N/A	111	111	.000 (mmu)	0.533	1	4809	Method	True	False	N/A	N/A	N/A			Pass	Pass	N/A	N/A	N/A	Confirmed	N/A
49	Processed	190627-049		Unknown		0204									SCN-Bimane	T1C1	Target Compound	371	1131	2.23	2.23	-0.01		M+	N/A	N/A	N/A	N/A	124.1	124.1	-.002 (mmu)	0.533	N/A	N/A	Method	True	False	N/A	N/A	N/A			Pass	Pass	N/A	N/A	N/A	Confirmed	N/A
49	Processed	190627-049		Unknown		0204									SCN-Bimane IS	T1	Internal Standard	1594	4809	2.24	2.22	-0.02		M+	1	1	1	N/A	111	111	.000 (mmu)	N/A	N/A	N/A	Method	True	False	N/A	N/A	N/A			Pass	Pass	N/A	N/A	N/A	Confirmed	N/A
49	Processed	190627-049		Unknown		0204									SCN-Bimane IS	T1C1	Internal Standard	793	2517	2.22	2.23	0.00		M+	N/A	N/A	N/A	N/A	126.1	126.1	-.002 (mmu)	N/A	N/A	N/A	Method	True	False	N/A	N/A	N/A			Pass	Pass	N/A	N/A	N/A	Confirmed	N/A
50	Processed	190627-050		Unknown		0304									SCN-Bimane	T1	Target Compound	2878	8846	2.23	2.23	0.00		M+	34.676	N/A	34.676	N/A	111	111	.000 (mmu)	1.078	1	8204	Method	True	False	N/A	N/A	N/A			Pass	Pass	N/A	N/A	N/A	Confirmed	N/A
50	Processed	190627-050		Unknown		0304									SCN-Bimane	T1C1	Target Compound	1408	4494	2.23	2.23	0.00		M+	N/A	N/A	N/A	N/A	124.1	124.1	-.002 (mmu)	1.078	N/A	N/A	Method	True	False	N/A	N/A	N/A			Pass	Pass	N/A	N/A	N/A	Confirmed	N/A
50	Processed	190627-050		Unknown		0304									SCN-Bimane IS	T1	Internal Standard	2664	8204	2.24	2.22	-0.02		M+	1	1	1	N/A	111	111	.000 (mmu)	N/A	N/A	N/A	Method	True	False	N/A	N/A	N/A			Pass	Pass	N/A	N/A	N/A	Confirmed	N/A
50	Processed	190627-050		Unknown		0304									SCN-Bimane IS	T1C1	Internal Standard	1372	3985	2.22	2.22	0.00		M+	N/A	N/A	N/A	N/A	126.1	126.1	-.002 (mmu)	N/A	N/A	N/A	Method	True	False	N/A	N/A	N/A			Pass	Pass	N/A	N/A	N/A	Confirmed	N/A
51	Processed	190627-051		Unknown		0404									SCN-Bimane	T1	Target Compound	6210	19543	2.23	2.23	0.00		M+	78.173	N/A	78.173	N/A	111	111	.000 (mmu)	2.328	1	8396	Method	True	False	N/A	N/A	N/A			Pass	Pass	N/A	N/A	N/A	Confirmed	N/A
51	Processed	190627-051		Unknown		0404									SCN-Bimane	T1C1	Target Compound	2976	9525	2.23	2.22	0.01		M+	N/A	N/A	N/A	N/A	124.1	124.1	-.002 (mmu)	2.328	N/A	N/A	Method	True	False	N/A	N/A	N/A			Pass	Pass	N/A	N/A	N/A	Confirmed	N/A
51	Processed	190627-051		Unknown		0404									SCN-Bimane IS	T1	Internal Standard	2712	8396	2.24	2.22	-0.02		M+	1	1	1	N/A	111	111	.000 (mmu)	N/A	N/A	N/A	Method	True	False	N/A	N/A	N/A			Pass	Pass	N/A	N/A	N/A	Confirmed	N/A
51	Processed	190627-051		Unknown		0404									SCN-Bimane IS	T1C1	Internal Standard	1380	4301	2.22	2.22	0.00		M+	N/A	N/A	N/A	N/A	126.1	126.1	-.002 (mmu)	N/A	N/A	N/A	Method	True	False	N/A	N/A	N/A			Pass	Pass	N/A	N/A	N/A	Confirmed	N/A
52	Processed	190627-052		Unknown		0504									SCN-Bimane	T1	Target Compound	1601	4650	2.23	2.22	-0.01		M+	17.03	N/A	17.03	N/A	111	111	.000 (mmu)	0.571	1	8139	Method	True	False	N/A	N/A	N/A			Pass	Pass	N/A	N/A	N/A	Confirmed	N/A
52	Processed	190627-052		Unknown		0504									SCN-Bimane	T1C1	Target Compound	619	2077	2.22	2.22	0.01		M+	N/A	N/A	N/A	N/A	124.1	124.1	-.002 (mmu)	0.571	N/A	N/A	Method	True	False	N/A	N/A	N/A			Pass	Pass	N/A	N/A	N/A	Confirmed	N/A
52	Processed	190627-052		Unknown		0504									SCN-Bimane IS	T1	Internal Standard	2597	8139	2.24	2.23	-0.01		M+	1	1	1	N/A	111	111	.000 (mmu)	N/A	N/A	N/A	Method	True	False	N/A	N/A	N/A			Pass	Pass	N/A	N/A	N/A	Confirmed	N/A
52	Processed	190627-052		Unknown		0504									SCN-Bimane IS	T1C1	Internal Standard	1303	4127	2.23	2.23	0.00		M+	N/A	N/A	N/A	N/A	126.1	126.1	-.002 (mmu)	N/A	N/A	N/A	Method	True	False	N/A	N/A	N/A			Pass	Pass	N/A	N/A	N/A	Confirmed	N/A
53	Processed	190627-053		Unknown		0604									SCN-Bimane	T1	Target Compound	3145	9959	2.23	2.23	0.00		M+	44.41	N/A	44.41	N/A	111	111	.000 (mmu)	1.358	1	7334	Method	True	False	N/A	N/A	N/A			Pass	Pass	N/A	N/A	N/A	Confirmed	N/A
53	Processed	190627-053		Unknown		0604									SCN-Bimane	T1C1	Target Compound	1664	4933	2.23	2.22	0.01		M+	N/A	N/A	N/A	N/A	124.1	124.1	-.002 (mmu)	1.358	N/A	N/A	Method	True	False	N/A	N/A	N/A			Pass	Pass	N/A	N/A	N/A	Confirmed	N/A
53	Processed	190627-053		Unknown		0604									SCN-Bimane IS	T1	Internal Standard	2331	7334	2.24	2.22	-0.02		M+	1	1	1	N/A	111	111	.000 (mmu)	N/A	N/A	N/A	Method	True	False	N/A	N/A	N/A			Pass	Pass	N/A	N/A	N/A	Confirmed	N/A
53	Processed	190627-053		Unknown		0604									SCN-Bimane IS	T1C1	Internal Standard	1113	3747	2.22	2.23	-0.01		M+	N/A	N/A	N/A	N/A	126.1	126.1	-.002 (mmu)	N/A	N/A	N/A	Method	True	False	N/A	N/A	N/A			Pass	Pass	N/A	N/A	N/A	Confirmed	N/A
54	Processed	190627-054		Unknown		0704									SCN-Bimane	T1	Target Compound	369245	1162486	2.23	2.23	0.00		M+	665.805	N/A	665.805	N/A	111	111	.000 (mmu)	19.208	1	60521	Method	True	False	N/A	N/A	N/A			Pass	Pass	N/A	N/A	N/A	Confirmed	N/A
54	Processed	190627-054		Unknown		0704									SCN-Bimane	T1C1	Target Compound	168066	541794	2.23	2.23	0.00		M+	N/A	N/A	N/A	N/A	124.1	124.1	-.002 (mmu)	19.208	N/A	N/A	Method	True	False	N/A	N/A	N/A			Pass	Pass	N/A	N/A	N/A	Confirmed	N/A
54	Processed	190627-054		Unknown		0704									SCN-Bimane IS	T1	Internal Standard	18328	60521	2.24	2.23	-0.01		M+	1	1	1	N/A	111	111	.000 (mmu)	N/A	N/A	N/A	Method	True	False	N/A	N/A	N/A			Pass	Pass	N/A	N/A	N/A	Confirmed	N/A
54	Processed	190627-054		Unknown		0704									SCN-Bimane IS	T1C1	Internal Standard	8986	28472	2.23	2.23	0.01		M+	N/A	N/A	N/A	N/A	126.1	126.1	-.002 (mmu)	N/A	N/A	N/A	Method	True	False	N/A	N/A	N/A			Pass	Pass	N/A	N/A	N/A	Confirmed	N/A
55	Processed	190627-055		Unknown		0804									SCN-Bimane	T1	Target Compound	1110	3602	2.23	2.23	0.00		M+	13.1	N/A	13.1	N/A	111	111	.000 (mmu)	0.458	1	7857	Method	True	False	N/A	N/A	N/A			Pass	Pass	N/A	N/A	N/A	Confirmed	N/A
55	Processed	190627-055		Unknown		0804									SCN-Bimane	T1C1	Target Compound	543	1795	2.23	2.23	0.00		M+	N/A	N/A	N/A	N/A	124.1	124.1	-.002 (mmu)	0.458	N/A	N/A	Method	True	False	N/A	N/A	N/A			Pass	Pass	N/A	N/A	N/A	Confirmed	N/A
55	Processed	190627-055		Unknown		0804									SCN-Bimane IS	T1	Internal Standard	2636	7857	2.24	2.23	-0.01		M+	1	1	1	N/A	111	111	.000 (mmu)	N/A	N/A	N/A	Method	True	False	N/A	N/A	N/A			Pass	Pass	N/A	N/A	N/A	Confirmed	N/A
55	Processed	190627-055		Unknown		0804									SCN-Bimane IS	T1C1	Internal Standard	1510	4361	2.23	2.22	0.01		M+	N/A	N/A	N/A	N/A	126.1	126.1	-.002 (mmu)	N/A	N/A	N/A	Method	True	False	N/A	N/A	N/A			Pass	Pass	N/A	N/A	N/A	Confirmed	N/A
56	Processed	190627-056		Unknown		0904									SCN-Bimane	T1	Target Compound	1672	5387	2.23	2.23	0.00		M+	16.768	N/A	16.768	N/A	111	111	.000 (mmu)	0.564	1	9555	Method	True	False	N/A	N/A	N/A			Pass	Pass	N/A	N/A	N/A	Confirmed	N/A
56	Processed	190627-056		Unknown		0904									SCN-Bimane	T1C1	Target Compound	701	2301	2.23	2.22	0.01		M+	N/A	N/A	N/A	N/A	124.1	124.1	-.002 (mmu)	0.564	N/A	N/A	Method	True	False	N/A	N/A	N/A			Pass	Pass	N/A	N/A	N/A	Confirmed	N/A
56	Processed	190627-056		Unknown		0904									SCN-Bimane IS	T1	Internal Standard	3188	9555	2.24	2.23	-0.01		M+	1	1	1	N/A	111	111	.000 (mmu)	N/A	N/A	N/A	Method	True	False	N/A	N/A	N/A			Pass	Pass	N/A	N/A	N/A	Confirmed	N/A
56	Processed	190627-056		Unknown		0904									SCN-Bimane IS	T1C1	Internal Standard	1562	5024	2.23	2.23	-0.01		M+	N/A	N/A	N/A	N/A	126.1	126.1	-.002 (mmu)	N/A	N/A	N/A	Method	True	False	N/A	N/A	N/A			Pass	Pass	N/A	N/A	N/A	Confirmed	N/A
57	Processed	190627-057		Unknown		1004									SCN-Bimane	T1	Target Compound	3934	11823	2.23	2.22	-0.01		M+	42.629	N/A	42.629	N/A	111	111	.000 (mmu)	1.307	1	9048	Method	True	False	N/A	N/A	N/A			Pass	Pass	N/A	N/A	N/A	Confirmed	N/A
57	Processed	190627-057		Unknown		1004									SCN-Bimane	T1C1	Target Compound	1885	6178	2.22	2.22	0.00		M+	N/A	N/A	N/A	N/A	124.1	124.1	-.002 (mmu)	1.307	N/A	N/A	Method	True	False	N/A	N/A	N/A			Pass	Pass	N/A	N/A	N/A	Confirmed	N/A
57	Processed	190627-057		Unknown		1004									SCN-Bimane IS	T1	Internal Standard	2894	9048	2.24	2.22	-0.02		M+	1	1	1	N/A	111	111	.000 (mmu)	N/A	N/A	N/A	Method	True	False	N/A	N/A	N/A			Pass	Pass	N/A	N/A	N/A	Confirmed	N/A
57	Processed	190627-057		Unknown		1004									SCN-Bimane IS	T1C1	Internal Standard	1581	4536	2.22	2.23	-0.01		M+	N/A	N/A	N/A	N/A	126.1	126.1	-.002 (mmu)	N/A	N/A	N/A	Method	True	False	N/A	N/A	N/A			Pass	Pass	N/A	N/A	N/A	Confirmed	N/A
58	Processed	190627-058		Unknown		C108		8 h are actually 12 h							SCN-Bimane	T1	Target Compound	212	443	2.23	2.22	-0.01		M+	-0.803	N/A	-0.803	N/A	111	111	.000 (mmu)	0.059	1	7503	Method	True	False	N/A	N/A	N/A			Pass	Pass	N/A	N/A	N/A	Confirmed	N/A
58	Processed	190627-058		Unknown		C108		8 h are actually 12 h							SCN-Bimane	T1C1	Target Compound	98	211	2.22	2.22	0.00		M+	N/A	N/A	N/A	N/A	124.1	124.1	-.002 (mmu)	0.059	N/A	N/A	Method	True	False	N/A	N/A	N/A			Pass	Pass	N/A	N/A	N/A	Confirmed	N/A
58	Processed	190627-058		Unknown		C108		8 h are actually 12 h							SCN-Bimane IS	T1	Internal Standard	2403	7503	2.24	2.23	-0.01		M+	1	1	1	N/A	111	111	.000 (mmu)	N/A	N/A	N/A	Method	True	False	N/A	N/A	N/A			Pass	Pass	N/A	N/A	N/A	Confirmed	N/A
58	Processed	190627-058		Unknown		C108		8 h are actually 12 h							SCN-Bimane IS	T1C1	Internal Standard	1414	3893	2.23	2.23	0.00		M+	N/A	N/A	N/A	N/A	126.1	126.1	-.002 (mmu)	N/A	N/A	N/A	Method	True	False	N/A	N/A	N/A			Pass	Pass	N/A	N/A	N/A	Confirmed	N/A
59	Processed	190627-059		Unknown		C208									SCN-Bimane	T1	Target Compound	454	1183	2.23	2.23	0.00		M+	1.932	N/A	1.932	N/A	111	111	.000 (mmu)	0.138	1	8598	Method	True	False	N/A	N/A	N/A			Pass	Pass	N/A	N/A	N/A	Confirmed	N/A
59	Processed	190627-059		Unknown		C208									SCN-Bimane	T1C1	Target Compound	219	589	2.23	2.22	0.01		M+	N/A	N/A	N/A	N/A	124.1	124.1	-.002 (mmu)	0.138	N/A	N/A	Method	True	False	N/A	N/A	N/A			Pass	Pass	N/A	N/A	N/A	Confirmed	N/A
59	Processed	190627-059		Unknown		C208									SCN-Bimane IS	T1	Internal Standard	2841	8598	2.24	2.23	-0.01		M+	1	1	1	N/A	111	111	.000 (mmu)	N/A	N/A	N/A	Method	True	False	N/A	N/A	N/A			Pass	Pass	N/A	N/A	N/A	Confirmed	N/A
59	Processed	190627-059		Unknown		C208									SCN-Bimane IS	T1C1	Internal Standard	1426	4484	2.23	2.22	0.01		M+	N/A	N/A	N/A	N/A	126.1	126.1	-.002 (mmu)	N/A	N/A	N/A	Method	True	False	N/A	N/A	N/A			Pass	Pass	N/A	N/A	N/A	Confirmed	N/A
60	Processed	190627-060		Unknown		C308									SCN-Bimane	T1	Target Compound	111	279	2.23	2.23	0.00		M+	-1.643	N/A	-1.643	N/A	111	111	.000 (mmu)	0.035	1	7979	Method	True	False	N/A	N/A	N/A			Pass	Fail	N/A	N/A	N/A	Identified	N/A
60	Processed	190627-060		Unknown		C308									SCN-Bimane	T1C1	Target Compound	47	98	2.23	2.25	-0.03		M+	N/A	N/A	N/A	N/A	124.1	124.1	-.002 (mmu)	0.035	N/A	N/A	Method	True	False	N/A	N/A	N/A			Pass	Fail	N/A	N/A	N/A	Identified	N/A
60	Processed	190627-060		Unknown		C308									SCN-Bimane IS	T1	Internal Standard	2600	7979	2.24	2.22	-0.02		M+	1	1	1	N/A	111	111	.000 (mmu)	N/A	N/A	N/A	Method	True	False	N/A	N/A	N/A			Pass	Pass	N/A	N/A	N/A	Confirmed	N/A
60	Processed	190627-060		Unknown		C308									SCN-Bimane IS	T1C1	Internal Standard	1367	4224	2.22	2.23	0.00		M+	N/A	N/A	N/A	N/A	126.1	126.1	-.002 (mmu)	N/A	N/A	N/A	Method	True	False	N/A	N/A	N/A			Pass	Pass	N/A	N/A	N/A	Confirmed	N/A
61	Processed	190627-061		Unknown		12008									SCN-Bimane	T1	Target Compound	2554	8009	2.23	2.22	-0.01		M+	29.681	N/A	29.681	N/A	111	111	.000 (mmu)	0.935	1	8568	Method	True	False	N/A	N/A	N/A			Pass	Pass	N/A	N/A	N/A	Confirmed	N/A
61	Processed	190627-061		Unknown		12008									SCN-Bimane	T1C1	Target Compound	1278	3703	2.22	2.23	0.00		M+	N/A	N/A	N/A	N/A	124.1	124.1	-.002 (mmu)	0.935	N/A	N/A	Method	True	False	N/A	N/A	N/A			Pass	Pass	N/A	N/A	N/A	Confirmed	N/A
61	Processed	190627-061		Unknown		12008									SCN-Bimane IS	T1	Internal Standard	2693	8568	2.24	2.23	-0.01		M+	1	1	1	N/A	111	111	.000 (mmu)	N/A	N/A	N/A	Method	True	False	N/A	N/A	N/A			Pass	Pass	N/A	N/A	N/A	Confirmed	N/A
61	Processed	190627-061		Unknown		12008									SCN-Bimane IS	T1C1	Internal Standard	1229	3785	2.23	2.22	0.01		M+	N/A	N/A	N/A	N/A	126.1	126.1	-.002 (mmu)	N/A	N/A	N/A	Method	True	False	N/A	N/A	N/A			Pass	Pass	N/A	N/A	N/A	Confirmed	N/A
62	Processed	190627-062		Unknown		22008									SCN-Bimane	T1	Target Compound	3196	10785	2.23	2.23	0.00		M+	44.867	N/A	44.867	N/A	111	111	.000 (mmu)	1.371	1	7866	Method	True	False	N/A	N/A	N/A			Pass	Pass	N/A	N/A	N/A	Confirmed	N/A
62	Processed	190627-062		Unknown		22008									SCN-Bimane	T1C1	Target Compound	1782	4959	2.23	2.22	0.01		M+	N/A	N/A	N/A	N/A	124.1	124.1	-.002 (mmu)	1.371	N/A	N/A	Method	True	False	N/A	N/A	N/A			Pass	Pass	N/A	N/A	N/A	Confirmed	N/A
62	Processed	190627-062		Unknown		22008									SCN-Bimane IS	T1	Internal Standard	2499	7866	2.24	2.23	-0.01		M+	1	1	1	N/A	111	111	.000 (mmu)	N/A	N/A	N/A	Method	True	False	N/A	N/A	N/A			Pass	Pass	N/A	N/A	N/A	Confirmed	N/A
62	Processed	190627-062		Unknown		22008									SCN-Bimane IS	T1C1	Internal Standard	1345	3922	2.23	2.23	-0.01		M+	N/A	N/A	N/A	N/A	126.1	126.1	-.002 (mmu)	N/A	N/A	N/A	Method	True	False	N/A	N/A	N/A			Pass	Pass	N/A	N/A	N/A	Confirmed	N/A
63	Processed	190627-063		Unknown		0108									SCN-Bimane	T1	Target Compound	1624	5207	2.23	2.23	0.00		M+	21.125	N/A	21.125	N/A	111	111	.000 (mmu)	0.689	1	7558	Method	True	False	N/A	N/A	N/A			Pass	Pass	N/A	N/A	N/A	Confirmed	N/A
63	Processed	190627-063		Unknown		0108									SCN-Bimane	T1C1	Target Compound	813	2621	2.23	2.23	-0.01		M+	N/A	N/A	N/A	N/A	124.1	124.1	-.002 (mmu)	0.689	N/A	N/A	Method	True	False	N/A	N/A	N/A			Pass	Pass	N/A	N/A	N/A	Confirmed	N/A
63	Processed	190627-063		Unknown		0108									SCN-Bimane IS	T1	Internal Standard	2485	7558	2.24	2.23	-0.01		M+	1	1	1	N/A	111	111	.000 (mmu)	N/A	N/A	N/A	Method	True	False	N/A	N/A	N/A			Pass	Pass	N/A	N/A	N/A	Confirmed	N/A
63	Processed	190627-063		Unknown		0108									SCN-Bimane IS	T1C1	Internal Standard	1278	4179	2.23	2.23	0.01		M+	N/A	N/A	N/A	N/A	126.1	126.1	-.002 (mmu)	N/A	N/A	N/A	Method	True	False	N/A	N/A	N/A			Pass	Pass	N/A	N/A	N/A	Confirmed	N/A
64	Processed	190627-064		Unknown		0208									SCN-Bimane	T1	Target Compound	961	2988	2.23	2.22	-0.01		M+	10.214	N/A	10.214	N/A	111	111	.000 (mmu)	0.376	1	7958	Method	True	False	N/A	N/A	N/A			Pass	Pass	N/A	N/A	N/A	Confirmed	N/A
64	Processed	190627-064		Unknown		0208									SCN-Bimane	T1C1	Target Compound	602	1656	2.22	2.23	0.00		M+	N/A	N/A	N/A	N/A	124.1	124.1	-.002 (mmu)	0.376	N/A	N/A	Method	True	False	N/A	N/A	N/A			Pass	Pass	N/A	N/A	N/A	Confirmed	N/A
64	Processed	190627-064		Unknown		0208									SCN-Bimane IS	T1	Internal Standard	2596	7958	2.24	2.23	-0.01		M+	1	1	1	N/A	111	111	.000 (mmu)	N/A	N/A	N/A	Method	True	False	N/A	N/A	N/A			Pass	Pass	N/A	N/A	N/A	Confirmed	N/A
64	Processed	190627-064		Unknown		0208									SCN-Bimane IS	T1C1	Internal Standard	1285	3743	2.23	2.23	0.00		M+	N/A	N/A	N/A	N/A	126.1	126.1	-.002 (mmu)	N/A	N/A	N/A	Method	True	False	N/A	N/A	N/A			Pass	Pass	N/A	N/A	N/A	Confirmed	N/A
65	Processed	190627-065		Unknown		0308									SCN-Bimane	T1	Target Compound	2521	7336	2.23	2.23	0.00		M+	32.937	N/A	32.937	N/A	111	111	.000 (mmu)	1.028	1	7134	Method	True	False	N/A	N/A	N/A			Pass	Pass	N/A	N/A	N/A	Confirmed	N/A
65	Processed	190627-065		Unknown		0308									SCN-Bimane	T1C1	Target Compound	1030	3211	2.23	2.22	0.01		M+	N/A	N/A	N/A	N/A	124.1	124.1	-.002 (mmu)	1.028	N/A	N/A	Method	True	False	N/A	N/A	N/A			Pass	Pass	N/A	N/A	N/A	Confirmed	N/A
65	Processed	190627-065		Unknown		0308									SCN-Bimane IS	T1	Internal Standard	2271	7134	2.24	2.23	-0.01		M+	1	1	1	N/A	111	111	.000 (mmu)	N/A	N/A	N/A	Method	True	False	N/A	N/A	N/A			Pass	Pass	N/A	N/A	N/A	Confirmed	N/A
65	Processed	190627-065		Unknown		0308									SCN-Bimane IS	T1C1	Internal Standard	1092	3704	2.23	2.23	0.00		M+	N/A	N/A	N/A	N/A	126.1	126.1	-.002 (mmu)	N/A	N/A	N/A	Method	True	False	N/A	N/A	N/A			Pass	Pass	N/A	N/A	N/A	Confirmed	N/A
66	Processed	190627-066		Unknown		0408									SCN-Bimane	T1	Target Compound	3837	12481	2.23	2.22	-0.01		M+	43.656	N/A	43.656	N/A	111	111	.000 (mmu)	1.336	1	9340	Method	True	False	N/A	N/A	N/A			Pass	Pass	N/A	N/A	N/A	Confirmed	N/A
66	Processed	190627-066		Unknown		0408									SCN-Bimane	T1C1	Target Compound	1913	6027	2.22	2.22	0.00		M+	N/A	N/A	N/A	N/A	124.1	124.1	-.002 (mmu)	1.336	N/A	N/A	Method	True	False	N/A	N/A	N/A			Pass	Pass	N/A	N/A	N/A	Confirmed	N/A
66	Processed	190627-066		Unknown		0408									SCN-Bimane IS	T1	Internal Standard	2829	9340	2.24	2.22	-0.02		M+	1	1	1	N/A	111	111	.000 (mmu)	N/A	N/A	N/A	Method	True	False	N/A	N/A	N/A			Pass	Pass	N/A	N/A	N/A	Confirmed	N/A
66	Processed	190627-066		Unknown		0408									SCN-Bimane IS	T1C1	Internal Standard	1474	4570	2.22	2.22	0.00		M+	N/A	N/A	N/A	N/A	126.1	126.1	-.002 (mmu)	N/A	N/A	N/A	Method	True	False	N/A	N/A	N/A			Pass	Pass	N/A	N/A	N/A	Confirmed	N/A
67	Processed	190627-067		Unknown		0508									SCN-Bimane	T1	Target Compound	854	2963	2.23	2.22	-0.01		M+	9.949	N/A	9.949	N/A	111	111	.000 (mmu)	0.368	1	8054	Method	True	False	N/A	N/A	N/A			Pass	Pass	N/A	N/A	N/A	Confirmed	N/A
67	Processed	190627-067		Unknown		0508									SCN-Bimane	T1C1	Target Compound	453	1228	2.22	2.21	0.01		M+	N/A	N/A	N/A	N/A	124.1	124.1	-.002 (mmu)	0.368	N/A	N/A	Method	True	False	N/A	N/A	N/A			Pass	Pass	N/A	N/A	N/A	Confirmed	N/A
67	Processed	190627-067		Unknown		0508									SCN-Bimane IS	T1	Internal Standard	2455	8054	2.24	2.23	-0.01		M+	1	1	1	N/A	111	111	.000 (mmu)	N/A	N/A	N/A	Method	True	False	N/A	N/A	N/A			Pass	Pass	N/A	N/A	N/A	Confirmed	N/A
67	Processed	190627-067		Unknown		0508									SCN-Bimane IS	T1C1	Internal Standard	1296	4080	2.23	2.24	0.00		M+	N/A	N/A	N/A	N/A	126.1	126.1	-.002 (mmu)	N/A	N/A	N/A	Method	True	False	N/A	N/A	N/A			Pass	Pass	N/A	N/A	N/A	Confirmed	N/A
68	Processed	190627-068		Unknown		0608									SCN-Bimane	T1	Target Compound	1398	4431	2.23	2.22	-0.01		M+	16.851	N/A	16.851	N/A	111	111	.000 (mmu)	0.566	1	7827	Method	True	False	N/A	N/A	N/A			Pass	Pass	N/A	N/A	N/A	Confirmed	N/A
68	Processed	190627-068		Unknown		0608									SCN-Bimane	T1C1	Target Compound	759	2163	2.22	2.23	0.00		M+	N/A	N/A	N/A	N/A	124.1	124.1	-.002 (mmu)	0.566	N/A	N/A	Method	True	False	N/A	N/A	N/A			Pass	Pass	N/A	N/A	N/A	Confirmed	N/A
68	Processed	190627-068		Unknown		0608									SCN-Bimane IS	T1	Internal Standard	2554	7827	2.24	2.23	-0.01		M+	1	1	1	N/A	111	111	.000 (mmu)	N/A	N/A	N/A	Method	True	False	N/A	N/A	N/A			Pass	Pass	N/A	N/A	N/A	Confirmed	N/A
68	Processed	190627-068		Unknown		0608									SCN-Bimane IS	T1C1	Internal Standard	1222	3910	2.23	2.23	0.00		M+	N/A	N/A	N/A	N/A	126.1	126.1	-.002 (mmu)	N/A	N/A	N/A	Method	True	False	N/A	N/A	N/A			Pass	Pass	N/A	N/A	N/A	Confirmed	N/A
69	Processed	190627-069		Unknown		0708									SCN-Bimane	T1	Target Compound	7348	22927	2.23	2.23	0.00		M+	80.217	N/A	80.217	N/A	111	111	.000 (mmu)	2.386	1	9607	Method	True	False	N/A	N/A	N/A			Pass	Pass	N/A	N/A	N/A	Confirmed	N/A
69	Processed	190627-069		Unknown		0708									SCN-Bimane	T1C1	Target Compound	3448	10983	2.23	2.23	0.00		M+	N/A	N/A	N/A	N/A	124.1	124.1	-.002 (mmu)	2.386	N/A	N/A	Method	True	False	N/A	N/A	N/A			Pass	Pass	N/A	N/A	N/A	Confirmed	N/A
69	Processed	190627-069		Unknown		0708									SCN-Bimane IS	T1	Internal Standard	2903	9607	2.24	2.23	-0.01		M+	1	1	1	N/A	111	111	.000 (mmu)	N/A	N/A	N/A	Method	True	False	N/A	N/A	N/A			Pass	Pass	N/A	N/A	N/A	Confirmed	N/A
69	Processed	190627-069		Unknown		0708									SCN-Bimane IS	T1C1	Internal Standard	1437	4564	2.23	2.23	0.00		M+	N/A	N/A	N/A	N/A	126.1	126.1	-.002 (mmu)	N/A	N/A	N/A	Method	True	False	N/A	N/A	N/A			Pass	Pass	N/A	N/A	N/A	Confirmed	N/A
70	Processed	190627-070		Unknown		0808									SCN-Bimane	T1	Target Compound	338	1108	2.23	2.22	-0.01		M+	1.898	N/A	1.898	N/A	111	111	.000 (mmu)	0.137	1	8111	Method	True	False	N/A	N/A	N/A			Pass	Pass	N/A	N/A	N/A	Confirmed	N/A
70	Processed	190627-070		Unknown		0808									SCN-Bimane	T1C1	Target Compound	187	603	2.22	2.24	-0.01		M+	N/A	N/A	N/A	N/A	124.1	124.1	-.002 (mmu)	0.137	N/A	N/A	Method	True	False	N/A	N/A	N/A			Pass	Pass	N/A	N/A	N/A	Confirmed	N/A
70	Processed	190627-070		Unknown		0808									SCN-Bimane IS	T1	Internal Standard	2522	8111	2.24	2.23	-0.01		M+	1	1	1	N/A	111	111	.000 (mmu)	N/A	N/A	N/A	Method	True	False	N/A	N/A	N/A			Pass	Pass	N/A	N/A	N/A	Confirmed	N/A
70	Processed	190627-070		Unknown		0808									SCN-Bimane IS	T1C1	Internal Standard	1315	3965	2.23	2.23	0.00		M+	N/A	N/A	N/A	N/A	126.1	126.1	-.002 (mmu)	N/A	N/A	N/A	Method	True	False	N/A	N/A	N/A			Pass	Pass	N/A	N/A	N/A	Confirmed	N/A
71	Processed	190627-071		Unknown		0908									SCN-Bimane	T1	Target Compound	1296	3949	2.23	2.24	0.01		M+	13.686	N/A	13.686	N/A	111	111	.000 (mmu)	0.475	1	8309	Method	True	False	N/A	N/A	N/A			Pass	Pass	N/A	N/A	N/A	Confirmed	N/A
71	Processed	190627-071		Unknown		0908									SCN-Bimane	T1C1	Target Compound	596	1622	2.24	2.23	0.00		M+	N/A	N/A	N/A	N/A	124.1	124.1	-.002 (mmu)	0.475	N/A	N/A	Method	True	False	N/A	N/A	N/A			Pass	Pass	N/A	N/A	N/A	Confirmed	N/A
71	Processed	190627-071		Unknown		0908									SCN-Bimane IS	T1	Internal Standard	2665	8309	2.24	2.23	-0.01		M+	1	1	1	N/A	111	111	.000 (mmu)	N/A	N/A	N/A	Method	True	False	N/A	N/A	N/A			Pass	Pass	N/A	N/A	N/A	Confirmed	N/A
71	Processed	190627-071		Unknown		0908									SCN-Bimane IS	T1C1	Internal Standard	1536	4492	2.23	2.23	0.00		M+	N/A	N/A	N/A	N/A	126.1	126.1	-.002 (mmu)	N/A	N/A	N/A	Method	True	False	N/A	N/A	N/A			Pass	Pass	N/A	N/A	N/A	Confirmed	N/A
72	Processed	190627-072		Unknown		1008									SCN-Bimane	T1	Target Compound	4828	15121	2.23	2.23	0.00		M+	56.074	N/A	56.074	N/A	111	111	.000 (mmu)	1.693	1	8932	Method	True	False	N/A	N/A	N/A			Pass	Pass	N/A	N/A	N/A	Confirmed	N/A
72	Processed	190627-072		Unknown		1008									SCN-Bimane	T1C1	Target Compound	2323	7513	2.23	2.23	0.00		M+	N/A	N/A	N/A	N/A	124.1	124.1	-.002 (mmu)	1.693	N/A	N/A	Method	True	False	N/A	N/A	N/A			Pass	Pass	N/A	N/A	N/A	Confirmed	N/A
72	Processed	190627-072		Unknown		1008									SCN-Bimane IS	T1	Internal Standard	2853	8932	2.24	2.23	-0.01		M+	1	1	1	N/A	111	111	.000 (mmu)	N/A	N/A	N/A	Method	True	False	N/A	N/A	N/A			Pass	Pass	N/A	N/A	N/A	Confirmed	N/A
72	Processed	190627-072		Unknown		1008									SCN-Bimane IS	T1C1	Internal Standard	1343	4327	2.23	2.23	0.00		M+	N/A	N/A	N/A	N/A	126.1	126.1	-.002 (mmu)	N/A	N/A	N/A	Method	True	False	N/A	N/A	N/A			Pass	Pass	N/A	N/A	N/A	Confirmed	N/A
73	Processed	190627-073		Unknown		Pre C1									SCN-Bimane	T1	Target Compound	431	1232	2.23	2.23	0.00		M+	2.668	N/A	2.668	N/A	111	111	.000 (mmu)	0.159	1	7760	Method	True	False	N/A	N/A	N/A			Pass	Pass	N/A	N/A	N/A	Confirmed	N/A
73	Processed	190627-073		Unknown		Pre C1									SCN-Bimane	T1C1	Target Compound	205	640	2.23	2.22	0.01		M+	N/A	N/A	N/A	N/A	124.1	124.1	-.002 (mmu)	0.159	N/A	N/A	Method	True	False	N/A	N/A	N/A			Pass	Pass	N/A	N/A	N/A	Confirmed	N/A
73	Processed	190627-073		Unknown		Pre C1									SCN-Bimane IS	T1	Internal Standard	2424	7760	2.24	2.22	-0.02		M+	1	1	1	N/A	111	111	.000 (mmu)	N/A	N/A	N/A	Method	True	False	N/A	N/A	N/A			Pass	Pass	N/A	N/A	N/A	Confirmed	N/A
73	Processed	190627-073		Unknown		Pre C1									SCN-Bimane IS	T1C1	Internal Standard	1277	4095	2.22	2.22	0.00		M+	N/A	N/A	N/A	N/A	126.1	126.1	-.002 (mmu)	N/A	N/A	N/A	Method	True	False	N/A	N/A	N/A			Pass	Pass	N/A	N/A	N/A	Confirmed	N/A
74	Processed	190627-074		Unknown		Pre 20 ppb									SCN-Bimane	T1	Target Compound	2736	8760	2.23	2.23	0.00		M+	33.024	N/A	33.024	N/A	111	111	.000 (mmu)	1.031	1	8498	Method	True	False	N/A	N/A	N/A			Pass	Pass	N/A	N/A	N/A	Confirmed	N/A
74	Processed	190627-074		Unknown		Pre 20 ppb									SCN-Bimane	T1C1	Target Compound	1292	4021	2.23	2.22	0.00		M+	N/A	N/A	N/A	N/A	124.1	124.1	-.002 (mmu)	1.031	N/A	N/A	Method	True	False	N/A	N/A	N/A			Pass	Pass	N/A	N/A	N/A	Confirmed	N/A
74	Processed	190627-074		Unknown		Pre 20 ppb									SCN-Bimane IS	T1	Internal Standard	2663	8498	2.24	2.23	-0.01		M+	1	1	1	N/A	111	111	.000 (mmu)	N/A	N/A	N/A	Method	True	False	N/A	N/A	N/A			Pass	Pass	N/A	N/A	N/A	Confirmed	N/A
74	Processed	190627-074		Unknown		Pre 20 ppb									SCN-Bimane IS	T1C1	Internal Standard	1273	4201	2.23	2.22	0.00		M+	N/A	N/A	N/A	N/A	126.1	126.1	-.002 (mmu)	N/A	N/A	N/A	Method	True	False	N/A	N/A	N/A			Pass	Pass	N/A	N/A	N/A	Confirmed	N/A
75	Processed	190627-075		Unknown		Pre 01									SCN-Bimane	T1	Target Compound	244	742	2.23	2.23	0.00		M+	0.487	N/A	0.487	N/A	111	111	.000 (mmu)	0.096	1	7724	Method	True	False	N/A	N/A	N/A			Pass	Pass	N/A	N/A	N/A	Confirmed	N/A
75	Processed	190627-075		Unknown		Pre 01									SCN-Bimane	T1C1	Target Compound	182	413	2.23	2.23	0.00		M+	N/A	N/A	N/A	N/A	124.1	124.1	-.002 (mmu)	0.096	N/A	N/A	Method	True	False	N/A	N/A	N/A			Pass	Pass	N/A	N/A	N/A	Confirmed	N/A
75	Processed	190627-075		Unknown		Pre 01									SCN-Bimane IS	T1	Internal Standard	2442	7724	2.24	2.22	-0.02		M+	1	1	1	N/A	111	111	.000 (mmu)	N/A	N/A	N/A	Method	True	False	N/A	N/A	N/A			Pass	Pass	N/A	N/A	N/A	Confirmed	N/A
75	Processed	190627-075		Unknown		Pre 01									SCN-Bimane IS	T1C1	Internal Standard	1240	3894	2.22	2.22	0.01		M+	N/A	N/A	N/A	N/A	126.1	126.1	-.002 (mmu)	N/A	N/A	N/A	Method	True	False	N/A	N/A	N/A			Pass	Pass	N/A	N/A	N/A	Confirmed	N/A
76	Processed	190627-076		Unknown		Pre 02									SCN-Bimane	T1	Target Compound	483	1587	2.23	2.23	0.00		M+	3.667	N/A	3.667	N/A	111	111	.000 (mmu)	0.187	1	8465	Method	True	False	N/A	N/A	N/A			Pass	Pass	N/A	N/A	N/A	Confirmed	N/A
76	Processed	190627-076		Unknown		Pre 02									SCN-Bimane	T1C1	Target Compound	248	797	2.23	2.22	0.01		M+	N/A	N/A	N/A	N/A	124.1	124.1	-.002 (mmu)	0.187	N/A	N/A	Method	True	False	N/A	N/A	N/A			Pass	Pass	N/A	N/A	N/A	Confirmed	N/A
76	Processed	190627-076		Unknown		Pre 02									SCN-Bimane IS	T1	Internal Standard	2718	8465	2.24	2.23	-0.01		M+	1	1	1	N/A	111	111	.000 (mmu)	N/A	N/A	N/A	Method	True	False	N/A	N/A	N/A			Pass	Pass	N/A	N/A	N/A	Confirmed	N/A
76	Processed	190627-076		Unknown		Pre 02									SCN-Bimane IS	T1C1	Internal Standard	1351	3895	2.23	2.23	0.00		M+	N/A	N/A	N/A	N/A	126.1	126.1	-.002 (mmu)	N/A	N/A	N/A	Method	True	False	N/A	N/A	N/A			Pass	Pass	N/A	N/A	N/A	Confirmed	N/A
77	Processed	190627-077		Unknown		Pre 03									SCN-Bimane	T1	Target Compound	284	802	2.23	2.24	0.01		M+	0.687	N/A	0.687	N/A	111	111	.000 (mmu)	0.102	1	7878	Method	True	False	N/A	N/A	N/A			Pass	Pass	N/A	N/A	N/A	Confirmed	N/A
77	Processed	190627-077		Unknown		Pre 03									SCN-Bimane	T1C1	Target Compound	183	434	2.24	2.23	0.01		M+	N/A	N/A	N/A	N/A	124.1	124.1	-.002 (mmu)	0.102	N/A	N/A	Method	True	False	N/A	N/A	N/A			Pass	Pass	N/A	N/A	N/A	Confirmed	N/A
77	Processed	190627-077		Unknown		Pre 03									SCN-Bimane IS	T1	Internal Standard	2596	7878	2.24	2.22	-0.02		M+	1	1	1	N/A	111	111	.000 (mmu)	N/A	N/A	N/A	Method	True	False	N/A	N/A	N/A			Pass	Pass	N/A	N/A	N/A	Confirmed	N/A
77	Processed	190627-077		Unknown		Pre 03									SCN-Bimane IS	T1C1	Internal Standard	1358	3837	2.22	2.23	-0.01		M+	N/A	N/A	N/A	N/A	126.1	126.1	-.002 (mmu)	N/A	N/A	N/A	Method	True	False	N/A	N/A	N/A			Pass	Pass	N/A	N/A	N/A	Confirmed	N/A
78	Processed	190627-078		Unknown		Pre 04									SCN-Bimane	T1	Target Compound	334	927	2.23	2.23	0.00		M+	1.136	N/A	1.136	N/A	111	111	.000 (mmu)	0.115	1	8078	Method	True	False	N/A	N/A	N/A			Pass	Pass	N/A	N/A	N/A	Confirmed	N/A
78	Processed	190627-078		Unknown		Pre 04									SCN-Bimane	T1C1	Target Compound	134	436	2.23	2.24	-0.02		M+	N/A	N/A	N/A	N/A	124.1	124.1	-.002 (mmu)	0.115	N/A	N/A	Method	True	False	N/A	N/A	N/A			Pass	Pass	N/A	N/A	N/A	Confirmed	N/A
78	Processed	190627-078		Unknown		Pre 04									SCN-Bimane IS	T1	Internal Standard	2536	8078	2.24	2.23	-0.01		M+	1	1	1	N/A	111	111	.000 (mmu)	N/A	N/A	N/A	Method	True	False	N/A	N/A	N/A			Pass	Pass	N/A	N/A	N/A	Confirmed	N/A
78	Processed	190627-078		Unknown		Pre 04									SCN-Bimane IS	T1C1	Internal Standard	1195	3866	2.23	2.23	0.00		M+	N/A	N/A	N/A	N/A	126.1	126.1	-.002 (mmu)	N/A	N/A	N/A	Method	True	False	N/A	N/A	N/A			Pass	Pass	N/A	N/A	N/A	Confirmed	N/A
79	Processed	190627-079		Unknown		Pre 05									SCN-Bimane	T1	Target Compound	21059	65056	2.23	2.23	0.00		M+	201.086	N/A	201.086	N/A	111	111	.000 (mmu)	5.859	1	11104	Method	True	False	N/A	N/A	N/A			Pass	Pass	N/A	N/A	N/A	Confirmed	N/A
79	Processed	190627-079		Unknown		Pre 05									SCN-Bimane	T1C1	Target Compound	9973	31060	2.23	2.23	0.00		M+	N/A	N/A	N/A	N/A	124.1	124.1	-.002 (mmu)	5.859	N/A	N/A	Method	True	False	N/A	N/A	N/A			Pass	Pass	N/A	N/A	N/A	Confirmed	N/A
79	Processed	190627-079		Unknown		Pre 05									SCN-Bimane IS	T1	Internal Standard	3756	11104	2.24	2.23	-0.01		M+	1	1	1	N/A	111	111	.000 (mmu)	N/A	N/A	N/A	Method	True	False	N/A	N/A	N/A			Pass	Pass	N/A	N/A	N/A	Confirmed	N/A
79	Processed	190627-079		Unknown		Pre 05									SCN-Bimane IS	T1C1	Internal Standard	1690	5501	2.23	2.23	0.00		M+	N/A	N/A	N/A	N/A	126.1	126.1	-.002 (mmu)	N/A	N/A	N/A	Method	True	False	N/A	N/A	N/A			Pass	Pass	N/A	N/A	N/A	Confirmed	N/A
80	Processed	190627-080		Unknown		Pre 06									SCN-Bimane	T1	Target Compound	393	1227	2.23	2.23	0.00		M+	2.272	N/A	2.272	N/A	111	111	.000 (mmu)	0.147	1	8326	Method	True	False	N/A	N/A	N/A			Pass	Pass	N/A	N/A	N/A	Confirmed	N/A
80	Processed	190627-080		Unknown		Pre 06									SCN-Bimane	T1C1	Target Compound	261	652	2.23	2.22	0.00		M+	N/A	N/A	N/A	N/A	124.1	124.1	-.002 (mmu)	0.147	N/A	N/A	Method	True	False	N/A	N/A	N/A			Pass	Pass	N/A	N/A	N/A	Confirmed	N/A
80	Processed	190627-080		Unknown		Pre 06									SCN-Bimane IS	T1	Internal Standard	2684	8326	2.24	2.23	-0.01		M+	1	1	1	N/A	111	111	.000 (mmu)	N/A	N/A	N/A	Method	True	False	N/A	N/A	N/A			Pass	Pass	N/A	N/A	N/A	Confirmed	N/A
80	Processed	190627-080		Unknown		Pre 06									SCN-Bimane IS	T1C1	Internal Standard	1257	3911	2.23	2.23	0.00		M+	N/A	N/A	N/A	N/A	126.1	126.1	-.002 (mmu)	N/A	N/A	N/A	Method	True	False	N/A	N/A	N/A			Pass	Pass	N/A	N/A	N/A	Confirmed	N/A
81	Processed	190627-081		Unknown		Pre 07									SCN-Bimane	T1	Target Compound	398	1212	2.23	2.23	0.00		M+	2.356	N/A	2.356	N/A	111	111	.000 (mmu)	0.15	1	8093	Method	True	False	N/A	N/A	N/A			Pass	Pass	N/A	N/A	N/A	Confirmed	N/A
81	Processed	190627-081		Unknown		Pre 07									SCN-Bimane	T1C1	Target Compound	188	540	2.23	2.23	0.00		M+	N/A	N/A	N/A	N/A	124.1	124.1	-.002 (mmu)	0.15	N/A	N/A	Method	True	False	N/A	N/A	N/A			Pass	Pass	N/A	N/A	N/A	Confirmed	N/A
81	Processed	190627-081		Unknown		Pre 07									SCN-Bimane IS	T1	Internal Standard	2711	8093	2.24	2.23	-0.01		M+	1	1	1	N/A	111	111	.000 (mmu)	N/A	N/A	N/A	Method	True	False	N/A	N/A	N/A			Pass	Pass	N/A	N/A	N/A	Confirmed	N/A
81	Processed	190627-081		Unknown		Pre 07									SCN-Bimane IS	T1C1	Internal Standard	1286	4068	2.23	2.23	0.00		M+	N/A	N/A	N/A	N/A	126.1	126.1	-.002 (mmu)	N/A	N/A	N/A	Method	True	False	N/A	N/A	N/A			Pass	Pass	N/A	N/A	N/A	Confirmed	N/A
82	Processed	190627-082		Unknown		Pre 08									SCN-Bimane	T1	Target Compound	611	1864	2.23	2.22	-0.01		M+	9.535	N/A	9.535	N/A	111	111	.000 (mmu)	0.356	1	5234	Method	True	False	N/A	N/A	N/A			Pass	Pass	N/A	N/A	N/A	Confirmed	N/A
82	Processed	190627-082		Unknown		Pre 08									SCN-Bimane	T1C1	Target Compound	262	814	2.22	2.22	0.00		M+	N/A	N/A	N/A	N/A	124.1	124.1	-.002 (mmu)	0.356	N/A	N/A	Method	True	False	N/A	N/A	N/A			Pass	Pass	N/A	N/A	N/A	Confirmed	N/A
82	Processed	190627-082		Unknown		Pre 08									SCN-Bimane IS	T1	Internal Standard	1639	5234	2.24	2.23	-0.01		M+	1	1	1	N/A	111	111	.000 (mmu)	N/A	N/A	N/A	Method	True	False	N/A	N/A	N/A			Pass	Pass	N/A	N/A	N/A	Confirmed	N/A
82	Processed	190627-082		Unknown		Pre 08									SCN-Bimane IS	T1C1	Internal Standard	764	2440	2.23	2.22	0.01		M+	N/A	N/A	N/A	N/A	126.1	126.1	-.002 (mmu)	N/A	N/A	N/A	Method	True	False	N/A	N/A	N/A			Pass	Pass	N/A	N/A	N/A	Confirmed	N/A
83	Processed	190627-083		Unknown		Pre 09									SCN-Bimane	T1	Target Compound	208	711	2.23	2.24	0.01		M+	0.099	N/A	0.099	N/A	111	111	.000 (mmu)	0.085	1	8367	Method	True	False	N/A	N/A	N/A			Pass	Pass	N/A	N/A	N/A	Confirmed	N/A
83	Processed	190627-083		Unknown		Pre 09									SCN-Bimane	T1C1	Target Compound	120	292	2.24	2.22	0.02		M+	N/A	N/A	N/A	N/A	124.1	124.1	-.002 (mmu)	0.085	N/A	N/A	Method	True	False	N/A	N/A	N/A			Pass	Pass	N/A	N/A	N/A	Confirmed	N/A
83	Processed	190627-083		Unknown		Pre 09									SCN-Bimane IS	T1	Internal Standard	2699	8367	2.24	2.23	-0.01		M+	1	1	1	N/A	111	111	.000 (mmu)	N/A	N/A	N/A	Method	True	False	N/A	N/A	N/A			Pass	Pass	N/A	N/A	N/A	Confirmed	N/A
83	Processed	190627-083		Unknown		Pre 09									SCN-Bimane IS	T1C1	Internal Standard	1215	3889	2.23	2.23	-0.01		M+	N/A	N/A	N/A	N/A	126.1	126.1	-.002 (mmu)	N/A	N/A	N/A	Method	True	False	N/A	N/A	N/A			Pass	Pass	N/A	N/A	N/A	Confirmed	N/A
84	Processed	190627-084		Unknown		Pre 10									SCN-Bimane	T1	Target Compound	500	1440	2.23	2.22	-0.01		M+	2.909	N/A	2.909	N/A	111	111	.000 (mmu)	0.166	1	8690	Method	True	False	N/A	N/A	N/A			Pass	Pass	N/A	N/A	N/A	Confirmed	N/A
84	Processed	190627-084		Unknown		Pre 10									SCN-Bimane	T1C1	Target Compound	265	695	2.22	2.23	0.00		M+	N/A	N/A	N/A	N/A	124.1	124.1	-.002 (mmu)	0.166	N/A	N/A	Method	True	False	N/A	N/A	N/A			Pass	Pass	N/A	N/A	N/A	Confirmed	N/A
84	Processed	190627-084		Unknown		Pre 10									SCN-Bimane IS	T1	Internal Standard	2824	8690	2.24	2.23	-0.01		M+	1	1	1	N/A	111	111	.000 (mmu)	N/A	N/A	N/A	Method	True	False	N/A	N/A	N/A			Pass	Pass	N/A	N/A	N/A	Confirmed	N/A
84	Processed	190627-084		Unknown		Pre 10									SCN-Bimane IS	T1C1	Internal Standard	1366	4731	2.23	2.22	0.00		M+	N/A	N/A	N/A	N/A	126.1	126.1	-.002 (mmu)	N/A	N/A	N/A	Method	True	False	N/A	N/A	N/A			Pass	Pass	N/A	N/A	N/A	Confirmed	N/A
85	Processed	190627-085		Unknown		C118									SCN-Bimane	T1	Target Compound	128	253	2.23	2.24	0.01		M+	-1.774	N/A	-1.774	N/A	111	111	.000 (mmu)	0.031	1	8104	Method	True	False	N/A	N/A	N/A			Pass	Fail	N/A	N/A	N/A	Identified	N/A
85	Processed	190627-085		Unknown		C118									SCN-Bimane	T1C1	Target Compound	91	164	2.24	2.22	0.01		M+	N/A	N/A	N/A	N/A	124.1	124.1	-.002 (mmu)	0.031	N/A	N/A	Method	True	False	N/A	N/A	N/A			Pass	Fail	N/A	N/A	N/A	Identified	N/A
85	Processed	190627-085		Unknown		C118									SCN-Bimane IS	T1	Internal Standard	2552	8104	2.24	2.23	-0.01		M+	1	1	1	N/A	111	111	.000 (mmu)	N/A	N/A	N/A	Method	True	False	N/A	N/A	N/A			Pass	Pass	N/A	N/A	N/A	Confirmed	N/A
85	Processed	190627-085		Unknown		C118									SCN-Bimane IS	T1C1	Internal Standard	1355	4049	2.23	2.23	0.00		M+	N/A	N/A	N/A	N/A	126.1	126.1	-.002 (mmu)	N/A	N/A	N/A	Method	True	False	N/A	N/A	N/A			Pass	Pass	N/A	N/A	N/A	Confirmed	N/A
86	Processed	190627-086		Unknown		C218									SCN-Bimane	T1	Target Compound	177	375	2.23	2.24	0.01		M+	-1.272	N/A	-1.272	N/A	111	111	.000 (mmu)	0.046	1	8226	Method	True	False	N/A	N/A	N/A			Pass	Pass	N/A	N/A	N/A	Confirmed	N/A
86	Processed	190627-086		Unknown		C218									SCN-Bimane	T1C1	Target Compound	78	209	2.24	2.22	0.02		M+	N/A	N/A	N/A	N/A	124.1	124.1	-.002 (mmu)	0.046	N/A	N/A	Method	True	False	N/A	N/A	N/A			Pass	Pass	N/A	N/A	N/A	Confirmed	N/A
86	Processed	190627-086		Unknown		C218									SCN-Bimane IS	T1	Internal Standard	2594	8226	2.24	2.24	0.00		M+	1	1	1	N/A	111	111	.000 (mmu)	N/A	N/A	N/A	Method	True	False	N/A	N/A	N/A			Pass	Pass	N/A	N/A	N/A	Confirmed	N/A
86	Processed	190627-086		Unknown		C218									SCN-Bimane IS	T1C1	Internal Standard	1339	4395	2.24	2.23	0.01		M+	N/A	N/A	N/A	N/A	126.1	126.1	-.002 (mmu)	N/A	N/A	N/A	Method	True	False	N/A	N/A	N/A			Pass	Pass	N/A	N/A	N/A	Confirmed	N/A
87	Processed	190627-087		Unknown		C318									SCN-Bimane	T1	Target Compound	43	68	2.23	2.25	0.02		M+	-2.31	N/A	-2.31	N/A	111	111	.000 (mmu)	0.016	1	4317	Method	True	False	N/A	N/A	N/A			Pass	Fail	N/A	N/A	N/A	Identified	N/A
87	Processed	190627-087		Unknown		C318									SCN-Bimane	T1C1	Target Compound	4	2	2.25	2.23	0.02		M+	N/A	N/A	N/A	N/A	124.1	124.1	-.002 (mmu)	0.016	N/A	N/A	Method	True	False	N/A	N/A	N/A			Pass	Fail	N/A	N/A	N/A	Identified	N/A
87	Processed	190627-087		Unknown		C318									SCN-Bimane IS	T1	Internal Standard	1314	4317	2.24	2.23	-0.01		M+	1	1	1	N/A	111	111	.000 (mmu)	N/A	N/A	N/A	Method	True	False	N/A	N/A	N/A			Pass	Pass	N/A	N/A	N/A	Confirmed	N/A
87	Processed	190627-087		Unknown		C318									SCN-Bimane IS	T1C1	Internal Standard	735	2224	2.23	2.23	0.00		M+	N/A	N/A	N/A	N/A	126.1	126.1	-.002 (mmu)	N/A	N/A	N/A	Method	True	False	N/A	N/A	N/A			Pass	Pass	N/A	N/A	N/A	Confirmed	N/A
88	Processed	190627-088		Unknown		12018									SCN-Bimane	T1	Target Compound	1164	3685	2.23	2.23	0.00		M+	23.07	N/A	23.07	N/A	111	111	.000 (mmu)	0.745	1	4947	Method	True	False	N/A	N/A	N/A			Pass	Pass	N/A	N/A	N/A	Confirmed	N/A
88	Processed	190627-088		Unknown		12018									SCN-Bimane	T1C1	Target Compound	558	1647	2.23	2.22	0.01		M+	N/A	N/A	N/A	N/A	124.1	124.1	-.002 (mmu)	0.745	N/A	N/A	Method	True	False	N/A	N/A	N/A			Pass	Pass	N/A	N/A	N/A	Confirmed	N/A
88	Processed	190627-088		Unknown		12018									SCN-Bimane IS	T1	Internal Standard	1608	4947	2.24	2.23	-0.01		M+	1	1	1	N/A	111	111	.000 (mmu)	N/A	N/A	N/A	Method	True	False	N/A	N/A	N/A			Pass	Pass	N/A	N/A	N/A	Confirmed	N/A
88	Processed	190627-088		Unknown		12018									SCN-Bimane IS	T1C1	Internal Standard	807	2625	2.23	2.23	-0.01		M+	N/A	N/A	N/A	N/A	126.1	126.1	-.002 (mmu)	N/A	N/A	N/A	Method	True	False	N/A	N/A	N/A			Pass	Pass	N/A	N/A	N/A	Confirmed	N/A
89	Processed	190627-089		Unknown		22018									SCN-Bimane	T1	Target Compound	1306	3783	2.23	2.22	-0.01		M+	24.813	N/A	24.813	N/A	111	111	.000 (mmu)	0.795	1	4759	Method	True	False	N/A	N/A	N/A			Pass	Pass	N/A	N/A	N/A	Confirmed	N/A
89	Processed	190627-089		Unknown		22018									SCN-Bimane	T1C1	Target Compound	699	2007	2.22	2.22	0.00		M+	N/A	N/A	N/A	N/A	124.1	124.1	-.002 (mmu)	0.795	N/A	N/A	Method	True	False	N/A	N/A	N/A			Pass	Pass	N/A	N/A	N/A	Confirmed	N/A
89	Processed	190627-089		Unknown		22018									SCN-Bimane IS	T1	Internal Standard	1523	4759	2.24	2.23	-0.01		M+	1	1	1	N/A	111	111	.000 (mmu)	N/A	N/A	N/A	Method	True	False	N/A	N/A	N/A			Pass	Pass	N/A	N/A	N/A	Confirmed	N/A
89	Processed	190627-089		Unknown		22018									SCN-Bimane IS	T1C1	Internal Standard	755	2451	2.23	2.22	0.01		M+	N/A	N/A	N/A	N/A	126.1	126.1	-.002 (mmu)	N/A	N/A	N/A	Method	True	False	N/A	N/A	N/A			Pass	Pass	N/A	N/A	N/A	Confirmed	N/A
90	Processed	190627-090		Unknown		0118									SCN-Bimane	T1	Target Compound	1201	3873	2.23	2.23	0.00		M+	12.865	N/A	12.865	N/A	111	111	.000 (mmu)	0.452	1	8573	Method	True	False	N/A	N/A	N/A			Pass	Pass	N/A	N/A	N/A	Confirmed	N/A
90	Processed	190627-090		Unknown		0118									SCN-Bimane	T1C1	Target Compound	643	1912	2.23	2.23	0.01		M+	N/A	N/A	N/A	N/A	124.1	124.1	-.002 (mmu)	0.452	N/A	N/A	Method	True	False	N/A	N/A	N/A			Pass	Pass	N/A	N/A	N/A	Confirmed	N/A
90	Processed	190627-090		Unknown		0118									SCN-Bimane IS	T1	Internal Standard	2854	8573	2.24	2.22	-0.02		M+	1	1	1	N/A	111	111	.000 (mmu)	N/A	N/A	N/A	Method	True	False	N/A	N/A	N/A			Pass	Pass	N/A	N/A	N/A	Confirmed	N/A
90	Processed	190627-090		Unknown		0118									SCN-Bimane IS	T1C1	Internal Standard	1284	4329	2.22	2.23	0.00		M+	N/A	N/A	N/A	N/A	126.1	126.1	-.002 (mmu)	N/A	N/A	N/A	Method	True	False	N/A	N/A	N/A			Pass	Pass	N/A	N/A	N/A	Confirmed	N/A
91	Processed	190627-091		Unknown		0218									SCN-Bimane	T1	Target Compound	368	1052	2.23	2.24	0.01		M+	3.948	N/A	3.948	N/A	111	111	.000 (mmu)	0.196	1	5380	Method	True	False	N/A	N/A	N/A			Pass	Pass	N/A	N/A	N/A	Confirmed	N/A
91	Processed	190627-091		Unknown		0218									SCN-Bimane	T1C1	Target Compound	165	466	2.24	2.23	0.01		M+	N/A	N/A	N/A	N/A	124.1	124.1	-.002 (mmu)	0.196	N/A	N/A	Method	True	False	N/A	N/A	N/A			Pass	Pass	N/A	N/A	N/A	Confirmed	N/A
91	Processed	190627-091		Unknown		0218									SCN-Bimane IS	T1	Internal Standard	1828	5380	2.24	2.23	-0.01		M+	1	1	1	N/A	111	111	.000 (mmu)	N/A	N/A	N/A	Method	True	False	N/A	N/A	N/A			Pass	Pass	N/A	N/A	N/A	Confirmed	N/A
91	Processed	190627-091		Unknown		0218									SCN-Bimane IS	T1C1	Internal Standard	793	2497	2.23	2.22	0.01		M+	N/A	N/A	N/A	N/A	126.1	126.1	-.002 (mmu)	N/A	N/A	N/A	Method	True	False	N/A	N/A	N/A			Pass	Pass	N/A	N/A	N/A	Confirmed	N/A
92	Processed	190627-092		Unknown		0318									SCN-Bimane	T1	Target Compound	1517	4580	2.23	2.23	0.00		M+	16.236	N/A	16.236	N/A	111	111	.000 (mmu)	0.549	1	8349	Method	True	False	N/A	N/A	N/A			Pass	Pass	N/A	N/A	N/A	Confirmed	N/A
92	Processed	190627-092		Unknown		0318									SCN-Bimane	T1C1	Target Compound	792	2240	2.23	2.23	0.00		M+	N/A	N/A	N/A	N/A	124.1	124.1	-.002 (mmu)	0.549	N/A	N/A	Method	True	False	N/A	N/A	N/A			Pass	Pass	N/A	N/A	N/A	Confirmed	N/A
92	Processed	190627-092		Unknown		0318									SCN-Bimane IS	T1	Internal Standard	2585	8349	2.24	2.24	0.00		M+	1	1	1	N/A	111	111	.000 (mmu)	N/A	N/A	N/A	Method	True	False	N/A	N/A	N/A			Pass	Pass	N/A	N/A	N/A	Confirmed	N/A
92	Processed	190627-092		Unknown		0318									SCN-Bimane IS	T1C1	Internal Standard	1284	4044	2.24	2.23	0.01		M+	N/A	N/A	N/A	N/A	126.1	126.1	-.002 (mmu)	N/A	N/A	N/A	Method	True	False	N/A	N/A	N/A			Pass	Pass	N/A	N/A	N/A	Confirmed	N/A
93	Processed	190627-093		Unknown		0418									SCN-Bimane	T1	Target Compound	1255	4114	2.23	2.23	0.00		M+	25.988	N/A	25.988	N/A	111	111	.000 (mmu)	0.829	1	4964	Method	True	False	N/A	N/A	N/A			Pass	Pass	N/A	N/A	N/A	Confirmed	N/A
93	Processed	190627-093		Unknown		0418									SCN-Bimane	T1C1	Target Compound	562	1975	2.23	2.23	0.01		M+	N/A	N/A	N/A	N/A	124.1	124.1	-.002 (mmu)	0.829	N/A	N/A	Method	True	False	N/A	N/A	N/A			Pass	Pass	N/A	N/A	N/A	Confirmed	N/A
93	Processed	190627-093		Unknown		0418									SCN-Bimane IS	T1	Internal Standard	1453	4964	2.24	2.23	-0.01		M+	1	1	1	N/A	111	111	.000 (mmu)	N/A	N/A	N/A	Method	True	False	N/A	N/A	N/A			Pass	Pass	N/A	N/A	N/A	Confirmed	N/A
93	Processed	190627-093		Unknown		0418									SCN-Bimane IS	T1C1	Internal Standard	812	2458	2.23	2.22	0.01		M+	N/A	N/A	N/A	N/A	126.1	126.1	-.002 (mmu)	N/A	N/A	N/A	Method	True	False	N/A	N/A	N/A			Pass	Pass	N/A	N/A	N/A	Confirmed	N/A
94	Processed	190627-094		Unknown		0518									SCN-Bimane	T1	Target Compound	2588231	14388686	2.23	2.23	0.00		M+	992.155	N/A	992.155	N/A	111	111	.000 (mmu)	28.583	1	503402	Method	True	False	N/A	N/A	N/A			Pass	Fail	N/A	N/A	N/A	Identified	N/A
94	Processed	190627-094		Unknown		0518									SCN-Bimane	T1C1	Target Compound	1216905	4890696	2.23	2.23	0.00		M+	N/A	N/A	N/A	N/A	124.1	124.1	-.002 (mmu)	28.583	N/A	N/A	Method	True	False	N/A	N/A	N/A			Pass	Fail	N/A	N/A	N/A	Identified	N/A
94	Processed	190627-094		Unknown		0518									SCN-Bimane IS	T1	Internal Standard	118910	503402	2.24	2.24	0.00		M+	1	1	1	N/A	111	111	.000 (mmu)	N/A	N/A	N/A	Method	True	False	N/A	N/A	N/A			Pass	Fail	N/A	N/A	N/A	Identified	N/A
94	Processed	190627-094		Unknown		0518									SCN-Bimane IS	T1C1	Internal Standard	57504	307305	2.24	2.24	0.01		M+	N/A	N/A	N/A	N/A	126.1	126.1	-.002 (mmu)	N/A	N/A	N/A	Method	True	False	N/A	N/A	N/A			Pass	Fail	N/A	N/A	N/A	Identified	N/A
95	Processed	190627-095		Unknown		0618									SCN-Bimane	T1	Target Compound	1283	4834	2.23	2.26	0.03		M+	30.695	N/A	30.695	N/A	111	111	.000 (mmu)	0.964	1	5015	Method	True	False	N/A	N/A	N/A			Pass	Fail	N/A	N/A	N/A	Identified	N/A
95	Processed	190627-095		Unknown		0618									SCN-Bimane	T1C1	Target Compound	818	2797	2.26	2.21	0.05		M+	N/A	N/A	N/A	N/A	124.1	124.1	-.002 (mmu)	0.964	N/A	N/A	Method	True	False	N/A	N/A	N/A			Pass	Fail	N/A	N/A	N/A	Identified	N/A
95	Processed	190627-095		Unknown		0618									SCN-Bimane IS	T1	Internal Standard	1617	5015	2.24	2.23	-0.01		M+	1	1	1	N/A	111	111	.000 (mmu)	N/A	N/A	N/A	Method	True	False	N/A	N/A	N/A			Pass	Pass	N/A	N/A	N/A	Confirmed	N/A
95	Processed	190627-095		Unknown		0618									SCN-Bimane IS	T1C1	Internal Standard	740	2323	2.23	2.23	0.00		M+	N/A	N/A	N/A	N/A	126.1	126.1	-.002 (mmu)	N/A	N/A	N/A	Method	True	False	N/A	N/A	N/A			Pass	Pass	N/A	N/A	N/A	Confirmed	N/A
96	Processed	190627-096		Unknown		0718									SCN-Bimane	T1	Target Compound	6744	23453	2.23	2.24	0.01		M+	78.537	N/A	78.537	N/A	111	111	.000 (mmu)	2.338	1	10030	Method	True	False	N/A	N/A	N/A			Pass	Pass	N/A	N/A	N/A	Confirmed	N/A
96	Processed	190627-096		Unknown		0718									SCN-Bimane	T1C1	Target Compound	3536	11989	2.24	2.22	0.01		M+	N/A	N/A	N/A	N/A	124.1	124.1	-.002 (mmu)	2.338	N/A	N/A	Method	True	False	N/A	N/A	N/A			Pass	Pass	N/A	N/A	N/A	Confirmed	N/A
96	Processed	190627-096		Unknown		0718									SCN-Bimane IS	T1	Internal Standard	3133	10030	2.24	2.23	-0.01		M+	1	1	1	N/A	111	111	.000 (mmu)	N/A	N/A	N/A	Method	True	False	N/A	N/A	N/A			Pass	Pass	N/A	N/A	N/A	Confirmed	N/A
96	Processed	190627-096		Unknown		0718									SCN-Bimane IS	T1C1	Internal Standard	1490	4997	2.23	2.22	0.01		M+	N/A	N/A	N/A	N/A	126.1	126.1	-.002 (mmu)	N/A	N/A	N/A	Method	True	False	N/A	N/A	N/A			Pass	Pass	N/A	N/A	N/A	Confirmed	N/A
97	Processed	190627-097		Unknown		0818									SCN-Bimane	T1	Target Compound	3029309	13413548	2.23	2.23	0.00		M+	733.526	N/A	733.526	N/A	111	111	.000 (mmu)	21.153	1	634106	Method	True	False	N/A	N/A	N/A			Pass	Pass	N/A	N/A	N/A	Confirmed	N/A
97	Processed	190627-097		Unknown		0818									SCN-Bimane	T1C1	Target Compound	1438549	6075720	2.23	2.23	0.00		M+	N/A	N/A	N/A	N/A	124.1	124.1	-.002 (mmu)	21.153	N/A	N/A	Method	True	False	N/A	N/A	N/A			Pass	Pass	N/A	N/A	N/A	Confirmed	N/A
97	Processed	190627-097		Unknown		0818									SCN-Bimane IS	T1	Internal Standard	142543	634106	2.24	2.24	0.00		M+	1	1	1	N/A	111	111	.000 (mmu)	N/A	N/A	N/A	Method	True	False	N/A	N/A	N/A			Pass	Pass	N/A	N/A	N/A	Confirmed	N/A
97	Processed	190627-097		Unknown		0818									SCN-Bimane IS	T1C1	Internal Standard	63364	280735	2.24	2.23	0.00		M+	N/A	N/A	N/A	N/A	126.1	126.1	-.002 (mmu)	N/A	N/A	N/A	Method	True	False	N/A	N/A	N/A			Pass	Pass	N/A	N/A	N/A	Confirmed	N/A
98	Processed	190627-098		Unknown		0918									SCN-Bimane	T1	Target Compound	626	1712	2.23	2.21	-0.02		M+	7.032	N/A	7.032	N/A	111	111	.000 (mmu)	0.284	1	6024	Method	True	False	N/A	N/A	N/A			Pass	Fail	N/A	N/A	N/A	Identified	N/A
98	Processed	190627-098		Unknown		0918									SCN-Bimane	T1C1	Target Compound	258	1125	2.21	2.2	0.01		M+	N/A	N/A	N/A	N/A	124.1	124.1	-.002 (mmu)	0.284	N/A	N/A	Method	True	False	N/A	N/A	N/A			Pass	Fail	N/A	N/A	N/A	Identified	N/A
98	Processed	190627-098		Unknown		0918									SCN-Bimane IS	T1	Internal Standard	1755	6024	2.24	2.23	-0.01		M+	1	1	1	N/A	111	111	.000 (mmu)	N/A	N/A	N/A	Method	True	False	N/A	N/A	N/A			Pass	Pass	N/A	N/A	N/A	Confirmed	N/A
98	Processed	190627-098		Unknown		0918									SCN-Bimane IS	T1C1	Internal Standard	944	3124	2.23	2.23	0.00		M+	N/A	N/A	N/A	N/A	126.1	126.1	-.002 (mmu)	N/A	N/A	N/A	Method	True	False	N/A	N/A	N/A			Pass	Pass	N/A	N/A	N/A	Confirmed	N/A
99	Processed	190627-099		Unknown		1018									SCN-Bimane	T1	Target Compound	2509	8876	2.23	2.23	0.00		M+	41.654	N/A	41.654	N/A	111	111	.000 (mmu)	1.279	1	6941	Method	True	False	N/A	N/A	N/A			Pass	Pass	N/A	N/A	N/A	Confirmed	N/A
99	Processed	190627-099		Unknown		1018									SCN-Bimane	T1C1	Target Compound	1268	4450	2.23	2.23	0.01		M+	N/A	N/A	N/A	N/A	124.1	124.1	-.002 (mmu)	1.279	N/A	N/A	Method	True	False	N/A	N/A	N/A			Pass	Pass	N/A	N/A	N/A	Confirmed	N/A
99	Processed	190627-099		Unknown		1018									SCN-Bimane IS	T1	Internal Standard	2064	6941	2.24	2.23	-0.01		M+	1	1	1	N/A	111	111	.000 (mmu)	N/A	N/A	N/A	Method	True	False	N/A	N/A	N/A			Pass	Pass	N/A	N/A	N/A	Confirmed	N/A
99	Processed	190627-099		Unknown		1018									SCN-Bimane IS	T1C1	Internal Standard	1063	3497	2.23	2.22	0.00		M+	N/A	N/A	N/A	N/A	126.1	126.1	-.002 (mmu)	N/A	N/A	N/A	Method	True	False	N/A	N/A	N/A			Pass	Pass	N/A	N/A	N/A	Confirmed	N/A
100	Processed	190627-100		Unknown		C124									SCN-Bimane	T1	Target Compound	258	1181	2.23	2.26	0.03		M+	4.133	N/A	4.133	N/A	111	111	.000 (mmu)	0.201	1	5877	Method	True	False	N/A	N/A	N/A			Pass	Fail	N/A	N/A	N/A	Identified	N/A
100	Processed	190627-100		Unknown		C124									SCN-Bimane	T1C1	Target Compound	95	215	2.26	2.25	0.01		M+	N/A	N/A	N/A	N/A	124.1	124.1	-.002 (mmu)	0.201	N/A	N/A	Method	True	False	N/A	N/A	N/A			Pass	Fail	N/A	N/A	N/A	Identified	N/A
100	Processed	190627-100		Unknown		C124									SCN-Bimane IS	T1	Internal Standard	1733	5877	2.24	2.24	0.00		M+	1	1	1	N/A	111	111	.000 (mmu)	N/A	N/A	N/A	Method	True	False	N/A	N/A	N/A			Pass	Pass	N/A	N/A	N/A	Confirmed	N/A
100	Processed	190627-100		Unknown		C124									SCN-Bimane IS	T1C1	Internal Standard	1030	2984	2.24	2.23	0.01		M+	N/A	N/A	N/A	N/A	126.1	126.1	-.002 (mmu)	N/A	N/A	N/A	Method	True	False	N/A	N/A	N/A			Pass	Pass	N/A	N/A	N/A	Confirmed	N/A
101	Processed	190627-101		Unknown		C224									SCN-Bimane	T1	Target Compound	155	405	2.23	2.27	0.04		M+	0.859	N/A	0.859	N/A	111	111	.000 (mmu)	0.107	1	3793	Method	True	False	N/A	N/A	N/A			Pass	Fail	N/A	N/A	N/A	Identified	N/A
101	Processed	190627-101		Unknown		C224									SCN-Bimane	T1C1	Target Compound	109	273	2.27	2.27	-0.01		M+	N/A	N/A	N/A	N/A	124.1	124.1	-.002 (mmu)	0.107	N/A	N/A	Method	True	False	N/A	N/A	N/A			Pass	Fail	N/A	N/A	N/A	Identified	N/A
101	Processed	190627-101		Unknown		C224									SCN-Bimane IS	T1	Internal Standard	1122	3793	2.24	2.23	-0.01		M+	1	1	1	N/A	111	111	.000 (mmu)	N/A	N/A	N/A	Method	True	False	N/A	N/A	N/A			Pass	Pass	N/A	N/A	N/A	Confirmed	N/A
101	Processed	190627-101		Unknown		C224									SCN-Bimane IS	T1C1	Internal Standard	551	1773	2.23	2.24	-0.01		M+	N/A	N/A	N/A	N/A	126.1	126.1	-.002 (mmu)	N/A	N/A	N/A	Method	True	False	N/A	N/A	N/A			Pass	Pass	N/A	N/A	N/A	Confirmed	N/A
102	Processed	190627-102		Unknown		C324									SCN-Bimane	T1	Target Compound	139	321	2.23	2.22	-0.01		M+	-0.69	N/A	-0.69	N/A	111	111	.000 (mmu)	0.062	1	5151	Method	True	False	N/A	N/A	N/A			Pass	Pass	N/A	N/A	N/A	Confirmed	N/A
102	Processed	190627-102		Unknown		C324									SCN-Bimane	T1C1	Target Compound	59	156	2.22	2.21	0.01		M+	N/A	N/A	N/A	N/A	124.1	124.1	-.002 (mmu)	0.062	N/A	N/A	Method	True	False	N/A	N/A	N/A			Pass	Pass	N/A	N/A	N/A	Confirmed	N/A
102	Processed	190627-102		Unknown		C324									SCN-Bimane IS	T1	Internal Standard	1633	5151	2.24	2.24	0.00		M+	1	1	1	N/A	111	111	.000 (mmu)	N/A	N/A	N/A	Method	True	False	N/A	N/A	N/A			Pass	Pass	N/A	N/A	N/A	Confirmed	N/A
102	Processed	190627-102		Unknown		C324									SCN-Bimane IS	T1C1	Internal Standard	894	2818	2.24	2.23	0.00		M+	N/A	N/A	N/A	N/A	126.1	126.1	-.002 (mmu)	N/A	N/A	N/A	Method	True	False	N/A	N/A	N/A			Pass	Pass	N/A	N/A	N/A	Confirmed	N/A
103	Processed	190627-103		Unknown		12024									SCN-Bimane	T1	Target Compound	1123	4045	2.23	2.22	-0.01		M+	21.426	N/A	21.426	N/A	111	111	.000 (mmu)	0.698	1	5799	Method	True	False	N/A	N/A	N/A			Pass	Pass	N/A	N/A	N/A	Confirmed	N/A
103	Processed	190627-103		Unknown		12024									SCN-Bimane	T1C1	Target Compound	717	2117	2.22	2.23	0.00		M+	N/A	N/A	N/A	N/A	124.1	124.1	-.002 (mmu)	0.698	N/A	N/A	Method	True	False	N/A	N/A	N/A			Pass	Pass	N/A	N/A	N/A	Confirmed	N/A
103	Processed	190627-103		Unknown		12024									SCN-Bimane IS	T1	Internal Standard	1930	5799	2.24	2.23	-0.01		M+	1	1	1	N/A	111	111	.000 (mmu)	N/A	N/A	N/A	Method	True	False	N/A	N/A	N/A			Pass	Pass	N/A	N/A	N/A	Confirmed	N/A
103	Processed	190627-103		Unknown		12024									SCN-Bimane IS	T1C1	Internal Standard	817	2922	2.23	2.23	0.00		M+	N/A	N/A	N/A	N/A	126.1	126.1	-.002 (mmu)	N/A	N/A	N/A	Method	True	False	N/A	N/A	N/A			Pass	Pass	N/A	N/A	N/A	Confirmed	N/A
104	Processed	190627-104		Unknown		22024									SCN-Bimane	T1	Target Compound	1791	5888	2.23	2.23	0.00		M+	30.952	N/A	30.952	N/A	111	111	.000 (mmu)	0.971	1	6062	Method	True	False	N/A	N/A	N/A			Pass	Pass	N/A	N/A	N/A	Confirmed	N/A
104	Processed	190627-104		Unknown		22024									SCN-Bimane	T1C1	Target Compound	860	2682	2.23	2.22	0.01		M+	N/A	N/A	N/A	N/A	124.1	124.1	-.002 (mmu)	0.971	N/A	N/A	Method	True	False	N/A	N/A	N/A			Pass	Pass	N/A	N/A	N/A	Confirmed	N/A
104	Processed	190627-104		Unknown		22024									SCN-Bimane IS	T1	Internal Standard	1837	6062	2.24	2.22	-0.02		M+	1	1	1	N/A	111	111	.000 (mmu)	N/A	N/A	N/A	Method	True	False	N/A	N/A	N/A			Pass	Pass	N/A	N/A	N/A	Confirmed	N/A
104	Processed	190627-104		Unknown		22024									SCN-Bimane IS	T1C1	Internal Standard	882	3018	2.22	2.23	-0.01		M+	N/A	N/A	N/A	N/A	126.1	126.1	-.002 (mmu)	N/A	N/A	N/A	Method	True	False	N/A	N/A	N/A			Pass	Pass	N/A	N/A	N/A	Confirmed	N/A
105	Processed	190627-105		Unknown		0124									SCN-Bimane	T1	Target Compound	617	2153	2.23	2.22	-0.01		M+	9.726	N/A	9.726	N/A	111	111	.000 (mmu)	0.362	1	5956	Method	True	False	N/A	N/A	N/A			Pass	Pass	N/A	N/A	N/A	Confirmed	N/A
105	Processed	190627-105		Unknown		0124									SCN-Bimane	T1C1	Target Compound	401	1190	2.22	2.22	0.00		M+	N/A	N/A	N/A	N/A	124.1	124.1	-.002 (mmu)	0.362	N/A	N/A	Method	True	False	N/A	N/A	N/A			Pass	Pass	N/A	N/A	N/A	Confirmed	N/A
105	Processed	190627-105		Unknown		0124									SCN-Bimane IS	T1	Internal Standard	1938	5956	2.24	2.23	-0.01		M+	1	1	1	N/A	111	111	.000 (mmu)	N/A	N/A	N/A	Method	True	False	N/A	N/A	N/A			Pass	Pass	N/A	N/A	N/A	Confirmed	N/A
105	Processed	190627-105		Unknown		0124									SCN-Bimane IS	T1C1	Internal Standard	905	2962	2.23	2.21	0.01		M+	N/A	N/A	N/A	N/A	126.1	126.1	-.002 (mmu)	N/A	N/A	N/A	Method	True	False	N/A	N/A	N/A			Pass	Pass	N/A	N/A	N/A	Confirmed	N/A
106	Processed	190627-106		Unknown		0224									SCN-Bimane	T1	Target Compound	498	1552	2.23	2.23	0.00		M+	6.198	N/A	6.198	N/A	111	111	.000 (mmu)	0.26	1	5967	Method	True	False	N/A	N/A	N/A			Pass	Fail	N/A	N/A	N/A	Identified	N/A
106	Processed	190627-106		Unknown		0224									SCN-Bimane	T1C1	Target Compound	218	925	2.23	2.24	-0.01		M+	N/A	N/A	N/A	N/A	124.1	124.1	-.002 (mmu)	0.26	N/A	N/A	Method	True	False	N/A	N/A	N/A			Pass	Fail	N/A	N/A	N/A	Identified	N/A
106	Processed	190627-106		Unknown		0224									SCN-Bimane IS	T1	Internal Standard	1911	5967	2.24	2.22	-0.02		M+	1	1	1	N/A	111	111	.000 (mmu)	N/A	N/A	N/A	Method	True	False	N/A	N/A	N/A			Pass	Pass	N/A	N/A	N/A	Confirmed	N/A
106	Processed	190627-106		Unknown		0224									SCN-Bimane IS	T1C1	Internal Standard	932	2828	2.22	2.22	0.00		M+	N/A	N/A	N/A	N/A	126.1	126.1	-.002 (mmu)	N/A	N/A	N/A	Method	True	False	N/A	N/A	N/A			Pass	Pass	N/A	N/A	N/A	Confirmed	N/A
107	Processed	190627-107		Unknown		0324									SCN-Bimane	T1	Target Compound	1174	3647	2.23	2.23	0.00		M+	16.546	N/A	16.546	N/A	111	111	.000 (mmu)	0.557	1	6543	Method	True	False	N/A	N/A	N/A			Pass	Pass	N/A	N/A	N/A	Confirmed	N/A
107	Processed	190627-107		Unknown		0324									SCN-Bimane	T1C1	Target Compound	491	1711	2.23	2.23	0.00		M+	N/A	N/A	N/A	N/A	124.1	124.1	-.002 (mmu)	0.557	N/A	N/A	Method	True	False	N/A	N/A	N/A			Pass	Pass	N/A	N/A	N/A	Confirmed	N/A
107	Processed	190627-107		Unknown		0324									SCN-Bimane IS	T1	Internal Standard	2130	6543	2.24	2.23	-0.01		M+	1	1	1	N/A	111	111	.000 (mmu)	N/A	N/A	N/A	Method	True	False	N/A	N/A	N/A			Pass	Pass	N/A	N/A	N/A	Confirmed	N/A
107	Processed	190627-107		Unknown		0324									SCN-Bimane IS	T1C1	Internal Standard	1052	3188	2.23	2.23	-0.01		M+	N/A	N/A	N/A	N/A	126.1	126.1	-.002 (mmu)	N/A	N/A	N/A	Method	True	False	N/A	N/A	N/A			Pass	Pass	N/A	N/A	N/A	Confirmed	N/A
108	Processed	190627-108		Unknown		0424									SCN-Bimane	T1	Target Compound	1882	6325	2.23	2.22	-0.01		M+	28.92	N/A	28.92	N/A	111	111	.000 (mmu)	0.913	1	6929	Method	True	False	N/A	N/A	N/A			Pass	Pass	N/A	N/A	N/A	Confirmed	N/A
108	Processed	190627-108		Unknown		0424									SCN-Bimane	T1C1	Target Compound	894	3097	2.22	2.24	-0.01		M+	N/A	N/A	N/A	N/A	124.1	124.1	-.002 (mmu)	0.913	N/A	N/A	Method	True	False	N/A	N/A	N/A			Pass	Pass	N/A	N/A	N/A	Confirmed	N/A
108	Processed	190627-108		Unknown		0424									SCN-Bimane IS	T1	Internal Standard	2223	6929	2.24	2.23	-0.01		M+	1	1	1	N/A	111	111	.000 (mmu)	N/A	N/A	N/A	Method	True	False	N/A	N/A	N/A			Pass	Pass	N/A	N/A	N/A	Confirmed	N/A
108	Processed	190627-108		Unknown		0424									SCN-Bimane IS	T1C1	Internal Standard	963	3779	2.23	2.23	0.00		M+	N/A	N/A	N/A	N/A	126.1	126.1	-.002 (mmu)	N/A	N/A	N/A	Method	True	False	N/A	N/A	N/A			Pass	Pass	N/A	N/A	N/A	Confirmed	N/A
109	Processed	190627-109		Unknown		0524									SCN-Bimane	T1	Target Compound	28780	95735	2.23	2.23	0.00		M+	281.015	N/A	281.015	N/A	111	111	.000 (mmu)	8.155	1	11740	Method	True	False	N/A	N/A	N/A			Pass	Pass	N/A	N/A	N/A	Confirmed	N/A
109	Processed	190627-109		Unknown		0524									SCN-Bimane	T1C1	Target Compound	13892	46135	2.23	2.23	0.00		M+	N/A	N/A	N/A	N/A	124.1	124.1	-.002 (mmu)	8.155	N/A	N/A	Method	True	False	N/A	N/A	N/A			Pass	Pass	N/A	N/A	N/A	Confirmed	N/A
109	Processed	190627-109		Unknown		0524									SCN-Bimane IS	T1	Internal Standard	3620	11740	2.24	2.23	-0.01		M+	1	1	1	N/A	111	111	.000 (mmu)	N/A	N/A	N/A	Method	True	False	N/A	N/A	N/A			Pass	Pass	N/A	N/A	N/A	Confirmed	N/A
109	Processed	190627-109		Unknown		0524									SCN-Bimane IS	T1C1	Internal Standard	1777	5792	2.23	2.23	0.00		M+	N/A	N/A	N/A	N/A	126.1	126.1	-.002 (mmu)	N/A	N/A	N/A	Method	True	False	N/A	N/A	N/A			Pass	Pass	N/A	N/A	N/A	Confirmed	N/A
110	Processed	190627-110		Unknown		0624									SCN-Bimane	T1	Target Compound	621	1942	2.23	2.23	0.00		M+	8.964	N/A	8.964	N/A	111	111	.000 (mmu)	0.34	1	5717	Method	True	False	N/A	N/A	N/A			Pass	Pass	N/A	N/A	N/A	Confirmed	N/A
110	Processed	190627-110		Unknown		0624									SCN-Bimane	T1C1	Target Compound	278	861	2.23	2.24	-0.01		M+	N/A	N/A	N/A	N/A	124.1	124.1	-.002 (mmu)	0.34	N/A	N/A	Method	True	False	N/A	N/A	N/A			Pass	Pass	N/A	N/A	N/A	Confirmed	N/A
110	Processed	190627-110		Unknown		0624									SCN-Bimane IS	T1	Internal Standard	1891	5717	2.24	2.23	-0.01		M+	1	1	1	N/A	111	111	.000 (mmu)	N/A	N/A	N/A	Method	True	False	N/A	N/A	N/A			Pass	Pass	N/A	N/A	N/A	Confirmed	N/A
110	Processed	190627-110		Unknown		0624									SCN-Bimane IS	T1C1	Internal Standard	836	2724	2.23	2.23	0.00		M+	N/A	N/A	N/A	N/A	126.1	126.1	-.002 (mmu)	N/A	N/A	N/A	Method	True	False	N/A	N/A	N/A			Pass	Pass	N/A	N/A	N/A	Confirmed	N/A
111	Processed	190627-111		Unknown		0724									SCN-Bimane	T1	Target Compound	4034	13408	2.23	2.23	0.00		M+	66.686	N/A	66.686	N/A	111	111	.000 (mmu)	1.998	1	6712	Method	True	False	N/A	N/A	N/A			Pass	Pass	N/A	N/A	N/A	Confirmed	N/A
111	Processed	190627-111		Unknown		0724									SCN-Bimane	T1C1	Target Compound	2039	6339	2.23	2.23	0.00		M+	N/A	N/A	N/A	N/A	124.1	124.1	-.002 (mmu)	1.998	N/A	N/A	Method	True	False	N/A	N/A	N/A			Pass	Pass	N/A	N/A	N/A	Confirmed	N/A
111	Processed	190627-111		Unknown		0724									SCN-Bimane IS	T1	Internal Standard	1998	6712	2.24	2.23	-0.01		M+	1	1	1	N/A	111	111	.000 (mmu)	N/A	N/A	N/A	Method	True	False	N/A	N/A	N/A			Pass	Pass	N/A	N/A	N/A	Confirmed	N/A
111	Processed	190627-111		Unknown		0724									SCN-Bimane IS	T1C1	Internal Standard	937	3258	2.23	2.22	0.01		M+	N/A	N/A	N/A	N/A	126.1	126.1	-.002 (mmu)	N/A	N/A	N/A	Method	True	False	N/A	N/A	N/A			Pass	Pass	N/A	N/A	N/A	Confirmed	N/A
112	Processed	190627-112		Unknown		0824									SCN-Bimane	T1	Target Compound	17176	54653	2.23	2.23	0.00		M+	238.569	N/A	238.569	N/A	111	111	.000 (mmu)	6.935	1	7880	Method	True	False	N/A	N/A	N/A			Pass	Pass	N/A	N/A	N/A	Confirmed	N/A
112	Processed	190627-112		Unknown		0824									SCN-Bimane	T1C1	Target Compound	7954	26070	2.23	2.23	0.00		M+	N/A	N/A	N/A	N/A	124.1	124.1	-.002 (mmu)	6.935	N/A	N/A	Method	True	False	N/A	N/A	N/A			Pass	Pass	N/A	N/A	N/A	Confirmed	N/A
112	Processed	190627-112		Unknown		0824									SCN-Bimane IS	T1	Internal Standard	2331	7880	2.24	2.24	0.00		M+	1	1	1	N/A	111	111	.000 (mmu)	N/A	N/A	N/A	Method	True	False	N/A	N/A	N/A			Pass	Pass	N/A	N/A	N/A	Confirmed	N/A
112	Processed	190627-112		Unknown		0824									SCN-Bimane IS	T1C1	Internal Standard	1190	3958	2.24	2.24	0.00		M+	N/A	N/A	N/A	N/A	126.1	126.1	-.002 (mmu)	N/A	N/A	N/A	Method	True	False	N/A	N/A	N/A			Pass	Pass	N/A	N/A	N/A	Confirmed	N/A
113	Processed	190627-113		Unknown		0924									SCN-Bimane	T1	Target Compound	140	502	2.23	2.21	-0.02		M+	0.768	N/A	0.768	N/A	111	111	.000 (mmu)	0.104	1	4816	Method	True	False	N/A	N/A	N/A			Pass	Fail	N/A	N/A	N/A	Identified	N/A
113	Processed	190627-113		Unknown		0924									SCN-Bimane	T1C1	Target Compound	49	108	2.21	2.24	-0.04		M+	N/A	N/A	N/A	N/A	124.1	124.1	-.002 (mmu)	0.104	N/A	N/A	Method	True	False	N/A	N/A	N/A			Pass	Fail	N/A	N/A	N/A	Identified	N/A
113	Processed	190627-113		Unknown		0924									SCN-Bimane IS	T1	Internal Standard	1389	4816	2.24	2.23	-0.01		M+	1	1	1	N/A	111	111	.000 (mmu)	N/A	N/A	N/A	Method	True	False	N/A	N/A	N/A			Pass	Pass	N/A	N/A	N/A	Confirmed	N/A
113	Processed	190627-113		Unknown		0924									SCN-Bimane IS	T1C1	Internal Standard	733	2486	2.23	2.22	0.00		M+	N/A	N/A	N/A	N/A	126.1	126.1	-.002 (mmu)	N/A	N/A	N/A	Method	True	False	N/A	N/A	N/A			Pass	Pass	N/A	N/A	N/A	Confirmed	N/A
114	Processed	190627-114		Unknown		1024									SCN-Bimane	T1	Target Compound	846	3145	2.23	2.22	-0.01		M+	28.694	N/A	28.694	N/A	111	111	.000 (mmu)	0.906	1	3469	Method	True	False	N/A	N/A	N/A			Pass	Pass	N/A	N/A	N/A	Confirmed	N/A
114	Processed	190627-114		Unknown		1024									SCN-Bimane	T1C1	Target Compound	379	1381	2.22	2.22	0.00		M+	N/A	N/A	N/A	N/A	124.1	124.1	-.002 (mmu)	0.906	N/A	N/A	Method	True	False	N/A	N/A	N/A			Pass	Pass	N/A	N/A	N/A	Confirmed	N/A
114	Processed	190627-114		Unknown		1024									SCN-Bimane IS	T1	Internal Standard	1053	3469	2.24	2.23	-0.01		M+	1	1	1	N/A	111	111	.000 (mmu)	N/A	N/A	N/A	Method	True	False	N/A	N/A	N/A			Pass	Pass	N/A	N/A	N/A	Confirmed	N/A
114	Processed	190627-114		Unknown		1024									SCN-Bimane IS	T1C1	Internal Standard	464	1628	2.23	2.23	-0.01		M+	N/A	N/A	N/A	N/A	126.1	126.1	-.002 (mmu)	N/A	N/A	N/A	Method	True	False	N/A	N/A	N/A			Pass	Pass	N/A	N/A	N/A	Confirmed	N/A
115	Processed	190627-115		Unknown		C136									SCN-Bimane	T1	Target Compound	79	209	2.23	2.23	0.00		M+	-1.22	N/A	-1.22	N/A	111	111	.000 (mmu)	0.047	1	4441	Method	True	False	N/A	N/A	N/A			Pass	Fail	N/A	N/A	N/A	Identified	N/A
115	Processed	190627-115		Unknown		C136									SCN-Bimane	T1C1	Target Compound	14	13	2.23	2.24	-0.01		M+	N/A	N/A	N/A	N/A	124.1	124.1	-.002 (mmu)	0.047	N/A	N/A	Method	True	False	N/A	N/A	N/A			Pass	Fail	N/A	N/A	N/A	Identified	N/A
115	Processed	190627-115		Unknown		C136									SCN-Bimane IS	T1	Internal Standard	1432	4441	2.24	2.22	-0.02		M+	1	1	1	N/A	111	111	.000 (mmu)	N/A	N/A	N/A	Method	True	False	N/A	N/A	N/A			Pass	Pass	N/A	N/A	N/A	Confirmed	N/A
115	Processed	190627-115		Unknown		C136									SCN-Bimane IS	T1C1	Internal Standard	799	2267	2.22	2.23	-0.01		M+	N/A	N/A	N/A	N/A	126.1	126.1	-.002 (mmu)	N/A	N/A	N/A	Method	True	False	N/A	N/A	N/A			Pass	Pass	N/A	N/A	N/A	Confirmed	N/A
116	Processed	190627-116		Unknown		C236									SCN-Bimane	T1	Target Compound	98	320	2.23	2.22	-0.01		M+	-0.519	N/A	-0.519	N/A	111	111	.000 (mmu)	0.067	1	4764	Method	True	False	N/A	N/A	N/A			Pass	Fail	N/A	N/A	N/A	Identified	N/A
116	Processed	190627-116		Unknown		C236									SCN-Bimane	T1C1	Target Compound	38	61	2.22	2.24	-0.01		M+	N/A	N/A	N/A	N/A	124.1	124.1	-.002 (mmu)	0.067	N/A	N/A	Method	True	False	N/A	N/A	N/A			Pass	Fail	N/A	N/A	N/A	Identified	N/A
116	Processed	190627-116		Unknown		C236									SCN-Bimane IS	T1	Internal Standard	1464	4764	2.24	2.22	-0.02		M+	1	1	1	N/A	111	111	.000 (mmu)	N/A	N/A	N/A	Method	True	False	N/A	N/A	N/A			Pass	Pass	N/A	N/A	N/A	Confirmed	N/A
116	Processed	190627-116		Unknown		C236									SCN-Bimane IS	T1C1	Internal Standard	696	2440	2.22	2.22	0.00		M+	N/A	N/A	N/A	N/A	126.1	126.1	-.002 (mmu)	N/A	N/A	N/A	Method	True	False	N/A	N/A	N/A			Pass	Pass	N/A	N/A	N/A	Confirmed	N/A
117	Processed	190627-117		Unknown		C336									SCN-Bimane	T1	Target Compound	71	160	2.23	2.24	0.01		M+	-1.751	N/A	-1.751	N/A	111	111	.000 (mmu)	0.032	1	5028	Method	True	False	N/A	N/A	N/A			Pass	Fail	N/A	N/A	N/A	Identified	N/A
117	Processed	190627-117		Unknown		C336									SCN-Bimane	T1C1	Target Compound	28	36	2.24	2.25	-0.02		M+	N/A	N/A	N/A	N/A	124.1	124.1	-.002 (mmu)	0.032	N/A	N/A	Method	True	False	N/A	N/A	N/A			Pass	Fail	N/A	N/A	N/A	Identified	N/A
117	Processed	190627-117		Unknown		C336									SCN-Bimane IS	T1	Internal Standard	1639	5028	2.24	2.23	-0.01		M+	1	1	1	N/A	111	111	.000 (mmu)	N/A	N/A	N/A	Method	True	False	N/A	N/A	N/A			Pass	Pass	N/A	N/A	N/A	Confirmed	N/A
117	Processed	190627-117		Unknown		C336									SCN-Bimane IS	T1C1	Internal Standard	791	2599	2.23	2.23	0.00		M+	N/A	N/A	N/A	N/A	126.1	126.1	-.002 (mmu)	N/A	N/A	N/A	Method	True	False	N/A	N/A	N/A			Pass	Pass	N/A	N/A	N/A	Confirmed	N/A
118	Processed	190627-118		Unknown		12036									SCN-Bimane	T1	Target Compound	787	2407	2.23	2.23	0.00		M+	12.229	N/A	12.229	N/A	111	111	.000 (mmu)	0.433	1	5552	Method	True	False	N/A	N/A	N/A			Pass	Pass	N/A	N/A	N/A	Confirmed	N/A
118	Processed	190627-118		Unknown		12036									SCN-Bimane	T1C1	Target Compound	377	1137	2.23	2.23	0.00		M+	N/A	N/A	N/A	N/A	124.1	124.1	-.002 (mmu)	0.433	N/A	N/A	Method	True	False	N/A	N/A	N/A			Pass	Pass	N/A	N/A	N/A	Confirmed	N/A
118	Processed	190627-118		Unknown		12036									SCN-Bimane IS	T1	Internal Standard	1581	5552	2.24	2.24	0.00		M+	1	1	1	N/A	111	111	.000 (mmu)	N/A	N/A	N/A	Method	True	False	N/A	N/A	N/A			Pass	Pass	N/A	N/A	N/A	Confirmed	N/A
118	Processed	190627-118		Unknown		12036									SCN-Bimane IS	T1C1	Internal Standard	888	2626	2.24	2.23	0.01		M+	N/A	N/A	N/A	N/A	126.1	126.1	-.002 (mmu)	N/A	N/A	N/A	Method	True	False	N/A	N/A	N/A			Pass	Pass	N/A	N/A	N/A	Confirmed	N/A
119	Processed	190627-119		Unknown		22036									SCN-Bimane	T1	Target Compound	1425	4665	2.23	2.22	-0.01		M+	24.813	N/A	24.813	N/A	111	111	.000 (mmu)	0.795	1	5869	Method	True	False	N/A	N/A	N/A			Pass	Pass	N/A	N/A	N/A	Confirmed	N/A
119	Processed	190627-119		Unknown		22036									SCN-Bimane	T1C1	Target Compound	702	2169	2.22	2.23	-0.01		M+	N/A	N/A	N/A	N/A	124.1	124.1	-.002 (mmu)	0.795	N/A	N/A	Method	True	False	N/A	N/A	N/A			Pass	Pass	N/A	N/A	N/A	Confirmed	N/A
119	Processed	190627-119		Unknown		22036									SCN-Bimane IS	T1	Internal Standard	1725	5869	2.24	2.23	-0.01		M+	1	1	1	N/A	111	111	.000 (mmu)	N/A	N/A	N/A	Method	True	False	N/A	N/A	N/A			Pass	Pass	N/A	N/A	N/A	Confirmed	N/A
119	Processed	190627-119		Unknown		22036									SCN-Bimane IS	T1C1	Internal Standard	966	3029	2.23	2.23	0.00		M+	N/A	N/A	N/A	N/A	126.1	126.1	-.002 (mmu)	N/A	N/A	N/A	Method	True	False	N/A	N/A	N/A			Pass	Pass	N/A	N/A	N/A	Confirmed	N/A
120	Processed	190627-120		Unknown		0136									SCN-Bimane	T1	Target Compound	540	1681	2.23	2.23	0.00		M+	5.712	N/A	5.712	N/A	111	111	.000 (mmu)	0.246	1	6829	Method	True	False	N/A	N/A	N/A			Pass	Pass	N/A	N/A	N/A	Confirmed	N/A
120	Processed	190627-120		Unknown		0136									SCN-Bimane	T1C1	Target Compound	280	801	2.23	2.22	0.01		M+	N/A	N/A	N/A	N/A	124.1	124.1	-.002 (mmu)	0.246	N/A	N/A	Method	True	False	N/A	N/A	N/A			Pass	Pass	N/A	N/A	N/A	Confirmed	N/A
120	Processed	190627-120		Unknown		0136									SCN-Bimane IS	T1	Internal Standard	2054	6829	2.24	2.23	-0.01		M+	1	1	1	N/A	111	111	.000 (mmu)	N/A	N/A	N/A	Method	True	False	N/A	N/A	N/A			Pass	Pass	N/A	N/A	N/A	Confirmed	N/A
120	Processed	190627-120		Unknown		0136									SCN-Bimane IS	T1C1	Internal Standard	1096	3379	2.23	2.23	0.00		M+	N/A	N/A	N/A	N/A	126.1	126.1	-.002 (mmu)	N/A	N/A	N/A	Method	True	False	N/A	N/A	N/A			Pass	Pass	N/A	N/A	N/A	Confirmed	N/A
121	Processed	190627-121		Unknown		0236									SCN-Bimane	T1	Target Compound	335	859	2.23	2.23	0.00		M+	1.926	N/A	1.926	N/A	111	111	.000 (mmu)	0.137	1	6253	Method	True	False	N/A	N/A	N/A			Pass	Pass	N/A	N/A	N/A	Confirmed	N/A
121	Processed	190627-121		Unknown		0236									SCN-Bimane	T1C1	Target Compound	145	423	2.23	2.22	0.01		M+	N/A	N/A	N/A	N/A	124.1	124.1	-.002 (mmu)	0.137	N/A	N/A	Method	True	False	N/A	N/A	N/A			Pass	Pass	N/A	N/A	N/A	Confirmed	N/A
121	Processed	190627-121		Unknown		0236									SCN-Bimane IS	T1	Internal Standard	2089	6253	2.24	2.23	-0.01		M+	1	1	1	N/A	111	111	.000 (mmu)	N/A	N/A	N/A	Method	True	False	N/A	N/A	N/A			Pass	Pass	N/A	N/A	N/A	Confirmed	N/A
121	Processed	190627-121		Unknown		0236									SCN-Bimane IS	T1C1	Internal Standard	888	2918	2.23	2.23	0.00		M+	N/A	N/A	N/A	N/A	126.1	126.1	-.002 (mmu)	N/A	N/A	N/A	Method	True	False	N/A	N/A	N/A			Pass	Pass	N/A	N/A	N/A	Confirmed	N/A
122	Processed	190627-122		Unknown		0336									SCN-Bimane	T1	Target Compound	439	1339	2.23	2.22	-0.01		M+	5.842	N/A	5.842	N/A	111	111	.000 (mmu)	0.25	1	5358	Method	True	False	N/A	N/A	N/A			Pass	Pass	N/A	N/A	N/A	Confirmed	N/A
122	Processed	190627-122		Unknown		0336									SCN-Bimane	T1C1	Target Compound	269	636	2.22	2.22	-0.01		M+	N/A	N/A	N/A	N/A	124.1	124.1	-.002 (mmu)	0.25	N/A	N/A	Method	True	False	N/A	N/A	N/A			Pass	Pass	N/A	N/A	N/A	Confirmed	N/A
122	Processed	190627-122		Unknown		0336									SCN-Bimane IS	T1	Internal Standard	1622	5358	2.24	2.23	-0.01		M+	1	1	1	N/A	111	111	.000 (mmu)	N/A	N/A	N/A	Method	True	False	N/A	N/A	N/A			Pass	Pass	N/A	N/A	N/A	Confirmed	N/A
122	Processed	190627-122		Unknown		0336									SCN-Bimane IS	T1C1	Internal Standard	819	2540	2.23	2.22	0.01		M+	N/A	N/A	N/A	N/A	126.1	126.1	-.002 (mmu)	N/A	N/A	N/A	Method	True	False	N/A	N/A	N/A			Pass	Pass	N/A	N/A	N/A	Confirmed	N/A
123	Processed	190627-123		Unknown		0436									SCN-Bimane	T1	Target Compound	21132	66431	2.23	2.23	0.00		M+	282.376	N/A	282.376	N/A	111	111	.000 (mmu)	8.194	1	8108	Method	True	False	N/A	N/A	N/A			Pass	Pass	N/A	N/A	N/A	Confirmed	N/A
123	Processed	190627-123		Unknown		0436									SCN-Bimane	T1C1	Target Compound	9143	30817	2.23	2.23	0.00		M+	N/A	N/A	N/A	N/A	124.1	124.1	-.002 (mmu)	8.194	N/A	N/A	Method	True	False	N/A	N/A	N/A			Pass	Pass	N/A	N/A	N/A	Confirmed	N/A
123	Processed	190627-123		Unknown		0436									SCN-Bimane IS	T1	Internal Standard	2432	8108	2.24	2.22	-0.02		M+	1	1	1	N/A	111	111	.000 (mmu)	N/A	N/A	N/A	Method	True	False	N/A	N/A	N/A			Pass	Pass	N/A	N/A	N/A	Confirmed	N/A
123	Processed	190627-123		Unknown		0436									SCN-Bimane IS	T1C1	Internal Standard	1052	3897	2.22	2.22	0.00		M+	N/A	N/A	N/A	N/A	126.1	126.1	-.002 (mmu)	N/A	N/A	N/A	Method	True	False	N/A	N/A	N/A			Pass	Pass	N/A	N/A	N/A	Confirmed	N/A
124	Processed	190627-124		Unknown		0536									SCN-Bimane	T1	Target Compound	175	572	2.23	2.23	0.00		M+	1.691	N/A	1.691	N/A	111	111	.000 (mmu)	0.131	1	4375	Method	True	False	N/A	N/A	N/A			Pass	Pass	N/A	N/A	N/A	Confirmed	N/A
124	Processed	190627-124		Unknown		0536									SCN-Bimane	T1C1	Target Compound	80	217	2.23	2.25	-0.03		M+	N/A	N/A	N/A	N/A	124.1	124.1	-.002 (mmu)	0.131	N/A	N/A	Method	True	False	N/A	N/A	N/A			Pass	Pass	N/A	N/A	N/A	Confirmed	N/A
124	Processed	190627-124		Unknown		0536									SCN-Bimane IS	T1	Internal Standard	1267	4375	2.24	2.22	-0.02		M+	1	1	1	N/A	111	111	.000 (mmu)	N/A	N/A	N/A	Method	True	False	N/A	N/A	N/A			Pass	Pass	N/A	N/A	N/A	Confirmed	N/A
124	Processed	190627-124		Unknown		0536									SCN-Bimane IS	T1C1	Internal Standard	725	2368	2.22	2.24	-0.01		M+	N/A	N/A	N/A	N/A	126.1	126.1	-.002 (mmu)	N/A	N/A	N/A	Method	True	False	N/A	N/A	N/A			Pass	Pass	N/A	N/A	N/A	Confirmed	N/A
125	Processed	190627-125		Unknown		0636									SCN-Bimane	T1	Target Compound	3364	10347	2.23	2.23	0.00		M+	74.79	N/A	74.79	N/A	111	111	.000 (mmu)	2.231	1	4639	Method	True	False	N/A	N/A	N/A			Pass	Pass	N/A	N/A	N/A	Confirmed	N/A
125	Processed	190627-125		Unknown		0636									SCN-Bimane	T1C1	Target Compound	1591	4940	2.23	2.22	0.01		M+	N/A	N/A	N/A	N/A	124.1	124.1	-.002 (mmu)	2.231	N/A	N/A	Method	True	False	N/A	N/A	N/A			Pass	Pass	N/A	N/A	N/A	Confirmed	N/A
125	Processed	190627-125		Unknown		0636									SCN-Bimane IS	T1	Internal Standard	1667	4639	2.24	2.23	-0.01		M+	1	1	1	N/A	111	111	.000 (mmu)	N/A	N/A	N/A	Method	True	False	N/A	N/A	N/A			Pass	Pass	N/A	N/A	N/A	Confirmed	N/A
125	Processed	190627-125		Unknown		0636									SCN-Bimane IS	T1C1	Internal Standard	722	2268	2.23	2.24	-0.01		M+	N/A	N/A	N/A	N/A	126.1	126.1	-.002 (mmu)	N/A	N/A	N/A	Method	True	False	N/A	N/A	N/A			Pass	Pass	N/A	N/A	N/A	Confirmed	N/A
126	Processed	190627-126		Unknown		0736									SCN-Bimane	T1	Target Compound	14137	43365	2.23	2.23	0.00		M+	206.888	N/A	206.888	N/A	111	111	.000 (mmu)	6.025	1	7197	Method	True	False	N/A	N/A	N/A			Pass	Pass	N/A	N/A	N/A	Confirmed	N/A
126	Processed	190627-126		Unknown		0736									SCN-Bimane	T1C1	Target Compound	6840	21334	2.23	2.23	0.00		M+	N/A	N/A	N/A	N/A	124.1	124.1	-.002 (mmu)	6.025	N/A	N/A	Method	True	False	N/A	N/A	N/A			Pass	Pass	N/A	N/A	N/A	Confirmed	N/A
126	Processed	190627-126		Unknown		0736									SCN-Bimane IS	T1	Internal Standard	2255	7197	2.24	2.23	-0.01		M+	1	1	1	N/A	111	111	.000 (mmu)	N/A	N/A	N/A	Method	True	False	N/A	N/A	N/A			Pass	Pass	N/A	N/A	N/A	Confirmed	N/A
126	Processed	190627-126		Unknown		0736									SCN-Bimane IS	T1C1	Internal Standard	1060	3467	2.23	2.24	0.00		M+	N/A	N/A	N/A	N/A	126.1	126.1	-.002 (mmu)	N/A	N/A	N/A	Method	True	False	N/A	N/A	N/A			Pass	Pass	N/A	N/A	N/A	Confirmed	N/A
127	Processed	190627-127		Unknown		0836									SCN-Bimane	T1	Target Compound	117	309	2.23	2.21	-0.02		M+	-0.832	N/A	-0.832	N/A	111	111	.000 (mmu)	0.058	1	5302	Method	True	False	N/A	N/A	N/A			Pass	Fail	N/A	N/A	N/A	Identified	N/A
127	Processed	190627-127		Unknown		0836									SCN-Bimane	T1C1	Target Compound	52	102	2.21	2.22	0.00		M+	N/A	N/A	N/A	N/A	124.1	124.1	-.002 (mmu)	0.058	N/A	N/A	Method	True	False	N/A	N/A	N/A			Pass	Fail	N/A	N/A	N/A	Identified	N/A
127	Processed	190627-127		Unknown		0836									SCN-Bimane IS	T1	Internal Standard	1611	5302	2.24	2.23	-0.01		M+	1	1	1	N/A	111	111	.000 (mmu)	N/A	N/A	N/A	Method	True	False	N/A	N/A	N/A			Pass	Pass	N/A	N/A	N/A	Confirmed	N/A
127	Processed	190627-127		Unknown		0836									SCN-Bimane IS	T1C1	Internal Standard	756	2369	2.23	2.23	0.00		M+	N/A	N/A	N/A	N/A	126.1	126.1	-.002 (mmu)	N/A	N/A	N/A	Method	True	False	N/A	N/A	N/A			Pass	Pass	N/A	N/A	N/A	Confirmed	N/A
128	Processed	190627-128		Unknown		0936									SCN-Bimane	T1	Target Compound	455	1609	2.23	2.23	0.00		M+	10.739	N/A	10.739	N/A	111	111	.000 (mmu)	0.391	1	4119	Method	True	False	N/A	N/A	N/A			Pass	Pass	N/A	N/A	N/A	Confirmed	N/A
128	Processed	190627-128		Unknown		0936									SCN-Bimane	T1C1	Target Compound	252	823	2.23	2.23	0.00		M+	N/A	N/A	N/A	N/A	124.1	124.1	-.002 (mmu)	0.391	N/A	N/A	Method	True	False	N/A	N/A	N/A			Pass	Pass	N/A	N/A	N/A	Confirmed	N/A
128	Processed	190627-128		Unknown		0936									SCN-Bimane IS	T1	Internal Standard	1335	4119	2.24	2.23	-0.01		M+	1	1	1	N/A	111	111	.000 (mmu)	N/A	N/A	N/A	Method	True	False	N/A	N/A	N/A			Pass	Pass	N/A	N/A	N/A	Confirmed	N/A
128	Processed	190627-128		Unknown		0936									SCN-Bimane IS	T1C1	Internal Standard	619	2005	2.23	2.22	0.01		M+	N/A	N/A	N/A	N/A	126.1	126.1	-.002 (mmu)	N/A	N/A	N/A	Method	True	False	N/A	N/A	N/A			Pass	Pass	N/A	N/A	N/A	Confirmed	N/A
129	Processed	190627-129		Unknown		1036									SCN-Bimane	T1	Target Compound	16	10	2.23	2.26	0.03		M+	16.417	N/A	16.417	N/A	111	111	.000 (mmu)	0.554	1	18	Method	True	False	N/A	N/A	N/A			Pass	Fail	N/A	N/A	N/A	Identified	N/A
129	Processed	190627-129		Unknown		1036									SCN-Bimane	T1C1	Target Compound	0	0	2.26	2.19	0.07		M+	N/A	N/A	N/A	N/A	124.1	124.1	-.002 (mmu)	0.554	N/A	N/A	Method	True	False	N/A	N/A	N/A			Pass	Fail	N/A	N/A	N/A	Identified	N/A
129	Processed	190627-129		Unknown		1036									SCN-Bimane IS	T1	Internal Standard	43	18	2.24	2.18	-0.06		M+	1	1	1	N/A	111	111	.000 (mmu)	N/A	N/A	N/A	Method	True	False	N/A	N/A	N/A			Pass	Fail	N/A	N/A	N/A	Identified	N/A
129	Processed	190627-129		Unknown		1036									SCN-Bimane IS	T1C1	Internal Standard	53	86	2.18	2.26	-0.07		M+	N/A	N/A	N/A	N/A	126.1	126.1	-.002 (mmu)	N/A	N/A	N/A	Method	True	False	N/A	N/A	N/A			Pass	Fail	N/A	N/A	N/A	Identified	N/A
[truncated: 15 more columns]

## Sheet: Data
	Sample ID	Analyte Area	IS Area	Area Ratio	Calculated Amt	Concentration Ratio
	5 ppb	1857	8587	0.216257	4.668	0.0463276
	10 ppb	3130	8786	0.356249	9.544	0.037327
	25 ppb	9165	10476	0.874857	27.597	0.0317012
	50 ppb	15408	9667	1.59388	52.626	0.0302869
	100 ppb	29755	10524	2.82735	95.565	0.0295856
	367	2061	8448	0.243963	5.635	0.0432942
	368	1011	8012	0.126186	1.534	0.0822593
	369	941	7771	0.121091	1.358	0.0891688
	370	782	8149	0.0959627	0.481	0.199507
	371	972	8486	0.114542	1.128	0.101544
