# Supplementary material for: The determination of thiocyanate in the blood plasma and holding water of Amphiprion clarkii after exposure to cyanide
Source: PeerJ. 2021 Dec 7;9:e12409. doi: 10.7717/peerj.12409 (PMC8663612; doi:10.7717/peerj.12409)
Supplement: Supplemental Information 9 [file peerj-09-12409-s009.xlsx]

## Sheet: All Samples
Acquisition Order	Status	Filename	Sample Type	Level	Excluded	Sample ID	Sample Name	Comments	ColumnHeader1	ColumnHeader2	ColumnHeader3	ColumnHeader4	ColumnHeader5	ColumnHeader6	Confirm	Formula	Compound	Area	Calculated Amt	Theoretical Amt	%Diff	Compound Type	Height	Expected RT	Actual RT	RT Delta	Adduct	Sample Amt	m/z (Expected)	m/z (Apex)	m/z (Delta(ppm))	Active	Response Ratio	ISTD Amt	ISTD Response	Integration Mode	%RSD	%CV	Channel	Final Units	PK	IR	IP	LS	FI	Isotopic Pattern Score (%)	Num Isotopes Matched	Lib Match Name	Library Score (%)
1	Processed	190801-1-001	Matrix Blank		False	Blank									Identified	C11H11N3O2S	SCNBimane	46539	2.391	N/A	N/A	Target Compound	13555	1.8	1.83	0.03	M-H	2.391	248.05	248.05	0.8269	True	0.064	1	732254	Method	N/A	N/A		PPB	Pass	Pass	Pass	N/A	Fail	100	2 of 2	N/A	N/A
1	Processed	190801-1-001	Matrix Blank		False	Blank									Confirmed	C10[13]CH11N2[15]NO2S	SCNBimaneIS	732254	1	1	N/A	Internal Standard	191806	1.8	1.84	0.04	M-H	1	250.05	250.05	0.298	True	N/A	N/A	N/A	Method	N/A	N/A			Pass	Pass	Pass	N/A	Pass	98.6409	3 of 4	N/A	N/A
2	Processed	190801-1-002	Cal Std	STD 1	False	5 ppb STD									Identified	C11H11N3O2S	SCNBimane	123869	5.949	5	18.98	Target Compound	32346	1.8	1.84	0.04	M-H	5.949	248.05	248.05	0.4578	True	0.191	1	649464	Method	N/A	N/A		PPB	Pass	Pass	Fail	N/A	Pass	58.5814	2 of 3	N/A	N/A
2	Processed	190801-1-002	Cal Std	STD 1	False	5 ppb STD									Identified	C10[13]CH11N2[15]NO2S	SCNBimaneIS	649464	1	1	0	Internal Standard	166464	1.8	1.84	0.04	M-H	1	250.05	250.05	0.359	True	N/A	N/A	N/A	Method	N/A	N/A			Pass	Pass	Pass	N/A	Fail	98.7094	3 of 4	N/A	N/A
3	Processed	190801-1-003	Cal Std	STD 2	False	10 ppb STD									Confirmed	C11H11N3O2S	SCNBimane	239945	8.806	10	-11.94	Target Compound	63794	1.8	1.83	0.03	M-H	8.806	248.05	248.05	0.5194	True	0.293	1	819268	Method	N/A	N/A		PPB	Pass	Pass	Pass	N/A	Pass	75.0562	2 of 3	N/A	N/A
3	Processed	190801-1-003	Cal Std	STD 2	False	10 ppb STD									Confirmed	C10[13]CH11N2[15]NO2S	SCNBimaneIS	819268	1	1	0	Internal Standard	209246	1.8	1.83	0.03	M-H	1	250.05	250.05	0.6031	True	N/A	N/A	N/A	Method	N/A	N/A			Pass	Pass	Pass	N/A	Pass	96.3977	4 of 5	N/A	N/A
4	Processed	190801-1-004	Cal Std	STD 3	False	25 ppb STD									Identified	C11H11N3O2S	SCNBimane	601629	22.457	25	-10.17	Target Compound	166726	1.8	1.83	0.03	M-H	22.457	248.05	248.05	0.3963	True	0.781	1	770463	Method	N/A	N/A		PPB	Pass	Pass	Fail	N/A	Pass	56.7407	2 of 4	N/A	N/A
4	Processed	190801-1-004	Cal Std	STD 3	False	25 ppb STD									Confirmed	C10[13]CH11N2[15]NO2S	SCNBimaneIS	770463	1	1	0	Internal Standard	196505	1.8	1.83	0.03	M-H	1	250.05	250.05	0.5421	True	N/A	N/A	N/A	Method	N/A	N/A			Pass	Pass	Pass	N/A	Pass	91.8302	3 of 5	N/A	N/A
5	Processed	190801-1-005	Cal Std	STD 4	False	50 ppb STD									Confirmed	C11H11N3O2S	SCNBimane	1228263	50.341	50	0.68	Target Compound	335227	1.8	1.83	0.03	M-H	50.341	248.05	248.05	0.7039	True	1.778	1	690953	Method	N/A	N/A		PPB	Pass	Pass	Pass	N/A	Pass	81.0826	5 of 6	N/A	N/A
5	Processed	190801-1-005	Cal Std	STD 4	False	50 ppb STD									Confirmed	C10[13]CH11N2[15]NO2S	SCNBimaneIS	690953	1	1	0	Internal Standard	178573	1.8	1.83	0.03	M-H	1	250.05	250.051	1.2134	True	N/A	N/A	N/A	Method	N/A	N/A			Pass	Pass	Pass	N/A	Pass	93.1666	3 of 5	N/A	N/A
6	Processed	190801-1-006	Cal Std	STD 5	False	100 ppb STD									Confirmed	C11H11N3O2S	SCNBimane	2710952	102.446	100	2.45	Target Compound	745588	1.8	1.83	0.03	M-H	102.446	248.05	248.05	0.5809	True	3.64	1	744707	Method	N/A	N/A		PPB	Pass	Pass	Pass	N/A	Pass	91.1749	4 of 5	N/A	N/A
6	Processed	190801-1-006	Cal Std	STD 5	False	100 ppb STD									Confirmed	C10[13]CH11N2[15]NO2S	SCNBimaneIS	744707	1	1	0	Internal Standard	196114	1.8	1.83	0.03	M-H	1	250.05	250.051	1.3964	True	N/A	N/A	N/A	Method	N/A	N/A			Pass	Pass	Pass	N/A	Pass	91.1098	3 of 5	N/A	N/A
7	Processed	190801-1-007	Matrix Blank		False	Blank									Identified	C11H11N3O2S	SCNBimane	15275	1.197	N/A	N/A	Target Compound	5334	1.8	1.84	0.04	M-H	1.197	248.05	248.05	-0.834	True	0.021	1	732002	Method	N/A	N/A		PPB	Pass	Pass	Fail	N/A	Fail	100	1 of 1	N/A	N/A
7	Processed	190801-1-007	Matrix Blank		False	Blank									Confirmed	C10[13]CH11N2[15]NO2S	SCNBimaneIS	732002	1	1	N/A	Internal Standard	189227	1.8	1.83	0.03	M-H	1	250.05	250.05	0.7252	True	N/A	N/A	N/A	Method	N/A	N/A			Pass	Pass	Pass	N/A	Pass	92.006	3 of 5	N/A	N/A
8	Processed	190801-1-008	Unknown		False	A1P									NotFound		SCNBimane	N/F	N/F	N/A	N/A	Target Compound	N/F	1.8	N/F		N/A	N/F	248.05	N/F	N/F	True	N/F	1	401142	Manual	N/A	N/A		PPB	Fail	N/A	N/A	N/A	N/A	N/A		N/A	N/A
8	Processed	190801-1-008	Unknown		False	A1P									Identified	C10[13]CH11N2[15]NO2S	SCNBimaneIS	401142	1	1	N/A	Internal Standard	104107	1.8	1.83	0.03	M-H	1	250.05	250.05	0.8472	True	N/A	N/A	N/A	Method	N/A	N/A			Pass	Pass	Pass	N/A	Fail	100	3 of 3	N/A	N/A
9	Processed	190801-1-009	Unknown		False	A02P									NotFound		SCNBimane	N/F	N/F	N/A	N/A	Target Compound	N/F	1.8	N/F		N/A	N/F	248.05	N/F	N/F	True	N/F	1	171052	Manual	N/A	N/A		PPB	Fail	N/A	N/A	N/A	N/A	N/A		N/A	N/A
9	Processed	190801-1-009	Unknown		False	A02P									Identified	C10[13]CH11N2[15]NO2S	SCNBimaneIS	171052	1	1	N/A	Internal Standard	48757	1.8	1.83	0.03	M-H	1	250.05	250.05	0.7252	True	N/A	N/A	N/A	Method	N/A	N/A			Pass	Pass	Pass	N/A	Fail	66.5445	2 of 3	N/A	N/A
10	Processed	190801-1-010	Unknown		False	A03P									Identified	C11H11N3O2S	SCNBimane	7676	1.109	N/A	N/A	Target Compound	2509	1.8	1.83	0.03	M-H	1.109	248.05	248.05	-0.3418	True	0.018	1	433662	Method	N/A	N/A		PPB	Pass	Pass	Fail	N/A	Fail	100	1 of 1	N/A	N/A
10	Processed	190801-1-010	Unknown		False	A03P									Identified	C10[13]CH11N2[15]NO2S	SCNBimaneIS	433662	1	1	N/A	Internal Standard	110851	1.8	1.83	0.03	M-H	1	250.05	250.05	0.6031	True	N/A	N/A	N/A	Method	N/A	N/A			Pass	Pass	Pass	N/A	Fail	100	3 of 3	N/A	N/A
11	Processed	190801-1-011	Unknown		False	A04P									NotFound		SCNBimane	N/F	N/F	N/A	N/A	Target Compound	N/F	1.8	N/F		N/A	N/F	248.05	N/F	N/F	True	N/F	1	432724	Method	N/A	N/A		PPB	Fail	N/A	N/A	N/A	N/A	N/A		N/A	N/A
11	Processed	190801-1-011	Unknown		False	A04P									Confirmed	C10[13]CH11N2[15]NO2S	SCNBimaneIS	432724	1	1	N/A	Internal Standard	112744	1.8	1.83	0.03	M-H	1	250.05	250.05	0.176	True	N/A	N/A	N/A	Method	N/A	N/A			Pass	Pass	Pass	N/A	Pass	100	3 of 3	N/A	N/A
12	Processed	190801-1-012	Unknown		False	A05P									Identified	C11H11N3O2S	SCNBimane	53559	3.965	N/A	N/A	Target Compound	17362	1.8	1.82	0.02	M-H	3.965	248.05	248.05	0.0272	True	0.12	1	447070	Method	N/A	N/A		PPB	Pass	Pass	Fail	N/A	Fail	38.0199	1 of 2	N/A	N/A
12	Processed	190801-1-012	Unknown		False	A05P									Confirmed	C10[13]CH11N2[15]NO2S	SCNBimaneIS	447070	1	1	N/A	Internal Standard	114702	1.8	1.83	0.03	M-H	1	250.05	250.05	0.4201	True	N/A	N/A	N/A	Method	N/A	N/A			Pass	Pass	Pass	N/A	Pass	100	3 of 3	N/A	N/A
13	Processed	190801-1-013	Unknown		False	A06P									NotFound		SCNBimane	N/F	N/F	N/A	N/A	Target Compound	N/F	1.8	N/F		N/A	N/F	248.05	N/F	N/F	True	N/F	1	378218	Method	N/A	N/A		PPB	Fail	N/A	N/A	N/A	N/A	N/A		N/A	N/A
13	Processed	190801-1-013	Unknown		False	A06P									Confirmed	C10[13]CH11N2[15]NO2S	SCNBimaneIS	378218	1	1	N/A	Internal Standard	98282	1.8	1.83	0.03	M-H	1	250.05	250.05	0.4811	True	N/A	N/A	N/A	Method	N/A	N/A			Pass	Pass	Pass	N/A	Pass	66.4996	2 of 3	N/A	N/A
14	Processed	190801-1-014	Unknown		False	A07P									NotFound		SCNBimane	N/F	N/F	N/A	N/A	Target Compound	N/F	1.8	N/F		N/A	N/F	248.05	N/F	N/F	True	N/F	1	355930	Method	N/A	N/A		PPB	Fail	N/A	N/A	N/A	N/A	N/A		N/A	N/A
14	Processed	190801-1-014	Unknown		False	A07P									Identified	C10[13]CH11N2[15]NO2S	SCNBimaneIS	355930	1	1	N/A	Internal Standard	97238	1.8	1.82	0.02	M-H	1	250.05	250.05	0.298	True	N/A	N/A	N/A	Method	N/A	N/A			Pass	Pass	Pass	N/A	Fail	100	3 of 3	N/A	N/A
15	Processed	190801-1-015	Unknown		False	A08P									NotFound		SCNBimane	N/F	N/F	N/A	N/A	Target Compound	N/F	1.8	N/F		N/A	N/F	248.05	N/F	N/F	True	N/F	1	333911	Method	N/A	N/A		PPB	Fail	N/A	N/A	N/A	N/A	N/A		N/A	N/A
15	Processed	190801-1-015	Unknown		False	A08P									Identified	C10[13]CH11N2[15]NO2S	SCNBimaneIS	333911	1	1	N/A	Internal Standard	91460	1.8	1.83	0.03	M-H	1	250.05	250.05	0.0539	True	N/A	N/A	N/A	Method	N/A	N/A			Pass	Pass	Pass	N/A	Fail	100	3 of 3	N/A	N/A
16	Processed	190801-1-016	Unknown		False	A09P									Identified	C11H11N3O2S	SCNBimane	9587	1.436	N/A	N/A	Target Compound	4588	1.8	1.82	0.02	M-H	1.436	248.05	248.05	0.2733	True	0.029	1	325984	Method	N/A	N/A		PPB	Pass	Pass	Fail	N/A	Fail	100	1 of 1	N/A	N/A
16	Processed	190801-1-016	Unknown		False	A09P									Identified	C10[13]CH11N2[15]NO2S	SCNBimaneIS	325984	1	1	N/A	Internal Standard	87350	1.8	1.82	0.02	M-H	1	250.05	250.05	0.237	True	N/A	N/A	N/A	Method	N/A	N/A			Pass	Pass	Pass	N/A	Fail	66.9728	2 of 3	N/A	N/A
17	Processed	190801-1-017	Unknown		False	A10P									Identified	C11H11N3O2S	SCNBimane	11295	1.648	N/A	N/A	Target Compound	5316	1.8	1.83	0.03	M-H	1.648	248.05	248.05	-0.834	True	0.037	1	305560	Method	N/A	N/A		PPB	Pass	Pass	Fail	N/A	Fail	100	1 of 1	N/A	N/A
17	Processed	190801-1-017	Unknown		False	A10P									Identified	C10[13]CH11N2[15]NO2S	SCNBimaneIS	305560	1	1	N/A	Internal Standard	84535	1.8	1.83	0.03	M-H	1	250.05	250.05	0.298	True	N/A	N/A	N/A	Method	N/A	N/A			Pass	Pass	Pass	N/A	Fail	66.7104	2 of 3	N/A	N/A
18	Processed	190801-1-018	Unknown		False	B01P									Confirmed	C11H11N3O2S	SCNBimane	5149376	501.004	N/A	N/A	Target Compound	1409433	1.8	1.82	0.02	M-H	501.004	248.05	248.05	0.1503	True	17.888	1	287870	Method	N/A	N/A		PPB	Pass	Pass	Pass	N/A	Pass	100	5 of 5	N/A	N/A
18	Processed	190801-1-018	Unknown		False	B01P									Identified	C10[13]CH11N2[15]NO2S	SCNBimaneIS	287870	1	1	N/A	Internal Standard	79523	1.8	1.82	0.02	M-H	1	250.05	250.051	2.983	True	N/A	N/A	N/A	Method	N/A	N/A			Pass	Pass	Pass	N/A	Fail	98.8352	3 of 3	N/A	N/A
19	Processed	190801-1-019	Unknown		False	B02P									Confirmed	C11H11N3O2S	SCNBimane	5733314	548.184	N/A	N/A	Target Compound	1598266	1.8	1.83	0.03	M-H	548.184	248.05	248.05	0.2118	True	19.574	1	292899	Method	N/A	N/A		PPB	Pass	Pass	Pass	N/A	Pass	100	5 of 5	N/A	N/A
19	Processed	190801-1-019	Unknown		False	B02P									Identified	C10[13]CH11N2[15]NO2S	SCNBimaneIS	292899	1	1	N/A	Internal Standard	81019	1.8	1.83	0.03	M-H	1	250.05	250.051	2.983	True	N/A	N/A	N/A	Method	N/A	N/A			Pass	Pass	Pass	N/A	Fail	95.8729	3 of 3	N/A	N/A
20	Processed	190801-1-020	Unknown		False	B03P									Confirmed	C11H11N3O2S	SCNBimane	5132222	531.068	N/A	N/A	Target Compound	1372884	1.8	1.83	0.03	M-H	531.068	248.05	248.05	0.1503	True	18.963	1	270650	Method	N/A	N/A		PPB	Pass	Pass	Pass	N/A	Pass	100	6 of 6	N/A	N/A
20	Processed	190801-1-020	Unknown		False	B03P									Identified	C10[13]CH11N2[15]NO2S	SCNBimaneIS	270650	1	1	N/A	Internal Standard	73897	1.8	1.82	0.02	M-H	1	250.05	250.051	3.4102	True	N/A	N/A	N/A	Method	N/A	N/A			Pass	Pass	Pass	N/A	Fail	65.3027	2 of 3	N/A	N/A
21	Processed	190801-1-021	Unknown		False	C01P									Identified	C11H11N3O2S	SCNBimane	8856	1.279	N/A	N/A	Target Compound	4001	1.8	1.84	0.04	M-H	1.279	248.05	248.05	0.3963	True	0.024	1	372495	Method	N/A	N/A		PPB	Pass	Pass	Fail	N/A	Fail	100	1 of 1	N/A	N/A
21	Processed	190801-1-021	Unknown		False	C01P									Identified	C10[13]CH11N2[15]NO2S	SCNBimaneIS	372495	1	1	N/A	Internal Standard	100371	1.8	1.83	0.03	M-H	1	250.05	250.05	0.4811	True	N/A	N/A	N/A	Method	N/A	N/A			Pass	Pass	Pass	N/A	Fail	66.6359	2 of 3	N/A	N/A
22	Processed	190801-1-022	Unknown		False	C02P									NotFound		SCNBimane	N/F	N/F	N/A	N/A	Target Compound	N/F	1.8	N/F		N/A	N/F	248.05	N/F	N/F	True	N/F	1	407930	Method	N/A	N/A		PPB	Fail	N/A	N/A	N/A	N/A	N/A		N/A	N/A
22	Processed	190801-1-022	Unknown		False	C02P									Identified	C10[13]CH11N2[15]NO2S	SCNBimaneIS	407930	1	1	N/A	Internal Standard	109488	1.8	1.83	0.03	M-H	1	250.05	250.05	0.7252	True	N/A	N/A	N/A	Method	N/A	N/A			Pass	Pass	Pass	N/A	Fail	66.8737	2 of 3	N/A	N/A
23	Processed	190801-1-023	Unknown		False	C03P									NotFound		SCNBimane	N/F	N/F	N/A	N/A	Target Compound	N/F	1.8	N/F		N/A	N/F	248.05	N/F	N/F	True	N/F	1	398752	Method	N/A	N/A		PPB	Fail	N/A	N/A	N/A	N/A	N/A		N/A	N/A
23	Processed	190801-1-023	Unknown		False	C03P									Identified	C10[13]CH11N2[15]NO2S	SCNBimaneIS	398752	1	1	N/A	Internal Standard	109264	1.8	1.83	0.03	M-H	1	250.05	250.051	0.9693	True	N/A	N/A	N/A	Method	N/A	N/A			Pass	Pass	Pass	N/A	Fail	66.5538	2 of 3	N/A	N/A
24	Processed	190801-1-024	Unknown		False	D01P									Confirmed	C11H11N3O2S	SCNBimane	4744806	334.679	N/A	N/A	Target Compound	1327733	1.8	1.83	0.03	M-H	334.679	248.05	248.05	0.5194	True	11.942	1	397318	Method	N/A	N/A		PPB	Pass	Pass	Pass	N/A	Pass	100	5 of 5	N/A	N/A
24	Processed	190801-1-024	Unknown		False	D01P									Identified	C10[13]CH11N2[15]NO2S	SCNBimaneIS	397318	1	1	N/A	Internal Standard	107640	1.8	1.83	0.03	M-H	1	250.05	250.051	1.9456	True	N/A	N/A	N/A	Method	N/A	N/A			Pass	Pass	Pass	N/A	Fail	98.9301	3 of 3	N/A	N/A
25	Processed	190801-1-025	Unknown		False	D02P									Confirmed	C11H11N3O2S	SCNBimane	4988292	340.855	N/A	N/A	Target Compound	1370599	1.8	1.83	0.03	M-H	340.855	248.05	248.05	0.3348	True	12.163	1	410124	Method	N/A	N/A		PPB	Pass	Pass	Pass	N/A	Pass	100	5 of 5	N/A	N/A
25	Processed	190801-1-025	Unknown		False	D02P									Identified	C10[13]CH11N2[15]NO2S	SCNBimaneIS	410124	1	1	N/A	Internal Standard	108311	1.8	1.83	0.03	M-H	1	250.05	250.051	3.0441	True	N/A	N/A	N/A	Method	N/A	N/A			Pass	Pass	Pass	N/A	Fail	100	3 of 3	N/A	N/A
26	Processed	190801-1-026	Unknown		False	D03P									Confirmed	C11H11N3O2S	SCNBimane	4995158	337.194	N/A	N/A	Target Compound	1339841	1.8	1.83	0.03	M-H	337.194	248.05	248.05	0.5809	True	12.032	1	415156	Method	N/A	N/A		PPB	Pass	Pass	Pass	N/A	Pass	100	5 of 5	N/A	N/A
26	Processed	190801-1-026	Unknown		False	D03P									Identified	C10[13]CH11N2[15]NO2S	SCNBimaneIS	415156	1	1	N/A	Internal Standard	109752	1.8	1.83	0.03	M-H	1	250.05	250.051	3.2271	True	N/A	N/A	N/A	Method	N/A	N/A			Pass	Pass	Pass	N/A	Fail	99.8504	3 of 3	N/A	N/A
27	Processed	190801-1-027	Unknown		False	E01P									NotFound		SCNBimane	N/F	N/F	N/A	N/A	Target Compound	N/F	1.8	N/F		N/A	N/F	248.05	N/F	N/F	True	N/F	1	443821	Method	N/A	N/A		PPB	Fail	N/A	N/A	N/A	N/A	N/A		N/A	N/A
27	Processed	190801-1-027	Unknown		False	E01P									Identified	C10[13]CH11N2[15]NO2S	SCNBimaneIS	443821	1	1	N/A	Internal Standard	123204	1.8	1.83	0.03	M-H	1	250.05	250.05	0.8472	True	N/A	N/A	N/A	Method	N/A	N/A			Pass	Pass	Pass	N/A	Fail	100	3 of 3	N/A	N/A
28	Processed	190801-1-028	Unknown		False	E02P									Identified	C11H11N3O2S	SCNBimane	6366	0.997	N/A	N/A	Target Compound	3504	1.8	1.82	0.02	M-H	0.997	248.05	248.05	-1.0185	True	0.014	1	464393	Method	N/A	N/A		PPB	Pass	Pass	Fail	N/A	Fail	100	1 of 1	N/A	N/A
28	Processed	190801-1-028	Unknown		False	E02P									Identified	C10[13]CH11N2[15]NO2S	SCNBimaneIS	464393	1	1	N/A	Internal Standard	129487	1.8	1.83	0.03	M-H	1	250.05	250.05	0.5421	True	N/A	N/A	N/A	Method	N/A	N/A			Pass	Pass	Pass	N/A	Fail	100	3 of 3	N/A	N/A
29	Processed	190801-1-029	Unknown		False	E03P									NotFound		SCNBimane	N/F	N/F	N/A	N/A	Target Compound	N/F	1.8	N/F		N/A	N/F	248.05	N/F	N/F	True	N/F	1	498284	Method	N/A	N/A		PPB	Fail	N/A	N/A	N/A	N/A	N/A		N/A	N/A
29	Processed	190801-1-029	Unknown		False	E03P									Identified	C10[13]CH11N2[15]NO2S	SCNBimaneIS	498284	1	1	N/A	Internal Standard	130274	1.8	1.83	0.03	M-H	1	250.05	250.05	0.9083	True	N/A	N/A	N/A	Method	N/A	N/A			Pass	Pass	Pass	N/A	Fail	100	3 of 3	N/A	N/A
30	Processed	190801-1-030	Unknown		False	50ppb STD									Confirmed	C11H11N3O2S	SCNBimane	1544526	61.599	N/A	N/A	Target Compound	426217	1.8	1.83	0.03	M-H	61.599	248.05	248.05	0.6424	True	2.18	1	708465	Method	N/A	N/A		PPB	Pass	Pass	Pass	N/A	Pass	83.7251	5 of 6	N/A	N/A
30	Processed	190801-1-030	Unknown		False	50ppb STD									Confirmed	C10[13]CH11N2[15]NO2S	SCNBimaneIS	708465	1	1	N/A	Internal Standard	183338	1.8	1.83	0.03	M-H	1	250.05	250.051	1.0303	True	N/A	N/A	N/A	Method	N/A	N/A			Pass	Pass	Pass	N/A	Pass	98.2499	3 of 4	N/A	N/A
31	Processed	190801-1-031	Unknown		False	A0100									Identified	C11H11N3O2S	SCNBimane	5641	0.916	N/A	N/A	Target Compound	3146	1.8	1.84	0.04	M-H	0.916	248.05	248.05	0.5809	True	0.011	1	522466	Method	N/A	N/A		PPB	Pass	Pass	Fail	N/A	Fail	100	1 of 1	N/A	N/A
31	Processed	190801-1-031	Unknown		False	A0100									Identified	C10[13]CH11N2[15]NO2S	SCNBimaneIS	522466	1	1	N/A	Internal Standard	139372	1.8	1.82	0.02	M-H	1	250.05	250.05	0.7252	True	N/A	N/A	N/A	Method	N/A	N/A			Pass	Pass	Pass	N/A	Fail	100	3 of 3	N/A	N/A
32	Processed	190801-1-032	Unknown		False	A0200									Identified	C11H11N3O2S	SCNBimane	9237	1.121	N/A	N/A	Target Compound	4239	1.8	1.84	0.04	M-H	1.121	248.05	N/A	N/A	True	0.018	1	509552	Method	N/A	N/A		PPB	Pass	Pass	Fail	N/A	Fail	100	1 of 1	N/A	N/A
32	Processed	190801-1-032	Unknown		False	A0200									Identified	C10[13]CH11N2[15]NO2S	SCNBimaneIS	509552	1	1	N/A	Internal Standard	132155	1.8	1.83	0.03	M-H	1	250.05	250.05	0.4811	True	N/A	N/A	N/A	Method	N/A	N/A			Pass	Pass	Pass	N/A	Fail	66.8288	2 of 3	N/A	N/A
33	Processed	190801-1-033	Unknown		False	A0300									Identified	C11H11N3O2S	SCNBimane	8104	1.031	N/A	N/A	Target Compound	3725	1.8	1.83	0.03	M-H	1.031	248.05	N/A	N/A	True	0.015	1	543266	Method	N/A	N/A		PPB	Pass	Pass	Fail	N/A	Fail	100	1 of 1	N/A	N/A
33	Processed	190801-1-033	Unknown		False	A0300									Identified	C10[13]CH11N2[15]NO2S	SCNBimaneIS	543266	1	1	N/A	Internal Standard	143614	1.8	1.83	0.03	M-H	1	250.05	250.05	0.4811	True	N/A	N/A	N/A	Method	N/A	N/A			Pass	Pass	Pass	N/A	Fail	100	3 of 3	N/A	N/A
34	Processed	190801-1-034	Unknown		False	A0400									NotFound		SCNBimane	N/F	N/F	N/A	N/A	Target Compound	N/F	1.8	N/F		N/A	N/F	248.05	N/F	N/F	True	N/F	1	524885	Method	N/A	N/A		PPB	Fail	N/A	N/A	N/A	N/A	N/A		N/A	N/A
34	Processed	190801-1-034	Unknown		False	A0400									Identified	C10[13]CH11N2[15]NO2S	SCNBimaneIS	524885	1	1	N/A	Internal Standard	137559	1.8	1.83	0.03	M-H	1	250.05	250.05	0.237	True	N/A	N/A	N/A	Method	N/A	N/A			Pass	Pass	Pass	N/A	Fail	100	3 of 3	N/A	N/A
35	Processed	190801-1-035	Unknown		False	A0500									NotFound		SCNBimane	N/F	N/F	N/A	N/A	Target Compound	N/F	1.8	N/F		N/A	N/F	248.05	N/F	N/F	True	N/F	1	527421	Method	N/A	N/A		PPB	Fail	N/A	N/A	N/A	N/A	N/A		N/A	N/A
35	Processed	190801-1-035	Unknown		False	A0500									Identified	C10[13]CH11N2[15]NO2S	SCNBimaneIS	527421	1	1	N/A	Internal Standard	142548	1.8	1.83	0.03	M-H	1	250.05	250.05	0.237	True	N/A	N/A	N/A	Method	N/A	N/A			Pass	Pass	Pass	N/A	Fail	100	3 of 3	N/A	N/A
36	Processed	190801-1-036	Unknown		False	A0600									Identified	C11H11N3O2S	SCNBimane	5031	0.901	N/A	N/A	Target Compound	3250	1.8	1.84	0.04	M-H	0.901	248.05	248.05	0.2733	True	0.01	1	489446	Method	N/A	N/A		PPB	Pass	Pass	Fail	N/A	Fail	100	1 of 1	N/A	N/A
36	Processed	190801-1-036	Unknown		False	A0600									Identified	C10[13]CH11N2[15]NO2S	SCNBimaneIS	489446	1	1	N/A	Internal Standard	132520	1.8	1.83	0.03	M-H	1	250.05	250.05	0.7862	True	N/A	N/A	N/A	Method	N/A	N/A			Pass	Pass	Pass	N/A	Fail	66.8317	2 of 3	N/A	N/A
37	Processed	190801-1-037	Unknown		False	A0700									NotFound		SCNBimane	N/F	N/F	N/A	N/A	Target Compound	N/F	1.8	N/F		N/A	N/F	248.05	N/F	N/F	True	N/F	1	542412	Method	N/A	N/A		PPB	Fail	N/A	N/A	N/A	N/A	N/A		N/A	N/A
37	Processed	190801-1-037	Unknown		False	A0700									Identified	C10[13]CH11N2[15]NO2S	SCNBimaneIS	542412	1	1	N/A	Internal Standard	144969	1.8	1.84	0.04	M-H	1	250.05	250.05	0.7862	True	N/A	N/A	N/A	Method	N/A	N/A			Pass	Pass	Pass	N/A	Fail	66.7618	2 of 3	N/A	N/A
38	Processed	190801-1-038	Unknown		False	A0800									NotFound		SCNBimane	N/F	N/F	N/A	N/A	Target Compound	N/F	1.8	N/F		N/A	N/F	248.05	N/F	N/F	True	N/F	1	476352	Method	N/A	N/A		PPB	Fail	N/A	N/A	N/A	N/A	N/A		N/A	N/A
38	Processed	190801-1-038	Unknown		False	A0800									Identified	C10[13]CH11N2[15]NO2S	SCNBimaneIS	476352	1	1	N/A	Internal Standard	137672	1.8	1.83	0.03	M-H	1	250.05	250.05	0.8472	True	N/A	N/A	N/A	Method	N/A	N/A			Pass	Pass	Pass	N/A	Fail	66.4417	2 of 3	N/A	N/A
39	Processed	190801-1-039	Unknown		False	A0900									Identified	C11H11N3O2S	SCNBimane	6737	0.987	N/A	N/A	Target Compound	4349	1.8	1.82	0.02	M-H	0.987	248.05	248.05	-0.0343	True	0.013	1	504090	Method	N/A	N/A		PPB	Pass	Pass	Fail	N/A	Fail	100	1 of 1	N/A	N/A
39	Processed	190801-1-039	Unknown		False	A0900									Identified	C10[13]CH11N2[15]NO2S	SCNBimaneIS	504090	1	1	N/A	Internal Standard	135581	1.8	1.83	0.03	M-H	1	250.05	250.05	0.4201	True	N/A	N/A	N/A	Method	N/A	N/A			Pass	Pass	Pass	N/A	Fail	100	3 of 3	N/A	N/A
40	Processed	190801-1-040	Unknown		False	A1000									Identified	C11H11N3O2S	SCNBimane	7372	0.994	N/A	N/A	Target Compound	2620	1.8	1.84	0.04	M-H	0.994	248.05	248.05	0.3348	True	0.014	1	541936	Method	N/A	N/A		PPB	Pass	Pass	Fail	N/A	Fail	100	1 of 1	N/A	N/A
40	Processed	190801-1-040	Unknown		False	A1000									Identified	C10[13]CH11N2[15]NO2S	SCNBimaneIS	541936	1	1	N/A	Internal Standard	141894	1.8	1.83	0.03	M-H	1	250.05	250.05	0.359	True	N/A	N/A	N/A	Method	N/A	N/A			Pass	Pass	Pass	N/A	Fail	100	3 of 3	N/A	N/A
41	Processed	190801-1-041	Unknown		False	B0100									Confirmed	C11H11N3O2S	SCNBimane	6105026	433.484	N/A	N/A	Target Compound	1708231	1.8	1.83	0.03	M-H	433.484	248.05	248.05	0.6424	True	15.474	1	394530	Method	N/A	N/A		PPB	Pass	Pass	Pass	N/A	Pass	100	5 of 5	N/A	N/A
41	Processed	190801-1-041	Unknown		False	B0100									Identified	C10[13]CH11N2[15]NO2S	SCNBimaneIS	394530	1	1	N/A	Internal Standard	118893	1.8	1.83	0.03	M-H	1	250.05	250.051	2.5559	True	N/A	N/A	N/A	Method	N/A	N/A			Pass	Pass	Pass	N/A	Fail	98.5701	3 of 3	N/A	N/A
42	Processed	190801-1-042	Unknown		False	B0200									Confirmed	C11H11N3O2S	SCNBimane	8208485	528.404	N/A	N/A	Target Compound	2285944	1.8	1.83	0.03	M-H	528.404	248.05	248.05	0.4578	True	18.867	1	435064	Method	N/A	N/A		PPB	Pass	Pass	Pass	N/A	Pass	100	6 of 6	N/A	N/A
42	Processed	190801-1-042	Unknown		False	B0200									Confirmed	C10[13]CH11N2[15]NO2S	SCNBimaneIS	435064	1	1	N/A	Internal Standard	113105	1.8	1.83	0.03	M-H	1	250.05	250.051	4.0204	True	N/A	N/A	N/A	Method	N/A	N/A			Pass	Pass	Pass	N/A	Pass	65.2013	2 of 3	N/A	N/A
43	Processed	190801-1-043	Unknown		False	B0300									Confirmed	C11H11N3O2S	SCNBimane	7385552	437.976	N/A	N/A	Target Compound	2021811	1.8	1.83	0.03	M-H	437.976	248.05	248.05	0.5194	True	15.635	1	472381	Method	N/A	N/A		PPB	Pass	Pass	Pass	N/A	Pass	100	5 of 5	N/A	N/A
43	Processed	190801-1-043	Unknown		False	B0300									Identified	C10[13]CH11N2[15]NO2S	SCNBimaneIS	472381	1	1	N/A	Internal Standard	125031	1.8	1.83	0.03	M-H	1	250.05	250.051	2.922	True	N/A	N/A	N/A	Method	N/A	N/A			Pass	Pass	Pass	N/A	Fail	99.6765	3 of 3	N/A	N/A
44	Processed	190801-1-044	Unknown		False	C0100									NotFound		SCNBimane	N/F	N/F	N/A	N/A	Target Compound	N/F	1.8	N/F		N/A	N/F	248.05	N/F	N/F	True	N/F	1	536862	Method	N/A	N/A		PPB	Fail	N/A	N/A	N/A	N/A	N/A		N/A	N/A
44	Processed	190801-1-044	Unknown		False	C0100									Identified	C10[13]CH11N2[15]NO2S	SCNBimaneIS	536862	1	1	N/A	Internal Standard	142577	1.8	1.83	0.03	M-H	1	250.05	250.05	0.6031	True	N/A	N/A	N/A	Method	N/A	N/A			Pass	Pass	Pass	N/A	Fail	100	3 of 3	N/A	N/A
45	Processed	190801-1-045	Unknown		False	C0200									NotFound		SCNBimane	N/F	N/F	N/A	N/A	Target Compound	N/F	1.8	N/F		N/A	N/F	248.05	N/F	N/F	True	N/F	1	542226	Method	N/A	N/A		PPB	Fail	N/A	N/A	N/A	N/A	N/A		N/A	N/A
45	Processed	190801-1-045	Unknown		False	C0200									Identified	C10[13]CH11N2[15]NO2S	SCNBimaneIS	542226	1	1	N/A	Internal Standard	147764	1.8	1.83	0.03	M-H	1	250.05	250.05	0.237	True	N/A	N/A	N/A	Method	N/A	N/A			Pass	Pass	Pass	N/A	Fail	66.6765	2 of 3	N/A	N/A
46	Processed	190801-1-046	Unknown		False	C0300									NotFound		SCNBimane	N/F	N/F	N/A	N/A	Target Compound	N/F	1.8	N/F		N/A	N/F	248.05	N/F	N/F	True	N/F	1	556600	Method	N/A	N/A		PPB	Fail	N/A	N/A	N/A	N/A	N/A		N/A	N/A
46	Processed	190801-1-046	Unknown		False	C0300									Identified	C10[13]CH11N2[15]NO2S	SCNBimaneIS	556600	1	1	N/A	Internal Standard	149938	1.8	1.83	0.03	M-H	1	250.05	250.05	0.6642	True	N/A	N/A	N/A	Method	N/A	N/A			Pass	Pass	Pass	N/A	Fail	66.6866	2 of 3	N/A	N/A
47	Processed	190801-1-047	Unknown		False	D0100									Confirmed	C11H11N3O2S	SCNBimane	7437815	526.823	N/A	N/A	Target Compound	2078109	1.8	1.83	0.03	M-H	526.823	248.05	248.05	0.2118	True	18.811	1	395401	Method	N/A	N/A		PPB	Pass	Pass	Pass	N/A	Pass	100	5 of 5	N/A	N/A
47	Processed	190801-1-047	Unknown		False	D0100									Identified	C10[13]CH11N2[15]NO2S	SCNBimaneIS	395401	1	1	N/A	Internal Standard	97472	1.8	1.83	0.03	M-H	1	250.05	250.051	2.861	True	N/A	N/A	N/A	Method	N/A	N/A			Pass	Pass	Pass	N/A	Fail	65.0264	2 of 3	N/A	N/A
48	Processed	190801-1-048	Unknown		False	D0200									Confirmed	C11H11N3O2S	SCNBimane	7234994	489.505	N/A	N/A	Target Compound	1975997	1.8	1.83	0.03	M-H	489.505	248.05	248.05	0.2118	True	17.477	1	413978	Method	N/A	N/A		PPB	Pass	Pass	Pass	N/A	Pass	100	5 of 5	N/A	N/A
48	Processed	190801-1-048	Unknown		False	D0200									Identified	C10[13]CH11N2[15]NO2S	SCNBimaneIS	413978	1	1	N/A	Internal Standard	111990	1.8	1.83	0.03	M-H	1	250.05	250.051	2.983	True	N/A	N/A	N/A	Method	N/A	N/A			Pass	Pass	Pass	N/A	Fail	64.8363	2 of 3	N/A	N/A
49	Processed	190801-1-049	Unknown		False	D0300									Confirmed	C11H11N3O2S	SCNBimane	8251265	479.011	N/A	N/A	Target Compound	2290918	1.8	1.83	0.03	M-H	479.011	248.05	248.05	0.0888	True	17.102	1	482484	Method	N/A	N/A		PPB	Pass	Pass	Pass	N/A	Pass	100	5 of 5	N/A	N/A
49	Processed	190801-1-049	Unknown		False	D0300									Confirmed	C10[13]CH11N2[15]NO2S	SCNBimaneIS	482484	1	1	N/A	Internal Standard	130978	1.8	1.83	0.03	M-H	1	250.05	250.051	3.0441	True	N/A	N/A	N/A	Method	N/A	N/A			Pass	Pass	Pass	N/A	Pass	100	3 of 3	N/A	N/A
50	Processed	190801-1-050	Unknown		False	E0100									NotFound		SCNBimane	N/F	N/F	N/A	N/A	Target Compound	N/F	1.8	N/F		N/A	N/F	248.05	N/F	N/F	True	N/F	1	555812	Method	N/A	N/A		PPB	Fail	N/A	N/A	N/A	N/A	N/A		N/A	N/A
50	Processed	190801-1-050	Unknown		False	E0100									Confirmed	C10[13]CH11N2[15]NO2S	SCNBimaneIS	555812	1	1	N/A	Internal Standard	157534	1.8	1.83	0.03	M-H	1	250.05	250.05	0.6642	True	N/A	N/A	N/A	Method	N/A	N/A			Pass	Pass	Pass	N/A	Pass	67.018	2 of 3	N/A	N/A
51	Processed	190801-1-051	Unknown		False	E0200									NotFound		SCNBimane	N/F	N/F	N/A	N/A	Target Compound	N/F	1.8	N/F		N/A	N/F	248.05	N/F	N/F	True	N/F	1	571646	Method	N/A	N/A		PPB	Fail	N/A	N/A	N/A	N/A	N/A		N/A	N/A
51	Processed	190801-1-051	Unknown		False	E0200									Identified	C10[13]CH11N2[15]NO2S	SCNBimaneIS	571646	1	1	N/A	Internal Standard	153657	1.8	1.83	0.03	M-H	1	250.05	250.05	0.6031	True	N/A	N/A	N/A	Method	N/A	N/A			Pass	Pass	Pass	N/A	Fail	100	3 of 3	N/A	N/A
52	Processed	190801-1-052	Unknown		False	E0300									NotFound		SCNBimane	N/F	N/F	N/A	N/A	Target Compound	N/F	1.8	N/F		N/A	N/F	248.05	N/F	N/F	True	N/F	1	658531	Method	N/A	N/A		PPB	Fail	N/A	N/A	N/A	N/A	N/A		N/A	N/A
52	Processed	190801-1-052	Unknown		False	E0300									Confirmed	C10[13]CH11N2[15]NO2S	SCNBimaneIS	658531	1	1	N/A	Internal Standard	172886	1.8	1.83	0.03	M-H	1	250.05	250.05	0.7252	True	N/A	N/A	N/A	Method	N/A	N/A			Pass	Pass	Pass	N/A	Pass	66.7497	2 of 3	N/A	N/A
53	Processed	190801-1-053	Unknown		False	25ppb STD									Confirmed	C11H11N3O2S	SCNBimane	949907	31.807	N/A	N/A	Target Compound	263860	1.8	1.83	0.03	M-H	31.807	248.05	248.05	0.3963	True	1.115	1	851863	Method	N/A	N/A		PPB	Pass	Pass	Pass	N/A	Pass	62.6773	2 of 4	N/A	N/A
53	Processed	190801-1-053	Unknown		False	25ppb STD									Confirmed	C10[13]CH11N2[15]NO2S	SCNBimaneIS	851863	1	1	N/A	Internal Standard	218746	1.8	1.83	0.03	M-H	1	250.05	250.05	0.9083	True	N/A	N/A	N/A	Method	N/A	N/A			Pass	Pass	Pass	N/A	Pass	98.2518	3 of 4	N/A	N/A
54	Processed	190801-1-054	Unknown		False	A0102									Identified	C11H11N3O2S	SCNBimane	545203	26.692	N/A	N/A	Target Compound	151857	1.8	1.83	0.03	M-H	26.692	248.05	248.05	0.0888	True	0.932	1	584835	Method	N/A	N/A		PPB	Pass	Pass	Fail	N/A	Pass	56.4297	2 of 3	N/A	N/A
54	Processed	190801-1-054	Unknown		False	A0102									Confirmed	C10[13]CH11N2[15]NO2S	SCNBimaneIS	584835	1	1	N/A	Internal Standard	158946	1.8	1.83	0.03	M-H	1	250.05	250.05	0.4201	True	N/A	N/A	N/A	Method	N/A	N/A			Pass	Pass	Pass	N/A	Pass	100	3 of 3	N/A	N/A
55	Processed	190801-1-055	Unknown		False	A0202									Confirmed	C11H11N3O2S	SCNBimane	653738	29.213	N/A	N/A	Target Compound	189867	1.8	1.83	0.03	M-H	29.213	248.05	248.05	0.0888	True	1.022	1	639445	Method	N/A	N/A		PPB	Pass	Pass	Pass	N/A	Pass	59.9856	2 of 3	N/A	N/A
55	Processed	190801-1-055	Unknown		False	A0202									Identified	C10[13]CH11N2[15]NO2S	SCNBimaneIS	639445	1	1	N/A	Internal Standard	172410	1.8	1.83	0.03	M-H	1	250.05	250.05	0.6642	True	N/A	N/A	N/A	Method	N/A	N/A			Pass	Pass	Pass	N/A	Fail	100	3 of 3	N/A	N/A
56	Processed	190801-1-056	Unknown		False	A0302									Confirmed	C11H11N3O2S	SCNBimane	577372	27.937	N/A	N/A	Target Compound	170780	1.8	1.83	0.03	M-H	27.937	248.05	248.05	0.3348	True	0.977	1	591125	Method	N/A	N/A		PPB	Pass	Pass	Pass	N/A	Pass	60.5512	2 of 3	N/A	N/A
56	Processed	190801-1-056	Unknown		False	A0302									Identified	C10[13]CH11N2[15]NO2S	SCNBimaneIS	591125	1	1	N/A	Internal Standard	152954	1.8	1.83	0.03	M-H	1	250.05	250.05	0.0539	True	N/A	N/A	N/A	Method	N/A	N/A			Pass	Pass	Pass	N/A	Fail	66.7666	2 of 3	N/A	N/A
57	Processed	190801-1-057	Unknown		False	A0402									Confirmed	C11H11N3O2S	SCNBimane	872368	43.131	N/A	N/A	Target Compound	243574	1.8	1.82	0.02	M-H	43.131	248.05	248.05	0.2118	True	1.52	1	573960	Method	N/A	N/A		PPB	Pass	Pass	Pass	N/A	Pass	75.0072	2 of 3	N/A	N/A
57	Processed	190801-1-057	Unknown		False	A0402									Identified	C10[13]CH11N2[15]NO2S	SCNBimaneIS	573960	1	1	N/A	Internal Standard	149627	1.8	1.82	0.02	M-H	1	250.05	250.051	1.0913	True	N/A	N/A	N/A	Method	N/A	N/A			Pass	Pass	Pass	N/A	Fail	100	3 of 3	N/A	N/A
58	Processed	190801-1-058	Unknown		False	A0502									Confirmed	C11H11N3O2S	SCNBimane	689266	30.9	N/A	N/A	Target Compound	190285	1.8	1.82	0.02	M-H	30.9	248.05	248.05	0.2118	True	1.083	1	636634	Method	N/A	N/A		PPB	Pass	Pass	Pass	N/A	Pass	64.6961	2 of 3	N/A	N/A
58	Processed	190801-1-058	Unknown		False	A0502									Confirmed	C10[13]CH11N2[15]NO2S	SCNBimaneIS	636634	1	1	N/A	Internal Standard	174393	1.8	1.82	0.02	M-H	1	250.05	250.05	0.8472	True	N/A	N/A	N/A	Method	N/A	N/A			Pass	Pass	Pass	N/A	Pass	100	3 of 3	N/A	N/A
59	Processed	190801-1-059	Unknown		False	A0602									Confirmed	C11H11N3O2S	SCNBimane	1031818	50.227	N/A	N/A	Target Compound	286837	1.8	1.83	0.03	M-H	50.227	248.05	248.05	-0.1573	True	1.774	1	581776	Method	N/A	N/A		PPB	Pass	Pass	Pass	N/A	Pass	79.965	2 of 3	N/A	N/A
59	Processed	190801-1-059	Unknown		False	A0602									Identified	C10[13]CH11N2[15]NO2S	SCNBimaneIS	581776	1	1	N/A	Internal Standard	157667	1.8	1.83	0.03	M-H	1	250.05	250.05	0.4811	True	N/A	N/A	N/A	Method	N/A	N/A			Pass	Pass	Pass	N/A	Fail	100	3 of 3	N/A	N/A
60	Processed	190801-1-060	Unknown		False	A0702									Confirmed	C11H11N3O2S	SCNBimane	657629	32.287	N/A	N/A	Target Compound	178946	1.8	1.82	0.02	M-H	32.287	248.05	248.05	0.6424	True	1.132	1	580806	Method	N/A	N/A		PPB	Pass	Pass	Pass	N/A	Pass	66.2457	2 of 3	N/A	N/A
60	Processed	190801-1-060	Unknown		False	A0702									Identified	C10[13]CH11N2[15]NO2S	SCNBimaneIS	580806	1	1	N/A	Internal Standard	158060	1.8	1.82	0.02	M-H	1	250.05	250.05	0.6642	True	N/A	N/A	N/A	Method	N/A	N/A			Pass	Pass	Pass	N/A	Fail	66.6767	2 of 3	N/A	N/A
61	Processed	190801-1-061	Unknown		False	A0802									Confirmed	C11H11N3O2S	SCNBimane	777539	38.09	N/A	N/A	Target Compound	212433	1.8	1.82	0.02	M-H	38.09	248.05	248.05	0.5809	True	1.34	1	580382	Method	N/A	N/A		PPB	Pass	Pass	Pass	N/A	Pass	70.736	2 of 3	N/A	N/A
61	Processed	190801-1-061	Unknown		False	A0802									Identified	C10[13]CH11N2[15]NO2S	SCNBimaneIS	580382	1	1	N/A	Internal Standard	162701	1.8	1.83	0.03	M-H	1	250.05	250.05	0.6031	True	N/A	N/A	N/A	Method	N/A	N/A			Pass	Pass	Pass	N/A	Fail	100	3 of 3	N/A	N/A
62	Processed	190801-1-062	Unknown		False	A0902									Confirmed	C11H11N3O2S	SCNBimane	1671799	78.038	N/A	N/A	Target Compound	490308	1.8	1.83	0.03	M-H	78.038	248.05	248.05	0.2733	True	2.768	1	604027	Method	N/A	N/A		PPB	Pass	Pass	Pass	N/A	Pass	86.0269	2 of 4	N/A	N/A
62	Processed	190801-1-062	Unknown		False	A0902									Identified	C10[13]CH11N2[15]NO2S	SCNBimaneIS	604027	1	1	N/A	Internal Standard	164471	1.8	1.83	0.03	M-H	1	250.05	250.05	0.9083	True	N/A	N/A	N/A	Method	N/A	N/A			Pass	Pass	Pass	N/A	Fail	100	3 of 3	N/A	N/A
63	Processed	190801-1-063	Unknown		False	A1020									Confirmed	C11H11N3O2S	SCNBimane	596539	29.04	N/A	N/A	Target Compound	160600	1.8	1.83	0.03	M-H	29.04	248.05	248.05	0.2733	True	1.016	1	587043	Method	N/A	N/A		PPB	Pass	Pass	Pass	N/A	Pass	77.7899	2 of 3	N/A	N/A
63	Processed	190801-1-063	Unknown		False	A1020									Identified	C10[13]CH11N2[15]NO2S	SCNBimaneIS	587043	1	1	N/A	Internal Standard	159525	1.8	1.83	0.03	M-H	1	250.05	250.051	1.1523	True	N/A	N/A	N/A	Method	N/A	N/A			Pass	Pass	Pass	N/A	Fail	66.7363	2 of 3	N/A	N/A
64	Processed	190801-1-064	Unknown		False	B0102									Confirmed	C11H11N3O2S	SCNBimane	7285168	336.501	N/A	N/A	Target Compound	2060899	1.8	1.82	0.02	M-H	336.501	248.05	248.05	0.5194	True	12.007	1	606733	Method	N/A	N/A		PPB	Pass	Pass	Pass	N/A	Pass	100	5 of 5	N/A	N/A
64	Processed	190801-1-064	Unknown		False	B0102									Identified	C10[13]CH11N2[15]NO2S	SCNBimaneIS	606733	1	1	N/A	Internal Standard	164339	1.8	1.82	0.02	M-H	1	250.05	250.051	2.5559	True	N/A	N/A	N/A	Method	N/A	N/A			Pass	Pass	Pass	N/A	Fail	65.697	2 of 3	N/A	N/A
65	Processed	190801-1-065	Unknown		False	B0202									Confirmed	C11H11N3O2S	SCNBimane	7442937	363.853	N/A	N/A	Target Compound	2074640	1.8	1.83	0.03	M-H	363.853	248.05	248.05	0.5809	True	12.985	1	573196	Method	N/A	N/A		PPB	Pass	Pass	Pass	N/A	Pass	100	5 of 5	N/A	N/A
65	Processed	190801-1-065	Unknown		False	B0202									Confirmed	C10[13]CH11N2[15]NO2S	SCNBimaneIS	573196	1	1	N/A	Internal Standard	168797	1.8	1.83	0.03	M-H	1	250.05	250.051	2.6169	True	N/A	N/A	N/A	Method	N/A	N/A			Pass	Pass	Pass	N/A	Pass	100	3 of 3	N/A	N/A
66	Processed	190801-1-066	Unknown		False	B0302									Confirmed	C11H11N3O2S	SCNBimane	7535299	403.061	N/A	N/A	Target Compound	2053122	1.8	1.82	0.02	M-H	403.061	248.05	248.05	0.3348	True	14.387	1	523773	Method	N/A	N/A		PPB	Pass	Pass	Pass	N/A	Pass	100	5 of 5	N/A	N/A
66	Processed	190801-1-066	Unknown		False	B0302									Identified	C10[13]CH11N2[15]NO2S	SCNBimaneIS	523773	1	1	N/A	Internal Standard	146275	1.8	1.83	0.03	M-H	1	250.05	250.051	2.1897	True	N/A	N/A	N/A	Method	N/A	N/A			Pass	Pass	Pass	N/A	Fail	99.0972	3 of 3	N/A	N/A
67	Processed	190801-1-067	Unknown		False	C0102									NotFound		SCNBimane	N/F	N/F	N/A	N/A	Target Compound	N/F	1.8	N/F		N/A	N/F	248.05	N/F	N/F	True	N/F	1	639239	Method	N/A	N/A		PPB	Fail	N/A	N/A	N/A	N/A	N/A		N/A	N/A
67	Processed	190801-1-067	Unknown		False	C0102									Identified	C10[13]CH11N2[15]NO2S	SCNBimaneIS	639239	1	1	N/A	Internal Standard	163470	1.8	1.83	0.03	M-H	1	250.05	250.05	0.5421	True	N/A	N/A	N/A	Method	N/A	N/A			Pass	Pass	Pass	N/A	Fail	100	3 of 3	N/A	N/A
68	Processed	190801-1-068	Unknown		False	C0202									NotFound		SCNBimane	N/F	N/F	N/A	N/A	Target Compound	N/F	1.8	N/F		N/A	N/F	248.05	N/F	N/F	True	N/F	1	655060	Method	N/A	N/A		PPB	Fail	N/A	N/A	N/A	N/A	N/A		N/A	N/A
68	Processed	190801-1-068	Unknown		False	C0202									Confirmed	C10[13]CH11N2[15]NO2S	SCNBimaneIS	655060	1	1	N/A	Internal Standard	176786	1.8	1.83	0.03	M-H	1	250.05	250.05	0.115	True	N/A	N/A	N/A	Method	N/A	N/A			Pass	Pass	Pass	N/A	Pass	100	3 of 3	N/A	N/A
69	Processed	190801-1-069	Unknown		False	C0302									NotFound		SCNBimane	N/F	N/F	N/A	N/A	Target Compound	N/F	1.8	N/F		N/A	N/F	248.05	N/F	N/F	True	N/F	1	680683	Method	N/A	N/A		PPB	Fail	N/A	N/A	N/A	N/A	N/A		N/A	N/A
69	Processed	190801-1-069	Unknown		False	C0302									Identified	C10[13]CH11N2[15]NO2S	SCNBimaneIS	680683	1	1	N/A	Internal Standard	173874	1.8	1.83	0.03	M-H	1	250.05	250.05	0.7252	True	N/A	N/A	N/A	Method	N/A	N/A			Pass	Pass	Pass	N/A	Fail	100	3 of 3	N/A	N/A
70	Processed	190801-1-070	Unknown		False	D0102									Confirmed	C11H11N3O2S	SCNBimane	8464423	461.961	N/A	N/A	Target Compound	2327699	1.8	1.83	0.03	M-H	461.961	248.05	248.05	0.2118	True	16.492	1	513240	Method	N/A	N/A		PPB	Pass	Pass	Pass	N/A	Pass	100	5 of 5	N/A	N/A
70	Processed	190801-1-070	Unknown		False	D0102									Identified	C10[13]CH11N2[15]NO2S	SCNBimaneIS	513240	1	1	N/A	Internal Standard	147938	1.8	1.83	0.03	M-H	1	250.05	250.051	2.861	True	N/A	N/A	N/A	Method	N/A	N/A			Pass	Pass	Pass	N/A	Fail	65.5407	2 of 3	N/A	N/A
71	Processed	190801-1-071	Unknown		False	D0202									Confirmed	C11H11N3O2S	SCNBimane	7711474	440.222	N/A	N/A	Target Compound	2144117	1.8	1.83	0.03	M-H	440.222	248.05	248.05	0.0888	True	15.715	1	490707	Method	N/A	N/A		PPB	Pass	Pass	Pass	N/A	Pass	100	6 of 6	N/A	N/A
71	Processed	190801-1-071	Unknown		False	D0202									Identified	C10[13]CH11N2[15]NO2S	SCNBimaneIS	490707	1	1	N/A	Internal Standard	127823	1.8	1.83	0.03	M-H	1	250.05	250.051	2.7389	True	N/A	N/A	N/A	Method	N/A	N/A			Pass	Pass	Pass	N/A	Fail	100	3 of 3	N/A	N/A
72	Processed	190801-1-072	Unknown		False	D0302									Confirmed	C11H11N3O2S	SCNBimane	10122879	567.834	N/A	N/A	Target Compound	2743910	1.8	1.83	0.03	M-H	567.834	248.05	248.05	0.0888	True	20.277	1	499233	Method	N/A	N/A		PPB	Pass	Pass	Pass	N/A	Pass	100	5 of 5	N/A	N/A
72	Processed	190801-1-072	Unknown		False	D0302									Confirmed	C10[13]CH11N2[15]NO2S	SCNBimaneIS	499233	1	1	N/A	Internal Standard	134800	1.8	1.82	0.02	M-H	1	250.05	250.051	3.3492	True	N/A	N/A	N/A	Method	N/A	N/A			Pass	Pass	Pass	N/A	Pass	77.283	2 of 3	N/A	N/A
73	Processed	190801-1-073	Unknown		False	E0102									NotFound		SCNBimane	N/F	N/F	N/A	N/A	Target Compound	N/F	1.8	N/F		N/A	N/F	248.05	N/F	N/F	True	N/F	1	776431	Method	N/A	N/A		PPB	Fail	N/A	N/A	N/A	N/A	N/A		N/A	N/A
73	Processed	190801-1-073	Unknown		False	E0102									Identified	C10[13]CH11N2[15]NO2S	SCNBimaneIS	776431	1	1	N/A	Internal Standard	196527	1.8	1.83	0.03	M-H	1	250.05	250.05	0.4811	True	N/A	N/A	N/A	Method	N/A	N/A			Pass	Pass	Pass	N/A	Fail	100	3 of 3	N/A	N/A
74	Processed	190801-1-074	Unknown		False	E0202									NotFound		SCNBimane	N/F	N/F	N/A	N/A	Target Compound	N/F	1.8	N/F		N/A	N/F	248.05	N/F	N/F	True	N/F	1	748105	Method	N/A	N/A		PPB	Fail	N/A	N/A	N/A	N/A	N/A		N/A	N/A
74	Processed	190801-1-074	Unknown		False	E0202									Confirmed	C10[13]CH11N2[15]NO2S	SCNBimaneIS	748105	1	1	N/A	Internal Standard	205242	1.8	1.82	0.02	M-H	1	250.05	250.05	0.237	True	N/A	N/A	N/A	Method	N/A	N/A			Pass	Pass	Pass	N/A	Pass	100	3 of 3	N/A	N/A
75	Processed	190801-1-075	Unknown		False	E0302									NotFound		SCNBimane	N/F	N/F	N/A	N/A	Target Compound	N/F	1.8	N/F		N/A	N/F	248.05	N/F	N/F	True	N/F	1	718769	Method	N/A	N/A		PPB	Fail	N/A	N/A	N/A	N/A	N/A		N/A	N/A
75	Processed	190801-1-075	Unknown		False	E0302									Confirmed	C10[13]CH11N2[15]NO2S	SCNBimaneIS	718769	1	1	N/A	Internal Standard	194073	1.8	1.82	0.02	M-H	1	250.05	250.05	0.6031	True	N/A	N/A	N/A	Method	N/A	N/A			Pass	Pass	Pass	N/A	Pass	100	3 of 3	N/A	N/A
76	Processed	190801-1-076	Unknown		False	10 ppb STD									Confirmed	C11H11N3O2S	SCNBimane	414662	12.109	N/A	N/A	Target Compound	119167	1.8	1.83	0.03	M-H	12.109	248.05	248.05	0.2733	True	0.411	1	1009096	Method	N/A	N/A		PPB	Pass	Pass	Pass	N/A	Pass	73.2509	2 of 4	N/A	N/A
76	Processed	190801-1-076	Unknown		False	10 ppb STD									Confirmed	C10[13]CH11N2[15]NO2S	SCNBimaneIS	1009096	1	1	N/A	Internal Standard	259025	1.8	1.83	0.03	M-H	1	250.05	250.05	0.6642	True	N/A	N/A	N/A	Method	N/A	N/A			Pass	Pass	Pass	N/A	Pass	98.7253	3 of 4	N/A	N/A
77	Processed	190801-1-077	Unknown		False	A0104									Confirmed	C11H11N3O2S	SCNBimane	345672	12.705	N/A	N/A	Target Compound	111480	1.8	1.83	0.03	M-H	12.705	248.05	248.05	-0.2188	True	0.432	1	799693	Method	N/A	N/A		PPB	Pass	Pass	Pass	N/A	Pass	62.3039	2 of 3	N/A	N/A
77	Processed	190801-1-077	Unknown		False	A0104									Confirmed	C10[13]CH11N2[15]NO2S	SCNBimaneIS	799693	1	1	N/A	Internal Standard	212748	1.8	1.82	0.02	M-H	1	250.05	250.05	0.115	True	N/A	N/A	N/A	Method	N/A	N/A			Pass	Pass	Pass	N/A	Pass	100	3 of 3	N/A	N/A
78	Processed	190801-1-078	Unknown		False	A0204									Identified	C11H11N3O2S	SCNBimane	710107	25.674	N/A	N/A	Target Compound	189531	1.8	1.83	0.03	M-H	25.674	248.05	248.05	0.3348	True	0.896	1	792655	Method	N/A	N/A		PPB	Pass	Pass	Fail	N/A	Pass	54.1687	2 of 3	N/A	N/A
78	Processed	190801-1-078	Unknown		False	A0204									Confirmed	C10[13]CH11N2[15]NO2S	SCNBimaneIS	792655	1	1	N/A	Internal Standard	209330	1.8	1.83	0.03	M-H	1	250.05	250.05	0.4201	True	N/A	N/A	N/A	Method	N/A	N/A			Pass	Pass	Pass	N/A	Pass	100	3 of 3	N/A	N/A
79	Processed	190801-1-079	Unknown		False	A0304									Confirmed	C11H11N3O2S	SCNBimane	452326	17.42	N/A	N/A	Target Compound	138957	1.8	1.82	0.02	M-H	17.42	248.05	248.05	0.8269	True	0.601	1	752885	Method	N/A	N/A		PPB	Pass	Pass	Pass	N/A	Pass	64.5089	2 of 3	N/A	N/A
79	Processed	190801-1-079	Unknown		False	A0304									Identified	C10[13]CH11N2[15]NO2S	SCNBimaneIS	752885	1	1	N/A	Internal Standard	199111	1.8	1.82	0.02	M-H	1	250.05	250.05	0.6642	True	N/A	N/A	N/A	Method	N/A	N/A			Pass	Pass	Pass	N/A	Fail	100	3 of 3	N/A	N/A
80	Processed	190801-1-080	Unknown		False	A0404									Confirmed	C11H11N3O2S	SCNBimane	766631	30.418	N/A	N/A	Target Compound	215046	1.8	1.83	0.03	M-H	30.418	248.05	248.05	0.7654	True	1.065	1	719552	Method	N/A	N/A		PPB	Pass	Pass	Pass	N/A	Pass	62.425	2 of 3	N/A	N/A
80	Processed	190801-1-080	Unknown		False	A0404									Identified	C10[13]CH11N2[15]NO2S	SCNBimaneIS	719552	1	1	N/A	Internal Standard	188707	1.8	1.83	0.03	M-H	1	250.05	250.05	0.7862	True	N/A	N/A	N/A	Method	N/A	N/A			Pass	Pass	Pass	N/A	Fail	100	3 of 3	N/A	N/A
81	Processed	190801-1-081	Unknown		False	A0504									Confirmed	C11H11N3O2S	SCNBimane	753426	28.505	N/A	N/A	Target Compound	218413	1.8	1.83	0.03	M-H	28.505	248.05	248.05	-0.1573	True	0.997	1	755647	Method	N/A	N/A		PPB	Pass	Pass	Pass	N/A	Pass	61.0425	2 of 3	N/A	N/A
81	Processed	190801-1-081	Unknown		False	A0504									Identified	C10[13]CH11N2[15]NO2S	SCNBimaneIS	755647	1	1	N/A	Internal Standard	197150	1.8	1.83	0.03	M-H	1	250.05	250.05	0.176	True	N/A	N/A	N/A	Method	N/A	N/A			Pass	Pass	Pass	N/A	Fail	100	3 of 3	N/A	N/A
82	Processed	190801-1-082	Unknown		False	A0604									Confirmed	C11H11N3O2S	SCNBimane	902951	33.263	N/A	N/A	Target Compound	257428	1.8	1.83	0.03	M-H	33.263	248.05	248.05	0.0272	True	1.167	1	773652	Method	N/A	N/A		PPB	Pass	Pass	Pass	N/A	Pass	67.4085	2 of 3	N/A	N/A
82	Processed	190801-1-082	Unknown		False	A0604									Identified	C10[13]CH11N2[15]NO2S	SCNBimaneIS	773652	1	1	N/A	Internal Standard	206152	1.8	1.83	0.03	M-H	1	250.05	250.05	0.6031	True	N/A	N/A	N/A	Method	N/A	N/A			Pass	Pass	Pass	N/A	Fail	100	3 of 3	N/A	N/A
83	Processed	190801-1-083	Unknown		False	A0704									Identified	C11H11N3O2S	SCNBimane	740171	28.562	N/A	N/A	Target Compound	208023	1.8	1.83	0.03	M-H	28.562	248.05	248.05	0.6424	True	0.999	1	740854	Method	N/A	N/A		PPB	Pass	Pass	Fail	N/A	Pass	59.3598	3 of 4	N/A	N/A
83	Processed	190801-1-083	Unknown		False	A0704									Confirmed	C10[13]CH11N2[15]NO2S	SCNBimaneIS	740854	1	1	N/A	Internal Standard	208166	1.8	1.83	0.03	M-H	1	250.05	250.05	0.7252	True	N/A	N/A	N/A	Method	N/A	N/A			Pass	Pass	Pass	N/A	Pass	66.9217	2 of 3	N/A	N/A
84	Processed	190801-1-084	Unknown		False	A0804									Confirmed	C11H11N3O2S	SCNBimane	804696	28.722	N/A	N/A	Target Compound	232565	1.8	1.83	0.03	M-H	28.722	248.05	248.05	0.4578	True	1.005	1	800848	Method	N/A	N/A		PPB	Pass	Pass	Pass	N/A	Pass	60.898	2 of 3	N/A	N/A
84	Processed	190801-1-084	Unknown		False	A0804									Identified	C10[13]CH11N2[15]NO2S	SCNBimaneIS	800848	1	1	N/A	Internal Standard	212166	1.8	1.83	0.03	M-H	1	250.05	250.05	0.8472	True	N/A	N/A	N/A	Method	N/A	N/A			Pass	Pass	Pass	N/A	Fail	100	3 of 3	N/A	N/A
85	Processed	190801-1-085	Unknown		False	A0904									Confirmed	C11H11N3O2S	SCNBimane	1606820	54.849	N/A	N/A	Target Compound	448603	1.8	1.82	0.02	M-H	54.849	248.05	248.05	0.3348	True	1.939	1	828777	Method	N/A	N/A		PPB	Pass	Pass	Pass	N/A	Pass	79.6111	2 of 4	N/A	N/A
85	Processed	190801-1-085	Unknown		False	A0904									Identified	C10[13]CH11N2[15]NO2S	SCNBimaneIS	828777	1	1	N/A	Internal Standard	221557	1.8	1.82	0.02	M-H	1	250.05	250.05	0.6031	True	N/A	N/A	N/A	Method	N/A	N/A			Pass	Pass	Pass	N/A	Fail	100	3 of 3	N/A	N/A
86	Processed	190801-1-086	Unknown		False	A1040									Confirmed	C11H11N3O2S	SCNBimane	824254	29.354	N/A	N/A	Target Compound	238393	1.8	1.83	0.03	M-H	29.354	248.05	248.05	0.4578	True	1.027	1	802264	Method	N/A	N/A		PPB	Pass	Pass	Pass	N/A	Pass	61.5037	2 of 3	N/A	N/A
86	Processed	190801-1-086	Unknown		False	A1040									Identified	C10[13]CH11N2[15]NO2S	SCNBimaneIS	802264	1	1	N/A	Internal Standard	213778	1.8	1.83	0.03	M-H	1	250.05	250.05	0.4811	True	N/A	N/A	N/A	Method	N/A	N/A			Pass	Pass	Pass	N/A	Fail	100	3 of 3	N/A	N/A
87	Processed	190801-1-087	Unknown		False	B0104									Confirmed	C11H11N3O2S	SCNBimane	6719202	257.883	N/A	N/A	Target Compound	1840379	1.8	1.83	0.03	M-H	257.883	248.05	248.05	0.3963	True	9.197	1	730601	Method	N/A	N/A		PPB	Pass	Pass	Pass	N/A	Pass	100	5 of 5	N/A	N/A
87	Processed	190801-1-087	Unknown		False	B0104									Identified	C10[13]CH11N2[15]NO2S	SCNBimaneIS	730601	1	1	N/A	Internal Standard	198543	1.8	1.83	0.03	M-H	1	250.05	250.051	2.0677	True	N/A	N/A	N/A	Method	N/A	N/A			Pass	Pass	Pass	N/A	Fail	100	3 of 3	N/A	N/A
88	Processed	190801-1-088	Unknown		False	B0204									Confirmed	C11H11N3O2S	SCNBimane	7833927	265.127	N/A	N/A	Target Compound	2160952	1.8	1.83	0.03	M-H	265.127	248.05	248.05	0.4578	True	9.456	1	828481	Method	N/A	N/A		PPB	Pass	Pass	Pass	N/A	Pass	100	5 of 5	N/A	N/A
88	Processed	190801-1-088	Unknown		False	B0204									Identified	C10[13]CH11N2[15]NO2S	SCNBimaneIS	828481	1	1	N/A	Internal Standard	219354	1.8	1.83	0.03	M-H	1	250.05	250.051	2.4948	True	N/A	N/A	N/A	Method	N/A	N/A			Pass	Pass	Pass	N/A	Fail	99.7011	3 of 3	N/A	N/A
89	Processed	190801-1-089	Unknown		False	B0304									Confirmed	C11H11N3O2S	SCNBimane	7768563	274.249	N/A	N/A	Target Compound	2120316	1.8	1.83	0.03	M-H	274.249	248.05	248.05	0.5809	True	9.782	1	794181	Method	N/A	N/A		PPB	Pass	Pass	Pass	N/A	Pass	100	6 of 6	N/A	N/A
89	Processed	190801-1-089	Unknown		False	B0304									Confirmed	C10[13]CH11N2[15]NO2S	SCNBimaneIS	794181	1	1	N/A	Internal Standard	220997	1.8	1.83	0.03	M-H	1	250.05	250.051	2.4948	True	N/A	N/A	N/A	Method	N/A	N/A			Pass	Pass	Pass	N/A	Pass	100	3 of 3	N/A	N/A
90	Processed	190801-1-090	Unknown		False	C0104									NotFound		SCNBimane	N/F	N/F	N/A	N/A	Target Compound	N/F	1.8	N/F		N/A	N/F	248.05	N/F	N/F	True	N/F	1	879216	Method	N/A	N/A		PPB	Fail	N/A	N/A	N/A	N/A	N/A		N/A	N/A
90	Processed	190801-1-090	Unknown		False	C0104									Confirmed	C10[13]CH11N2[15]NO2S	SCNBimaneIS	879216	1	1	N/A	Internal Standard	227380	1.8	1.82	0.02	M-H	1	250.05	250.05	0.359	True	N/A	N/A	N/A	Method	N/A	N/A			Pass	Pass	Pass	N/A	Pass	100	3 of 3	N/A	N/A
91	Processed	190801-1-091	Unknown		False	C0204									NotFound		SCNBimane	N/F	N/F	N/A	N/A	Target Compound	N/F	1.8	N/F		N/A	N/F	248.05	N/F	N/F	True	N/F	1	866380	Method	N/A	N/A		PPB	Fail	N/A	N/A	N/A	N/A	N/A		N/A	N/A
91	Processed	190801-1-091	Unknown		False	C0204									Confirmed	C10[13]CH11N2[15]NO2S	SCNBimaneIS	866380	1	1	N/A	Internal Standard	235822	1.8	1.83	0.03	M-H	1	250.05	250.05	0.176	True	N/A	N/A	N/A	Method	N/A	N/A			Pass	Pass	Pass	N/A	Pass	100	3 of 3	N/A	N/A
92	Processed	190801-1-092	Unknown		False	C0304									NotFound		SCNBimane	N/F	N/F	N/A	N/A	Target Compound	N/F	1.8	N/F		N/A	N/F	248.05	N/F	N/F	True	N/F	1	914039	Method	N/A	N/A		PPB	Fail	N/A	N/A	N/A	N/A	N/A		N/A	N/A
92	Processed	190801-1-092	Unknown		False	C0304									Identified	C10[13]CH11N2[15]NO2S	SCNBimaneIS	914039	1	1	N/A	Internal Standard	238536	1.8	1.83	0.03	M-H	1	250.05	250.05	0.4811	True	N/A	N/A	N/A	Method	N/A	N/A			Pass	Pass	Pass	N/A	Fail	100	3 of 3	N/A	N/A
93	Processed	190801-1-093	Unknown		False	D0104									Confirmed	C11H11N3O2S	SCNBimane	8605580	286.321	N/A	N/A	Target Compound	2400243	1.8	1.83	0.03	M-H	286.321	248.05	248.05	0.3963	True	10.213	1	842579	Method	N/A	N/A		PPB	Pass	Pass	Pass	N/A	Pass	100	6 of 6	N/A	N/A
93	Processed	190801-1-093	Unknown		False	D0104									Identified	C10[13]CH11N2[15]NO2S	SCNBimaneIS	842579	1	1	N/A	Internal Standard	211940	1.8	1.83	0.03	M-H	1	250.05	250.051	2.3728	True	N/A	N/A	N/A	Method	N/A	N/A			Pass	Pass	Pass	N/A	Fail	99.2155	3 of 3	N/A	N/A
94	Processed	190801-1-094	Unknown		False	D0204									Confirmed	C11H11N3O2S	SCNBimane	9640557	348.915	N/A	N/A	Target Compound	2742394	1.8	1.83	0.03	M-H	348.915	248.05	248.05	0.3963	True	12.451	1	774281	Method	N/A	N/A		PPB	Pass	Pass	Pass	N/A	Pass	100	5 of 5	N/A	N/A
94	Processed	190801-1-094	Unknown		False	D0204									Identified	C10[13]CH11N2[15]NO2S	SCNBimaneIS	774281	1	1	N/A	Internal Standard	207591	1.8	1.83	0.03	M-H	1	250.05	250.051	3.1051	True	N/A	N/A	N/A	Method	N/A	N/A			Pass	Pass	Pass	N/A	Fail	98.5494	3 of 3	N/A	N/A
95	Processed	190801-1-095	Unknown		False	D0304									Confirmed	C11H11N3O2S	SCNBimane	9815476	362.253	N/A	N/A	Target Compound	2724578	1.8	1.83	0.03	M-H	362.253	248.05	248.05	0.1503	True	12.928	1	759253	Method	N/A	N/A		PPB	Pass	Pass	Pass	N/A	Pass	100	6 of 6	N/A	N/A
95	Processed	190801-1-095	Unknown		False	D0304									Identified	C10[13]CH11N2[15]NO2S	SCNBimaneIS	759253	1	1	N/A	Internal Standard	209995	1.8	1.83	0.03	M-H	1	250.05	250.051	2.4948	True	N/A	N/A	N/A	Method	N/A	N/A			Pass	Pass	Pass	N/A	Fail	100	3 of 3	N/A	N/A
96	Processed	190801-1-096	Unknown		False	E0104									NotFound		SCNBimane	N/F	N/F	N/A	N/A	Target Compound	N/F	1.8	N/F		N/A	N/F	248.05	N/F	N/F	True	N/F	1	850546	Method	N/A	N/A		PPB	Fail	N/A	N/A	N/A	N/A	N/A		N/A	N/A
96	Processed	190801-1-096	Unknown		False	E0104									Confirmed	C10[13]CH11N2[15]NO2S	SCNBimaneIS	850546	1	1	N/A	Internal Standard	223468	1.8	1.82	0.02	M-H	1	250.05	250.05	0.176	True	N/A	N/A	N/A	Method	N/A	N/A			Pass	Pass	Pass	N/A	Pass	100	3 of 3	N/A	N/A
[truncated: 12 more columns]

## Sheet: Filtered
Acquisition Order	Status	Filename	Sample Type	Level	Excluded	Sample ID	Sample Name	Comments	ColumnHeader1	ColumnHeader2	ColumnHeader3	ColumnHeader4	ColumnHeader5	ColumnHeader6	Confirm	Formula	Compound	Area	Calculated Amt	Theoretical Amt	%Diff	Compound Type	Height	Expected RT	Actual RT	RT Delta	Adduct	Sample Amt	m/z (Expected)	m/z (Apex)	m/z (Delta(ppm))	Active	Response Ratio	ISTD Amt	ISTD Response	Integration Mode	%RSD	%CV	Channel	Final Units	PK	IR	IP	LS	FI	Isotopic Pattern Score (%)	Num Isotopes Matched	Lib Match Name	Library Score (%)
1	Processed	190801-1-001	Matrix Blank		False	Blank									Identified	C11H11N3O2S	SCNBimane	46539	2.391	N/A	N/A	Target Compound	13555	1.8	1.83	0.03	M-H	2.391	248.05	248.05	0.8269	True	0.064	1	732254	Method	N/A	N/A		PPB	Pass	Pass	Pass	N/A	Fail	100	2 of 2	N/A	N/A
1	Processed	190801-1-001	Matrix Blank		False	Blank									Confirmed	C10[13]CH11N2[15]NO2S	SCNBimaneIS	732254	1	1	N/A	Internal Standard	191806	1.8	1.84	0.04	M-H	1	250.05	250.05	0.298	True	N/A	N/A	N/A	Method	N/A	N/A			Pass	Pass	Pass	N/A	Pass	98.6409	3 of 4	N/A	N/A
2	Processed	190801-1-002	Cal Std	STD 1	False	5 ppb STD									Identified	C11H11N3O2S	SCNBimane	123869	5.949	5	18.98	Target Compound	32346	1.8	1.84	0.04	M-H	5.949	248.05	248.05	0.4578	True	0.191	1	649464	Method	N/A	N/A		PPB	Pass	Pass	Fail	N/A	Pass	58.5814	2 of 3	N/A	N/A
2	Processed	190801-1-002	Cal Std	STD 1	False	5 ppb STD									Identified	C10[13]CH11N2[15]NO2S	SCNBimaneIS	649464	1	1	0	Internal Standard	166464	1.8	1.84	0.04	M-H	1	250.05	250.05	0.359	True	N/A	N/A	N/A	Method	N/A	N/A			Pass	Pass	Pass	N/A	Fail	98.7094	3 of 4	N/A	N/A
3	Processed	190801-1-003	Cal Std	STD 2	False	10 ppb STD									Confirmed	C11H11N3O2S	SCNBimane	239945	8.806	10	-11.94	Target Compound	63794	1.8	1.83	0.03	M-H	8.806	248.05	248.05	0.5194	True	0.293	1	819268	Method	N/A	N/A		PPB	Pass	Pass	Pass	N/A	Pass	75.0562	2 of 3	N/A	N/A
3	Processed	190801-1-003	Cal Std	STD 2	False	10 ppb STD									Confirmed	C10[13]CH11N2[15]NO2S	SCNBimaneIS	819268	1	1	0	Internal Standard	209246	1.8	1.83	0.03	M-H	1	250.05	250.05	0.6031	True	N/A	N/A	N/A	Method	N/A	N/A			Pass	Pass	Pass	N/A	Pass	96.3977	4 of 5	N/A	N/A
4	Processed	190801-1-004	Cal Std	STD 3	False	25 ppb STD									Identified	C11H11N3O2S	SCNBimane	601629	22.457	25	-10.17	Target Compound	166726	1.8	1.83	0.03	M-H	22.457	248.05	248.05	0.3963	True	0.781	1	770463	Method	N/A	N/A		PPB	Pass	Pass	Fail	N/A	Pass	56.7407	2 of 4	N/A	N/A
4	Processed	190801-1-004	Cal Std	STD 3	False	25 ppb STD									Confirmed	C10[13]CH11N2[15]NO2S	SCNBimaneIS	770463	1	1	0	Internal Standard	196505	1.8	1.83	0.03	M-H	1	250.05	250.05	0.5421	True	N/A	N/A	N/A	Method	N/A	N/A			Pass	Pass	Pass	N/A	Pass	91.8302	3 of 5	N/A	N/A
5	Processed	190801-1-005	Cal Std	STD 4	False	50 ppb STD									Confirmed	C11H11N3O2S	SCNBimane	1228263	50.341	50	0.68	Target Compound	335227	1.8	1.83	0.03	M-H	50.341	248.05	248.05	0.7039	True	1.778	1	690953	Method	N/A	N/A		PPB	Pass	Pass	Pass	N/A	Pass	81.0826	5 of 6	N/A	N/A
5	Processed	190801-1-005	Cal Std	STD 4	False	50 ppb STD									Confirmed	C10[13]CH11N2[15]NO2S	SCNBimaneIS	690953	1	1	0	Internal Standard	178573	1.8	1.83	0.03	M-H	1	250.05	250.051	1.2134	True	N/A	N/A	N/A	Method	N/A	N/A			Pass	Pass	Pass	N/A	Pass	93.1666	3 of 5	N/A	N/A
6	Processed	190801-1-006	Cal Std	STD 5	False	100 ppb STD									Confirmed	C11H11N3O2S	SCNBimane	2710952	102.446	100	2.45	Target Compound	745588	1.8	1.83	0.03	M-H	102.446	248.05	248.05	0.5809	True	3.64	1	744707	Method	N/A	N/A		PPB	Pass	Pass	Pass	N/A	Pass	91.1749	4 of 5	N/A	N/A
6	Processed	190801-1-006	Cal Std	STD 5	False	100 ppb STD									Confirmed	C10[13]CH11N2[15]NO2S	SCNBimaneIS	744707	1	1	0	Internal Standard	196114	1.8	1.83	0.03	M-H	1	250.05	250.051	1.3964	True	N/A	N/A	N/A	Method	N/A	N/A			Pass	Pass	Pass	N/A	Pass	91.1098	3 of 5	N/A	N/A
7	Processed	190801-1-007	Matrix Blank		False	Blank									Identified	C11H11N3O2S	SCNBimane	15275	1.197	N/A	N/A	Target Compound	5334	1.8	1.84	0.04	M-H	1.197	248.05	248.05	-0.834	True	0.021	1	732002	Method	N/A	N/A		PPB	Pass	Pass	Fail	N/A	Fail	100	1 of 1	N/A	N/A
7	Processed	190801-1-007	Matrix Blank		False	Blank									Confirmed	C10[13]CH11N2[15]NO2S	SCNBimaneIS	732002	1	1	N/A	Internal Standard	189227	1.8	1.83	0.03	M-H	1	250.05	250.05	0.7252	True	N/A	N/A	N/A	Method	N/A	N/A			Pass	Pass	Pass	N/A	Pass	92.006	3 of 5	N/A	N/A
8	Processed	190801-1-008	Unknown		False	A1P									NotFound		SCNBimane	N/F	N/F	N/A	N/A	Target Compound	N/F	1.8	N/F		N/A	N/F	248.05	N/F	N/F	True	N/F	1	401142	Manual	N/A	N/A		PPB	Fail	N/A	N/A	N/A	N/A	N/A		N/A	N/A
8	Processed	190801-1-008	Unknown		False	A1P									Identified	C10[13]CH11N2[15]NO2S	SCNBimaneIS	401142	1	1	N/A	Internal Standard	104107	1.8	1.83	0.03	M-H	1	250.05	250.05	0.8472	True	N/A	N/A	N/A	Method	N/A	N/A			Pass	Pass	Pass	N/A	Fail	100	3 of 3	N/A	N/A
9	Processed	190801-1-009	Unknown		False	A02P									NotFound		SCNBimane	N/F	N/F	N/A	N/A	Target Compound	N/F	1.8	N/F		N/A	N/F	248.05	N/F	N/F	True	N/F	1	171052	Manual	N/A	N/A		PPB	Fail	N/A	N/A	N/A	N/A	N/A		N/A	N/A
9	Processed	190801-1-009	Unknown		False	A02P									Identified	C10[13]CH11N2[15]NO2S	SCNBimaneIS	171052	1	1	N/A	Internal Standard	48757	1.8	1.83	0.03	M-H	1	250.05	250.05	0.7252	True	N/A	N/A	N/A	Method	N/A	N/A			Pass	Pass	Pass	N/A	Fail	66.5445	2 of 3	N/A	N/A
10	Processed	190801-1-010	Unknown		False	A03P									Identified	C11H11N3O2S	SCNBimane	7676	1.109	N/A	N/A	Target Compound	2509	1.8	1.83	0.03	M-H	1.109	248.05	248.05	-0.3418	True	0.018	1	433662	Method	N/A	N/A		PPB	Pass	Pass	Fail	N/A	Fail	100	1 of 1	N/A	N/A
10	Processed	190801-1-010	Unknown		False	A03P									Identified	C10[13]CH11N2[15]NO2S	SCNBimaneIS	433662	1	1	N/A	Internal Standard	110851	1.8	1.83	0.03	M-H	1	250.05	250.05	0.6031	True	N/A	N/A	N/A	Method	N/A	N/A			Pass	Pass	Pass	N/A	Fail	100	3 of 3	N/A	N/A
11	Processed	190801-1-011	Unknown		False	A04P									NotFound		SCNBimane	N/F	N/F	N/A	N/A	Target Compound	N/F	1.8	N/F		N/A	N/F	248.05	N/F	N/F	True	N/F	1	432724	Method	N/A	N/A		PPB	Fail	N/A	N/A	N/A	N/A	N/A		N/A	N/A
11	Processed	190801-1-011	Unknown		False	A04P									Confirmed	C10[13]CH11N2[15]NO2S	SCNBimaneIS	432724	1	1	N/A	Internal Standard	112744	1.8	1.83	0.03	M-H	1	250.05	250.05	0.176	True	N/A	N/A	N/A	Method	N/A	N/A			Pass	Pass	Pass	N/A	Pass	100	3 of 3	N/A	N/A
12	Processed	190801-1-012	Unknown		False	A05P									Identified	C11H11N3O2S	SCNBimane	53559	3.965	N/A	N/A	Target Compound	17362	1.8	1.82	0.02	M-H	3.965	248.05	248.05	0.0272	True	0.12	1	447070	Method	N/A	N/A		PPB	Pass	Pass	Fail	N/A	Fail	38.0199	1 of 2	N/A	N/A
12	Processed	190801-1-012	Unknown		False	A05P									Confirmed	C10[13]CH11N2[15]NO2S	SCNBimaneIS	447070	1	1	N/A	Internal Standard	114702	1.8	1.83	0.03	M-H	1	250.05	250.05	0.4201	True	N/A	N/A	N/A	Method	N/A	N/A			Pass	Pass	Pass	N/A	Pass	100	3 of 3	N/A	N/A
13	Processed	190801-1-013	Unknown		False	A06P									NotFound		SCNBimane	N/F	N/F	N/A	N/A	Target Compound	N/F	1.8	N/F		N/A	N/F	248.05	N/F	N/F	True	N/F	1	378218	Method	N/A	N/A		PPB	Fail	N/A	N/A	N/A	N/A	N/A		N/A	N/A
13	Processed	190801-1-013	Unknown		False	A06P									Confirmed	C10[13]CH11N2[15]NO2S	SCNBimaneIS	378218	1	1	N/A	Internal Standard	98282	1.8	1.83	0.03	M-H	1	250.05	250.05	0.4811	True	N/A	N/A	N/A	Method	N/A	N/A			Pass	Pass	Pass	N/A	Pass	66.4996	2 of 3	N/A	N/A
14	Processed	190801-1-014	Unknown		False	A07P									NotFound		SCNBimane	N/F	N/F	N/A	N/A	Target Compound	N/F	1.8	N/F		N/A	N/F	248.05	N/F	N/F	True	N/F	1	355930	Method	N/A	N/A		PPB	Fail	N/A	N/A	N/A	N/A	N/A		N/A	N/A
14	Processed	190801-1-014	Unknown		False	A07P									Identified	C10[13]CH11N2[15]NO2S	SCNBimaneIS	355930	1	1	N/A	Internal Standard	97238	1.8	1.82	0.02	M-H	1	250.05	250.05	0.298	True	N/A	N/A	N/A	Method	N/A	N/A			Pass	Pass	Pass	N/A	Fail	100	3 of 3	N/A	N/A
15	Processed	190801-1-015	Unknown		False	A08P									NotFound		SCNBimane	N/F	N/F	N/A	N/A	Target Compound	N/F	1.8	N/F		N/A	N/F	248.05	N/F	N/F	True	N/F	1	333911	Method	N/A	N/A		PPB	Fail	N/A	N/A	N/A	N/A	N/A		N/A	N/A
15	Processed	190801-1-015	Unknown		False	A08P									Identified	C10[13]CH11N2[15]NO2S	SCNBimaneIS	333911	1	1	N/A	Internal Standard	91460	1.8	1.83	0.03	M-H	1	250.05	250.05	0.0539	True	N/A	N/A	N/A	Method	N/A	N/A			Pass	Pass	Pass	N/A	Fail	100	3 of 3	N/A	N/A
16	Processed	190801-1-016	Unknown		False	A09P									Identified	C11H11N3O2S	SCNBimane	9587	1.436	N/A	N/A	Target Compound	4588	1.8	1.82	0.02	M-H	1.436	248.05	248.05	0.2733	True	0.029	1	325984	Method	N/A	N/A		PPB	Pass	Pass	Fail	N/A	Fail	100	1 of 1	N/A	N/A
16	Processed	190801-1-016	Unknown		False	A09P									Identified	C10[13]CH11N2[15]NO2S	SCNBimaneIS	325984	1	1	N/A	Internal Standard	87350	1.8	1.82	0.02	M-H	1	250.05	250.05	0.237	True	N/A	N/A	N/A	Method	N/A	N/A			Pass	Pass	Pass	N/A	Fail	66.9728	2 of 3	N/A	N/A
17	Processed	190801-1-017	Unknown		False	A10P									Identified	C11H11N3O2S	SCNBimane	11295	1.648	N/A	N/A	Target Compound	5316	1.8	1.83	0.03	M-H	1.648	248.05	248.05	-0.834	True	0.037	1	305560	Method	N/A	N/A		PPB	Pass	Pass	Fail	N/A	Fail	100	1 of 1	N/A	N/A
17	Processed	190801-1-017	Unknown		False	A10P									Identified	C10[13]CH11N2[15]NO2S	SCNBimaneIS	305560	1	1	N/A	Internal Standard	84535	1.8	1.83	0.03	M-H	1	250.05	250.05	0.298	True	N/A	N/A	N/A	Method	N/A	N/A			Pass	Pass	Pass	N/A	Fail	66.7104	2 of 3	N/A	N/A
18	Processed	190801-1-018	Unknown		False	B01P									Confirmed	C11H11N3O2S	SCNBimane	5149376	501.004	N/A	N/A	Target Compound	1409433	1.8	1.82	0.02	M-H	501.004	248.05	248.05	0.1503	True	17.888	1	287870	Method	N/A	N/A		PPB	Pass	Pass	Pass	N/A	Pass	100	5 of 5	N/A	N/A
18	Processed	190801-1-018	Unknown		False	B01P									Identified	C10[13]CH11N2[15]NO2S	SCNBimaneIS	287870	1	1	N/A	Internal Standard	79523	1.8	1.82	0.02	M-H	1	250.05	250.051	2.983	True	N/A	N/A	N/A	Method	N/A	N/A			Pass	Pass	Pass	N/A	Fail	98.8352	3 of 3	N/A	N/A
19	Processed	190801-1-019	Unknown		False	B02P									Confirmed	C11H11N3O2S	SCNBimane	5733314	548.184	N/A	N/A	Target Compound	1598266	1.8	1.83	0.03	M-H	548.184	248.05	248.05	0.2118	True	19.574	1	292899	Method	N/A	N/A		PPB	Pass	Pass	Pass	N/A	Pass	100	5 of 5	N/A	N/A
19	Processed	190801-1-019	Unknown		False	B02P									Identified	C10[13]CH11N2[15]NO2S	SCNBimaneIS	292899	1	1	N/A	Internal Standard	81019	1.8	1.83	0.03	M-H	1	250.05	250.051	2.983	True	N/A	N/A	N/A	Method	N/A	N/A			Pass	Pass	Pass	N/A	Fail	95.8729	3 of 3	N/A	N/A
20	Processed	190801-1-020	Unknown		False	B03P									Confirmed	C11H11N3O2S	SCNBimane	5132222	531.068	N/A	N/A	Target Compound	1372884	1.8	1.83	0.03	M-H	531.068	248.05	248.05	0.1503	True	18.963	1	270650	Method	N/A	N/A		PPB	Pass	Pass	Pass	N/A	Pass	100	6 of 6	N/A	N/A
20	Processed	190801-1-020	Unknown		False	B03P									Identified	C10[13]CH11N2[15]NO2S	SCNBimaneIS	270650	1	1	N/A	Internal Standard	73897	1.8	1.82	0.02	M-H	1	250.05	250.051	3.4102	True	N/A	N/A	N/A	Method	N/A	N/A			Pass	Pass	Pass	N/A	Fail	65.3027	2 of 3	N/A	N/A
21	Processed	190801-1-021	Unknown		False	C01P									Identified	C11H11N3O2S	SCNBimane	8856	1.279	N/A	N/A	Target Compound	4001	1.8	1.84	0.04	M-H	1.279	248.05	248.05	0.3963	True	0.024	1	372495	Method	N/A	N/A		PPB	Pass	Pass	Fail	N/A	Fail	100	1 of 1	N/A	N/A
21	Processed	190801-1-021	Unknown		False	C01P									Identified	C10[13]CH11N2[15]NO2S	SCNBimaneIS	372495	1	1	N/A	Internal Standard	100371	1.8	1.83	0.03	M-H	1	250.05	250.05	0.4811	True	N/A	N/A	N/A	Method	N/A	N/A			Pass	Pass	Pass	N/A	Fail	66.6359	2 of 3	N/A	N/A
22	Processed	190801-1-022	Unknown		False	C02P									NotFound		SCNBimane	N/F	N/F	N/A	N/A	Target Compound	N/F	1.8	N/F		N/A	N/F	248.05	N/F	N/F	True	N/F	1	407930	Method	N/A	N/A		PPB	Fail	N/A	N/A	N/A	N/A	N/A		N/A	N/A
22	Processed	190801-1-022	Unknown		False	C02P									Identified	C10[13]CH11N2[15]NO2S	SCNBimaneIS	407930	1	1	N/A	Internal Standard	109488	1.8	1.83	0.03	M-H	1	250.05	250.05	0.7252	True	N/A	N/A	N/A	Method	N/A	N/A			Pass	Pass	Pass	N/A	Fail	66.8737	2 of 3	N/A	N/A
23	Processed	190801-1-023	Unknown		False	C03P									NotFound		SCNBimane	N/F	N/F	N/A	N/A	Target Compound	N/F	1.8	N/F		N/A	N/F	248.05	N/F	N/F	True	N/F	1	398752	Method	N/A	N/A		PPB	Fail	N/A	N/A	N/A	N/A	N/A		N/A	N/A
23	Processed	190801-1-023	Unknown		False	C03P									Identified	C10[13]CH11N2[15]NO2S	SCNBimaneIS	398752	1	1	N/A	Internal Standard	109264	1.8	1.83	0.03	M-H	1	250.05	250.051	0.9693	True	N/A	N/A	N/A	Method	N/A	N/A			Pass	Pass	Pass	N/A	Fail	66.5538	2 of 3	N/A	N/A
24	Processed	190801-1-024	Unknown		False	D01P									Confirmed	C11H11N3O2S	SCNBimane	4744806	334.679	N/A	N/A	Target Compound	1327733	1.8	1.83	0.03	M-H	334.679	248.05	248.05	0.5194	True	11.942	1	397318	Method	N/A	N/A		PPB	Pass	Pass	Pass	N/A	Pass	100	5 of 5	N/A	N/A
24	Processed	190801-1-024	Unknown		False	D01P									Identified	C10[13]CH11N2[15]NO2S	SCNBimaneIS	397318	1	1	N/A	Internal Standard	107640	1.8	1.83	0.03	M-H	1	250.05	250.051	1.9456	True	N/A	N/A	N/A	Method	N/A	N/A			Pass	Pass	Pass	N/A	Fail	98.9301	3 of 3	N/A	N/A
25	Processed	190801-1-025	Unknown		False	D02P									Confirmed	C11H11N3O2S	SCNBimane	4988292	340.855	N/A	N/A	Target Compound	1370599	1.8	1.83	0.03	M-H	340.855	248.05	248.05	0.3348	True	12.163	1	410124	Method	N/A	N/A		PPB	Pass	Pass	Pass	N/A	Pass	100	5 of 5	N/A	N/A
25	Processed	190801-1-025	Unknown		False	D02P									Identified	C10[13]CH11N2[15]NO2S	SCNBimaneIS	410124	1	1	N/A	Internal Standard	108311	1.8	1.83	0.03	M-H	1	250.05	250.051	3.0441	True	N/A	N/A	N/A	Method	N/A	N/A			Pass	Pass	Pass	N/A	Fail	100	3 of 3	N/A	N/A
26	Processed	190801-1-026	Unknown		False	D03P									Confirmed	C11H11N3O2S	SCNBimane	4995158	337.194	N/A	N/A	Target Compound	1339841	1.8	1.83	0.03	M-H	337.194	248.05	248.05	0.5809	True	12.032	1	415156	Method	N/A	N/A		PPB	Pass	Pass	Pass	N/A	Pass	100	5 of 5	N/A	N/A
26	Processed	190801-1-026	Unknown		False	D03P									Identified	C10[13]CH11N2[15]NO2S	SCNBimaneIS	415156	1	1	N/A	Internal Standard	109752	1.8	1.83	0.03	M-H	1	250.05	250.051	3.2271	True	N/A	N/A	N/A	Method	N/A	N/A			Pass	Pass	Pass	N/A	Fail	99.8504	3 of 3	N/A	N/A
27	Processed	190801-1-027	Unknown		False	E01P									NotFound		SCNBimane	N/F	N/F	N/A	N/A	Target Compound	N/F	1.8	N/F		N/A	N/F	248.05	N/F	N/F	True	N/F	1	443821	Method	N/A	N/A		PPB	Fail	N/A	N/A	N/A	N/A	N/A		N/A	N/A
27	Processed	190801-1-027	Unknown		False	E01P									Identified	C10[13]CH11N2[15]NO2S	SCNBimaneIS	443821	1	1	N/A	Internal Standard	123204	1.8	1.83	0.03	M-H	1	250.05	250.05	0.8472	True	N/A	N/A	N/A	Method	N/A	N/A			Pass	Pass	Pass	N/A	Fail	100	3 of 3	N/A	N/A
28	Processed	190801-1-028	Unknown		False	E02P									Identified	C11H11N3O2S	SCNBimane	6366	0.997	N/A	N/A	Target Compound	3504	1.8	1.82	0.02	M-H	0.997	248.05	248.05	-1.0185	True	0.014	1	464393	Method	N/A	N/A		PPB	Pass	Pass	Fail	N/A	Fail	100	1 of 1	N/A	N/A
28	Processed	190801-1-028	Unknown		False	E02P									Identified	C10[13]CH11N2[15]NO2S	SCNBimaneIS	464393	1	1	N/A	Internal Standard	129487	1.8	1.83	0.03	M-H	1	250.05	250.05	0.5421	True	N/A	N/A	N/A	Method	N/A	N/A			Pass	Pass	Pass	N/A	Fail	100	3 of 3	N/A	N/A
29	Processed	190801-1-029	Unknown		False	E03P									NotFound		SCNBimane	N/F	N/F	N/A	N/A	Target Compound	N/F	1.8	N/F		N/A	N/F	248.05	N/F	N/F	True	N/F	1	498284	Method	N/A	N/A		PPB	Fail	N/A	N/A	N/A	N/A	N/A		N/A	N/A
29	Processed	190801-1-029	Unknown		False	E03P									Identified	C10[13]CH11N2[15]NO2S	SCNBimaneIS	498284	1	1	N/A	Internal Standard	130274	1.8	1.83	0.03	M-H	1	250.05	250.05	0.9083	True	N/A	N/A	N/A	Method	N/A	N/A			Pass	Pass	Pass	N/A	Fail	100	3 of 3	N/A	N/A
30	Processed	190801-1-030	Unknown		False	50ppb STD									Confirmed	C11H11N3O2S	SCNBimane	1544526	61.599	N/A	N/A	Target Compound	426217	1.8	1.83	0.03	M-H	61.599	248.05	248.05	0.6424	True	2.18	1	708465	Method	N/A	N/A		PPB	Pass	Pass	Pass	N/A	Pass	83.7251	5 of 6	N/A	N/A
30	Processed	190801-1-030	Unknown		False	50ppb STD									Confirmed	C10[13]CH11N2[15]NO2S	SCNBimaneIS	708465	1	1	N/A	Internal Standard	183338	1.8	1.83	0.03	M-H	1	250.05	250.051	1.0303	True	N/A	N/A	N/A	Method	N/A	N/A			Pass	Pass	Pass	N/A	Pass	98.2499	3 of 4	N/A	N/A
31	Processed	190801-1-031	Unknown		False	A0100									Identified	C11H11N3O2S	SCNBimane	5641	0.916	N/A	N/A	Target Compound	3146	1.8	1.84	0.04	M-H	0.916	248.05	248.05	0.5809	True	0.011	1	522466	Method	N/A	N/A		PPB	Pass	Pass	Fail	N/A	Fail	100	1 of 1	N/A	N/A
31	Processed	190801-1-031	Unknown		False	A0100									Identified	C10[13]CH11N2[15]NO2S	SCNBimaneIS	522466	1	1	N/A	Internal Standard	139372	1.8	1.82	0.02	M-H	1	250.05	250.05	0.7252	True	N/A	N/A	N/A	Method	N/A	N/A			Pass	Pass	Pass	N/A	Fail	100	3 of 3	N/A	N/A
32	Processed	190801-1-032	Unknown		False	A0200									Identified	C11H11N3O2S	SCNBimane	9237	1.121	N/A	N/A	Target Compound	4239	1.8	1.84	0.04	M-H	1.121	248.05	N/A	N/A	True	0.018	1	509552	Method	N/A	N/A		PPB	Pass	Pass	Fail	N/A	Fail	100	1 of 1	N/A	N/A
32	Processed	190801-1-032	Unknown		False	A0200									Identified	C10[13]CH11N2[15]NO2S	SCNBimaneIS	509552	1	1	N/A	Internal Standard	132155	1.8	1.83	0.03	M-H	1	250.05	250.05	0.4811	True	N/A	N/A	N/A	Method	N/A	N/A			Pass	Pass	Pass	N/A	Fail	66.8288	2 of 3	N/A	N/A
33	Processed	190801-1-033	Unknown		False	A0300									Identified	C11H11N3O2S	SCNBimane	8104	1.031	N/A	N/A	Target Compound	3725	1.8	1.83	0.03	M-H	1.031	248.05	N/A	N/A	True	0.015	1	543266	Method	N/A	N/A		PPB	Pass	Pass	Fail	N/A	Fail	100	1 of 1	N/A	N/A
33	Processed	190801-1-033	Unknown		False	A0300									Identified	C10[13]CH11N2[15]NO2S	SCNBimaneIS	543266	1	1	N/A	Internal Standard	143614	1.8	1.83	0.03	M-H	1	250.05	250.05	0.4811	True	N/A	N/A	N/A	Method	N/A	N/A			Pass	Pass	Pass	N/A	Fail	100	3 of 3	N/A	N/A
34	Processed	190801-1-034	Unknown		False	A0400									NotFound		SCNBimane	N/F	N/F	N/A	N/A	Target Compound	N/F	1.8	N/F		N/A	N/F	248.05	N/F	N/F	True	N/F	1	524885	Method	N/A	N/A		PPB	Fail	N/A	N/A	N/A	N/A	N/A		N/A	N/A
34	Processed	190801-1-034	Unknown		False	A0400									Identified	C10[13]CH11N2[15]NO2S	SCNBimaneIS	524885	1	1	N/A	Internal Standard	137559	1.8	1.83	0.03	M-H	1	250.05	250.05	0.237	True	N/A	N/A	N/A	Method	N/A	N/A			Pass	Pass	Pass	N/A	Fail	100	3 of 3	N/A	N/A
35	Processed	190801-1-035	Unknown		False	A0500									NotFound		SCNBimane	N/F	N/F	N/A	N/A	Target Compound	N/F	1.8	N/F		N/A	N/F	248.05	N/F	N/F	True	N/F	1	527421	Method	N/A	N/A		PPB	Fail	N/A	N/A	N/A	N/A	N/A		N/A	N/A
35	Processed	190801-1-035	Unknown		False	A0500									Identified	C10[13]CH11N2[15]NO2S	SCNBimaneIS	527421	1	1	N/A	Internal Standard	142548	1.8	1.83	0.03	M-H	1	250.05	250.05	0.237	True	N/A	N/A	N/A	Method	N/A	N/A			Pass	Pass	Pass	N/A	Fail	100	3 of 3	N/A	N/A
36	Processed	190801-1-036	Unknown		False	A0600									Identified	C11H11N3O2S	SCNBimane	5031	0.901	N/A	N/A	Target Compound	3250	1.8	1.84	0.04	M-H	0.901	248.05	248.05	0.2733	True	0.01	1	489446	Method	N/A	N/A		PPB	Pass	Pass	Fail	N/A	Fail	100	1 of 1	N/A	N/A
36	Processed	190801-1-036	Unknown		False	A0600									Identified	C10[13]CH11N2[15]NO2S	SCNBimaneIS	489446	1	1	N/A	Internal Standard	132520	1.8	1.83	0.03	M-H	1	250.05	250.05	0.7862	True	N/A	N/A	N/A	Method	N/A	N/A			Pass	Pass	Pass	N/A	Fail	66.8317	2 of 3	N/A	N/A
37	Processed	190801-1-037	Unknown		False	A0700									NotFound		SCNBimane	N/F	N/F	N/A	N/A	Target Compound	N/F	1.8	N/F		N/A	N/F	248.05	N/F	N/F	True	N/F	1	542412	Method	N/A	N/A		PPB	Fail	N/A	N/A	N/A	N/A	N/A		N/A	N/A
37	Processed	190801-1-037	Unknown		False	A0700									Identified	C10[13]CH11N2[15]NO2S	SCNBimaneIS	542412	1	1	N/A	Internal Standard	144969	1.8	1.84	0.04	M-H	1	250.05	250.05	0.7862	True	N/A	N/A	N/A	Method	N/A	N/A			Pass	Pass	Pass	N/A	Fail	66.7618	2 of 3	N/A	N/A
38	Processed	190801-1-038	Unknown		False	A0800									NotFound		SCNBimane	N/F	N/F	N/A	N/A	Target Compound	N/F	1.8	N/F		N/A	N/F	248.05	N/F	N/F	True	N/F	1	476352	Method	N/A	N/A		PPB	Fail	N/A	N/A	N/A	N/A	N/A		N/A	N/A
38	Processed	190801-1-038	Unknown		False	A0800									Identified	C10[13]CH11N2[15]NO2S	SCNBimaneIS	476352	1	1	N/A	Internal Standard	137672	1.8	1.83	0.03	M-H	1	250.05	250.05	0.8472	True	N/A	N/A	N/A	Method	N/A	N/A			Pass	Pass	Pass	N/A	Fail	66.4417	2 of 3	N/A	N/A
39	Processed	190801-1-039	Unknown		False	A0900									Identified	C11H11N3O2S	SCNBimane	6737	0.987	N/A	N/A	Target Compound	4349	1.8	1.82	0.02	M-H	0.987	248.05	248.05	-0.0343	True	0.013	1	504090	Method	N/A	N/A		PPB	Pass	Pass	Fail	N/A	Fail	100	1 of 1	N/A	N/A
39	Processed	190801-1-039	Unknown		False	A0900									Identified	C10[13]CH11N2[15]NO2S	SCNBimaneIS	504090	1	1	N/A	Internal Standard	135581	1.8	1.83	0.03	M-H	1	250.05	250.05	0.4201	True	N/A	N/A	N/A	Method	N/A	N/A			Pass	Pass	Pass	N/A	Fail	100	3 of 3	N/A	N/A
40	Processed	190801-1-040	Unknown		False	A1000									Identified	C11H11N3O2S	SCNBimane	7372	0.994	N/A	N/A	Target Compound	2620	1.8	1.84	0.04	M-H	0.994	248.05	248.05	0.3348	True	0.014	1	541936	Method	N/A	N/A		PPB	Pass	Pass	Fail	N/A	Fail	100	1 of 1	N/A	N/A
40	Processed	190801-1-040	Unknown		False	A1000									Identified	C10[13]CH11N2[15]NO2S	SCNBimaneIS	541936	1	1	N/A	Internal Standard	141894	1.8	1.83	0.03	M-H	1	250.05	250.05	0.359	True	N/A	N/A	N/A	Method	N/A	N/A			Pass	Pass	Pass	N/A	Fail	100	3 of 3	N/A	N/A
41	Processed	190801-1-041	Unknown		False	B0100									Confirmed	C11H11N3O2S	SCNBimane	6105026	433.484	N/A	N/A	Target Compound	1708231	1.8	1.83	0.03	M-H	433.484	248.05	248.05	0.6424	True	15.474	1	394530	Method	N/A	N/A		PPB	Pass	Pass	Pass	N/A	Pass	100	5 of 5	N/A	N/A
41	Processed	190801-1-041	Unknown		False	B0100									Identified	C10[13]CH11N2[15]NO2S	SCNBimaneIS	394530	1	1	N/A	Internal Standard	118893	1.8	1.83	0.03	M-H	1	250.05	250.051	2.5559	True	N/A	N/A	N/A	Method	N/A	N/A			Pass	Pass	Pass	N/A	Fail	98.5701	3 of 3	N/A	N/A
42	Processed	190801-1-042	Unknown		False	B0200									Confirmed	C11H11N3O2S	SCNBimane	8208485	528.404	N/A	N/A	Target Compound	2285944	1.8	1.83	0.03	M-H	528.404	248.05	248.05	0.4578	True	18.867	1	435064	Method	N/A	N/A		PPB	Pass	Pass	Pass	N/A	Pass	100	6 of 6	N/A	N/A
42	Processed	190801-1-042	Unknown		False	B0200									Confirmed	C10[13]CH11N2[15]NO2S	SCNBimaneIS	435064	1	1	N/A	Internal Standard	113105	1.8	1.83	0.03	M-H	1	250.05	250.051	4.0204	True	N/A	N/A	N/A	Method	N/A	N/A			Pass	Pass	Pass	N/A	Pass	65.2013	2 of 3	N/A	N/A
43	Processed	190801-1-043	Unknown		False	B0300									Confirmed	C11H11N3O2S	SCNBimane	7385552	437.976	N/A	N/A	Target Compound	2021811	1.8	1.83	0.03	M-H	437.976	248.05	248.05	0.5194	True	15.635	1	472381	Method	N/A	N/A		PPB	Pass	Pass	Pass	N/A	Pass	100	5 of 5	N/A	N/A
43	Processed	190801-1-043	Unknown		False	B0300									Identified	C10[13]CH11N2[15]NO2S	SCNBimaneIS	472381	1	1	N/A	Internal Standard	125031	1.8	1.83	0.03	M-H	1	250.05	250.051	2.922	True	N/A	N/A	N/A	Method	N/A	N/A			Pass	Pass	Pass	N/A	Fail	99.6765	3 of 3	N/A	N/A
44	Processed	190801-1-044	Unknown		False	C0100									NotFound		SCNBimane	N/F	N/F	N/A	N/A	Target Compound	N/F	1.8	N/F		N/A	N/F	248.05	N/F	N/F	True	N/F	1	536862	Method	N/A	N/A		PPB	Fail	N/A	N/A	N/A	N/A	N/A		N/A	N/A
44	Processed	190801-1-044	Unknown		False	C0100									Identified	C10[13]CH11N2[15]NO2S	SCNBimaneIS	536862	1	1	N/A	Internal Standard	142577	1.8	1.83	0.03	M-H	1	250.05	250.05	0.6031	True	N/A	N/A	N/A	Method	N/A	N/A			Pass	Pass	Pass	N/A	Fail	100	3 of 3	N/A	N/A
45	Processed	190801-1-045	Unknown		False	C0200									NotFound		SCNBimane	N/F	N/F	N/A	N/A	Target Compound	N/F	1.8	N/F		N/A	N/F	248.05	N/F	N/F	True	N/F	1	542226	Method	N/A	N/A		PPB	Fail	N/A	N/A	N/A	N/A	N/A		N/A	N/A
45	Processed	190801-1-045	Unknown		False	C0200									Identified	C10[13]CH11N2[15]NO2S	SCNBimaneIS	542226	1	1	N/A	Internal Standard	147764	1.8	1.83	0.03	M-H	1	250.05	250.05	0.237	True	N/A	N/A	N/A	Method	N/A	N/A			Pass	Pass	Pass	N/A	Fail	66.6765	2 of 3	N/A	N/A
46	Processed	190801-1-046	Unknown		False	C0300									NotFound		SCNBimane	N/F	N/F	N/A	N/A	Target Compound	N/F	1.8	N/F		N/A	N/F	248.05	N/F	N/F	True	N/F	1	556600	Method	N/A	N/A		PPB	Fail	N/A	N/A	N/A	N/A	N/A		N/A	N/A
46	Processed	190801-1-046	Unknown		False	C0300									Identified	C10[13]CH11N2[15]NO2S	SCNBimaneIS	556600	1	1	N/A	Internal Standard	149938	1.8	1.83	0.03	M-H	1	250.05	250.05	0.6642	True	N/A	N/A	N/A	Method	N/A	N/A			Pass	Pass	Pass	N/A	Fail	66.6866	2 of 3	N/A	N/A
47	Processed	190801-1-047	Unknown		False	D0100									Confirmed	C11H11N3O2S	SCNBimane	7437815	526.823	N/A	N/A	Target Compound	2078109	1.8	1.83	0.03	M-H	526.823	248.05	248.05	0.2118	True	18.811	1	395401	Method	N/A	N/A		PPB	Pass	Pass	Pass	N/A	Pass	100	5 of 5	N/A	N/A
47	Processed	190801-1-047	Unknown		False	D0100									Identified	C10[13]CH11N2[15]NO2S	SCNBimaneIS	395401	1	1	N/A	Internal Standard	97472	1.8	1.83	0.03	M-H	1	250.05	250.051	2.861	True	N/A	N/A	N/A	Method	N/A	N/A			Pass	Pass	Pass	N/A	Fail	65.0264	2 of 3	N/A	N/A
48	Processed	190801-1-048	Unknown		False	D0200									Confirmed	C11H11N3O2S	SCNBimane	7234994	489.505	N/A	N/A	Target Compound	1975997	1.8	1.83	0.03	M-H	489.505	248.05	248.05	0.2118	True	17.477	1	413978	Method	N/A	N/A		PPB	Pass	Pass	Pass	N/A	Pass	100	5 of 5	N/A	N/A
48	Processed	190801-1-048	Unknown		False	D0200									Identified	C10[13]CH11N2[15]NO2S	SCNBimaneIS	413978	1	1	N/A	Internal Standard	111990	1.8	1.83	0.03	M-H	1	250.05	250.051	2.983	True	N/A	N/A	N/A	Method	N/A	N/A			Pass	Pass	Pass	N/A	Fail	64.8363	2 of 3	N/A	N/A
49	Processed	190801-1-049	Unknown		False	D0300									Confirmed	C11H11N3O2S	SCNBimane	8251265	479.011	N/A	N/A	Target Compound	2290918	1.8	1.83	0.03	M-H	479.011	248.05	248.05	0.0888	True	17.102	1	482484	Method	N/A	N/A		PPB	Pass	Pass	Pass	N/A	Pass	100	5 of 5	N/A	N/A
49	Processed	190801-1-049	Unknown		False	D0300									Confirmed	C10[13]CH11N2[15]NO2S	SCNBimaneIS	482484	1	1	N/A	Internal Standard	130978	1.8	1.83	0.03	M-H	1	250.05	250.051	3.0441	True	N/A	N/A	N/A	Method	N/A	N/A			Pass	Pass	Pass	N/A	Pass	100	3 of 3	N/A	N/A
50	Processed	190801-1-050	Unknown		False	E0100									NotFound		SCNBimane	N/F	N/F	N/A	N/A	Target Compound	N/F	1.8	N/F		N/A	N/F	248.05	N/F	N/F	True	N/F	1	555812	Method	N/A	N/A		PPB	Fail	N/A	N/A	N/A	N/A	N/A		N/A	N/A
50	Processed	190801-1-050	Unknown		False	E0100									Confirmed	C10[13]CH11N2[15]NO2S	SCNBimaneIS	555812	1	1	N/A	Internal Standard	157534	1.8	1.83	0.03	M-H	1	250.05	250.05	0.6642	True	N/A	N/A	N/A	Method	N/A	N/A			Pass	Pass	Pass	N/A	Pass	67.018	2 of 3	N/A	N/A
51	Processed	190801-1-051	Unknown		False	E0200									NotFound		SCNBimane	N/F	N/F	N/A	N/A	Target Compound	N/F	1.8	N/F		N/A	N/F	248.05	N/F	N/F	True	N/F	1	571646	Method	N/A	N/A		PPB	Fail	N/A	N/A	N/A	N/A	N/A		N/A	N/A
51	Processed	190801-1-051	Unknown		False	E0200									Identified	C10[13]CH11N2[15]NO2S	SCNBimaneIS	571646	1	1	N/A	Internal Standard	153657	1.8	1.83	0.03	M-H	1	250.05	250.05	0.6031	True	N/A	N/A	N/A	Method	N/A	N/A			Pass	Pass	Pass	N/A	Fail	100	3 of 3	N/A	N/A
52	Processed	190801-1-052	Unknown		False	E0300									NotFound		SCNBimane	N/F	N/F	N/A	N/A	Target Compound	N/F	1.8	N/F		N/A	N/F	248.05	N/F	N/F	True	N/F	1	658531	Method	N/A	N/A		PPB	Fail	N/A	N/A	N/A	N/A	N/A		N/A	N/A
52	Processed	190801-1-052	Unknown		False	E0300									Confirmed	C10[13]CH11N2[15]NO2S	SCNBimaneIS	658531	1	1	N/A	Internal Standard	172886	1.8	1.83	0.03	M-H	1	250.05	250.05	0.7252	True	N/A	N/A	N/A	Method	N/A	N/A			Pass	Pass	Pass	N/A	Pass	66.7497	2 of 3	N/A	N/A
53	Processed	190801-1-053	Unknown		False	25ppb STD									Confirmed	C11H11N3O2S	SCNBimane	949907	31.807	N/A	N/A	Target Compound	263860	1.8	1.83	0.03	M-H	31.807	248.05	248.05	0.3963	True	1.115	1	851863	Method	N/A	N/A		PPB	Pass	Pass	Pass	N/A	Pass	62.6773	2 of 4	N/A	N/A
53	Processed	190801-1-053	Unknown		False	25ppb STD									Confirmed	C10[13]CH11N2[15]NO2S	SCNBimaneIS	851863	1	1	N/A	Internal Standard	218746	1.8	1.83	0.03	M-H	1	250.05	250.05	0.9083	True	N/A	N/A	N/A	Method	N/A	N/A			Pass	Pass	Pass	N/A	Pass	98.2518	3 of 4	N/A	N/A
54	Processed	190801-1-054	Unknown		False	A0102									Identified	C11H11N3O2S	SCNBimane	545203	26.692	N/A	N/A	Target Compound	151857	1.8	1.83	0.03	M-H	26.692	248.05	248.05	0.0888	True	0.932	1	584835	Method	N/A	N/A		PPB	Pass	Pass	Fail	N/A	Pass	56.4297	2 of 3	N/A	N/A
54	Processed	190801-1-054	Unknown		False	A0102									Confirmed	C10[13]CH11N2[15]NO2S	SCNBimaneIS	584835	1	1	N/A	Internal Standard	158946	1.8	1.83	0.03	M-H	1	250.05	250.05	0.4201	True	N/A	N/A	N/A	Method	N/A	N/A			Pass	Pass	Pass	N/A	Pass	100	3 of 3	N/A	N/A
55	Processed	190801-1-055	Unknown		False	A0202									Confirmed	C11H11N3O2S	SCNBimane	653738	29.213	N/A	N/A	Target Compound	189867	1.8	1.83	0.03	M-H	29.213	248.05	248.05	0.0888	True	1.022	1	639445	Method	N/A	N/A		PPB	Pass	Pass	Pass	N/A	Pass	59.9856	2 of 3	N/A	N/A
55	Processed	190801-1-055	Unknown		False	A0202									Identified	C10[13]CH11N2[15]NO2S	SCNBimaneIS	639445	1	1	N/A	Internal Standard	172410	1.8	1.83	0.03	M-H	1	250.05	250.05	0.6642	True	N/A	N/A	N/A	Method	N/A	N/A			Pass	Pass	Pass	N/A	Fail	100	3 of 3	N/A	N/A
56	Processed	190801-1-056	Unknown		False	A0302									Confirmed	C11H11N3O2S	SCNBimane	577372	27.937	N/A	N/A	Target Compound	170780	1.8	1.83	0.03	M-H	27.937	248.05	248.05	0.3348	True	0.977	1	591125	Method	N/A	N/A		PPB	Pass	Pass	Pass	N/A	Pass	60.5512	2 of 3	N/A	N/A
56	Processed	190801-1-056	Unknown		False	A0302									Identified	C10[13]CH11N2[15]NO2S	SCNBimaneIS	591125	1	1	N/A	Internal Standard	152954	1.8	1.83	0.03	M-H	1	250.05	250.05	0.0539	True	N/A	N/A	N/A	Method	N/A	N/A			Pass	Pass	Pass	N/A	Fail	66.7666	2 of 3	N/A	N/A
57	Processed	190801-1-057	Unknown		False	A0402									Confirmed	C11H11N3O2S	SCNBimane	872368	43.131	N/A	N/A	Target Compound	243574	1.8	1.82	0.02	M-H	43.131	248.05	248.05	0.2118	True	1.52	1	573960	Method	N/A	N/A		PPB	Pass	Pass	Pass	N/A	Pass	75.0072	2 of 3	N/A	N/A
57	Processed	190801-1-057	Unknown		False	A0402									Identified	C10[13]CH11N2[15]NO2S	SCNBimaneIS	573960	1	1	N/A	Internal Standard	149627	1.8	1.82	0.02	M-H	1	250.05	250.051	1.0913	True	N/A	N/A	N/A	Method	N/A	N/A			Pass	Pass	Pass	N/A	Fail	100	3 of 3	N/A	N/A
58	Processed	190801-1-058	Unknown		False	A0502									Confirmed	C11H11N3O2S	SCNBimane	689266	30.9	N/A	N/A	Target Compound	190285	1.8	1.82	0.02	M-H	30.9	248.05	248.05	0.2118	True	1.083	1	636634	Method	N/A	N/A		PPB	Pass	Pass	Pass	N/A	Pass	64.6961	2 of 3	N/A	N/A
58	Processed	190801-1-058	Unknown		False	A0502									Confirmed	C10[13]CH11N2[15]NO2S	SCNBimaneIS	636634	1	1	N/A	Internal Standard	174393	1.8	1.82	0.02	M-H	1	250.05	250.05	0.8472	True	N/A	N/A	N/A	Method	N/A	N/A			Pass	Pass	Pass	N/A	Pass	100	3 of 3	N/A	N/A
59	Processed	190801-1-059	Unknown		False	A0602									Confirmed	C11H11N3O2S	SCNBimane	1031818	50.227	N/A	N/A	Target Compound	286837	1.8	1.83	0.03	M-H	50.227	248.05	248.05	-0.1573	True	1.774	1	581776	Method	N/A	N/A		PPB	Pass	Pass	Pass	N/A	Pass	79.965	2 of 3	N/A	N/A
59	Processed	190801-1-059	Unknown		False	A0602									Identified	C10[13]CH11N2[15]NO2S	SCNBimaneIS	581776	1	1	N/A	Internal Standard	157667	1.8	1.83	0.03	M-H	1	250.05	250.05	0.4811	True	N/A	N/A	N/A	Method	N/A	N/A			Pass	Pass	Pass	N/A	Fail	100	3 of 3	N/A	N/A
60	Processed	190801-1-060	Unknown		False	A0702									Confirmed	C11H11N3O2S	SCNBimane	657629	32.287	N/A	N/A	Target Compound	178946	1.8	1.82	0.02	M-H	32.287	248.05	248.05	0.6424	True	1.132	1	580806	Method	N/A	N/A		PPB	Pass	Pass	Pass	N/A	Pass	66.2457	2 of 3	N/A	N/A
60	Processed	190801-1-060	Unknown		False	A0702									Identified	C10[13]CH11N2[15]NO2S	SCNBimaneIS	580806	1	1	N/A	Internal Standard	158060	1.8	1.82	0.02	M-H	1	250.05	250.05	0.6642	True	N/A	N/A	N/A	Method	N/A	N/A			Pass	Pass	Pass	N/A	Fail	66.6767	2 of 3	N/A	N/A
61	Processed	190801-1-061	Unknown		False	A0802									Confirmed	C11H11N3O2S	SCNBimane	777539	38.09	N/A	N/A	Target Compound	212433	1.8	1.82	0.02	M-H	38.09	248.05	248.05	0.5809	True	1.34	1	580382	Method	N/A	N/A		PPB	Pass	Pass	Pass	N/A	Pass	70.736	2 of 3	N/A	N/A
61	Processed	190801-1-061	Unknown		False	A0802									Identified	C10[13]CH11N2[15]NO2S	SCNBimaneIS	580382	1	1	N/A	Internal Standard	162701	1.8	1.83	0.03	M-H	1	250.05	250.05	0.6031	True	N/A	N/A	N/A	Method	N/A	N/A			Pass	Pass	Pass	N/A	Fail	100	3 of 3	N/A	N/A
62	Processed	190801-1-062	Unknown		False	A0902									Confirmed	C11H11N3O2S	SCNBimane	1671799	78.038	N/A	N/A	Target Compound	490308	1.8	1.83	0.03	M-H	78.038	248.05	248.05	0.2733	True	2.768	1	604027	Method	N/A	N/A		PPB	Pass	Pass	Pass	N/A	Pass	86.0269	2 of 4	N/A	N/A
62	Processed	190801-1-062	Unknown		False	A0902									Identified	C10[13]CH11N2[15]NO2S	SCNBimaneIS	604027	1	1	N/A	Internal Standard	164471	1.8	1.83	0.03	M-H	1	250.05	250.05	0.9083	True	N/A	N/A	N/A	Method	N/A	N/A			Pass	Pass	Pass	N/A	Fail	100	3 of 3	N/A	N/A
63	Processed	190801-1-063	Unknown		False	A1020									Confirmed	C11H11N3O2S	SCNBimane	596539	29.04	N/A	N/A	Target Compound	160600	1.8	1.83	0.03	M-H	29.04	248.05	248.05	0.2733	True	1.016	1	587043	Method	N/A	N/A		PPB	Pass	Pass	Pass	N/A	Pass	77.7899	2 of 3	N/A	N/A
63	Processed	190801-1-063	Unknown		False	A1020									Identified	C10[13]CH11N2[15]NO2S	SCNBimaneIS	587043	1	1	N/A	Internal Standard	159525	1.8	1.83	0.03	M-H	1	250.05	250.051	1.1523	True	N/A	N/A	N/A	Method	N/A	N/A			Pass	Pass	Pass	N/A	Fail	66.7363	2 of 3	N/A	N/A
64	Processed	190801-1-064	Unknown		False	B0102									Confirmed	C11H11N3O2S	SCNBimane	7285168	336.501	N/A	N/A	Target Compound	2060899	1.8	1.82	0.02	M-H	336.501	248.05	248.05	0.5194	True	12.007	1	606733	Method	N/A	N/A		PPB	Pass	Pass	Pass	N/A	Pass	100	5 of 5	N/A	N/A
64	Processed	190801-1-064	Unknown		False	B0102									Identified	C10[13]CH11N2[15]NO2S	SCNBimaneIS	606733	1	1	N/A	Internal Standard	164339	1.8	1.82	0.02	M-H	1	250.05	250.051	2.5559	True	N/A	N/A	N/A	Method	N/A	N/A			Pass	Pass	Pass	N/A	Fail	65.697	2 of 3	N/A	N/A
65	Processed	190801-1-065	Unknown		False	B0202									Confirmed	C11H11N3O2S	SCNBimane	7442937	363.853	N/A	N/A	Target Compound	2074640	1.8	1.83	0.03	M-H	363.853	248.05	248.05	0.5809	True	12.985	1	573196	Method	N/A	N/A		PPB	Pass	Pass	Pass	N/A	Pass	100	5 of 5	N/A	N/A
65	Processed	190801-1-065	Unknown		False	B0202									Confirmed	C10[13]CH11N2[15]NO2S	SCNBimaneIS	573196	1	1	N/A	Internal Standard	168797	1.8	1.83	0.03	M-H	1	250.05	250.051	2.6169	True	N/A	N/A	N/A	Method	N/A	N/A			Pass	Pass	Pass	N/A	Pass	100	3 of 3	N/A	N/A
66	Processed	190801-1-066	Unknown		False	B0302									Confirmed	C11H11N3O2S	SCNBimane	7535299	403.061	N/A	N/A	Target Compound	2053122	1.8	1.82	0.02	M-H	403.061	248.05	248.05	0.3348	True	14.387	1	523773	Method	N/A	N/A		PPB	Pass	Pass	Pass	N/A	Pass	100	5 of 5	N/A	N/A
66	Processed	190801-1-066	Unknown		False	B0302									Identified	C10[13]CH11N2[15]NO2S	SCNBimaneIS	523773	1	1	N/A	Internal Standard	146275	1.8	1.83	0.03	M-H	1	250.05	250.051	2.1897	True	N/A	N/A	N/A	Method	N/A	N/A			Pass	Pass	Pass	N/A	Fail	99.0972	3 of 3	N/A	N/A
67	Processed	190801-1-067	Unknown		False	C0102									NotFound		SCNBimane	N/F	N/F	N/A	N/A	Target Compound	N/F	1.8	N/F		N/A	N/F	248.05	N/F	N/F	True	N/F	1	639239	Method	N/A	N/A		PPB	Fail	N/A	N/A	N/A	N/A	N/A		N/A	N/A
67	Processed	190801-1-067	Unknown		False	C0102									Identified	C10[13]CH11N2[15]NO2S	SCNBimaneIS	639239	1	1	N/A	Internal Standard	163470	1.8	1.83	0.03	M-H	1	250.05	250.05	0.5421	True	N/A	N/A	N/A	Method	N/A	N/A			Pass	Pass	Pass	N/A	Fail	100	3 of 3	N/A	N/A
68	Processed	190801-1-068	Unknown		False	C0202									NotFound		SCNBimane	N/F	N/F	N/A	N/A	Target Compound	N/F	1.8	N/F		N/A	N/F	248.05	N/F	N/F	True	N/F	1	655060	Method	N/A	N/A		PPB	Fail	N/A	N/A	N/A	N/A	N/A		N/A	N/A
68	Processed	190801-1-068	Unknown		False	C0202									Confirmed	C10[13]CH11N2[15]NO2S	SCNBimaneIS	655060	1	1	N/A	Internal Standard	176786	1.8	1.83	0.03	M-H	1	250.05	250.05	0.115	True	N/A	N/A	N/A	Method	N/A	N/A			Pass	Pass	Pass	N/A	Pass	100	3 of 3	N/A	N/A
69	Processed	190801-1-069	Unknown		False	C0302									NotFound		SCNBimane	N/F	N/F	N/A	N/A	Target Compound	N/F	1.8	N/F		N/A	N/F	248.05	N/F	N/F	True	N/F	1	680683	Method	N/A	N/A		PPB	Fail	N/A	N/A	N/A	N/A	N/A		N/A	N/A
69	Processed	190801-1-069	Unknown		False	C0302									Identified	C10[13]CH11N2[15]NO2S	SCNBimaneIS	680683	1	1	N/A	Internal Standard	173874	1.8	1.83	0.03	M-H	1	250.05	250.05	0.7252	True	N/A	N/A	N/A	Method	N/A	N/A			Pass	Pass	Pass	N/A	Fail	100	3 of 3	N/A	N/A
70	Processed	190801-1-070	Unknown		False	D0102									Confirmed	C11H11N3O2S	SCNBimane	8464423	461.961	N/A	N/A	Target Compound	2327699	1.8	1.83	0.03	M-H	461.961	248.05	248.05	0.2118	True	16.492	1	513240	Method	N/A	N/A		PPB	Pass	Pass	Pass	N/A	Pass	100	5 of 5	N/A	N/A
70	Processed	190801-1-070	Unknown		False	D0102									Identified	C10[13]CH11N2[15]NO2S	SCNBimaneIS	513240	1	1	N/A	Internal Standard	147938	1.8	1.83	0.03	M-H	1	250.05	250.051	2.861	True	N/A	N/A	N/A	Method	N/A	N/A			Pass	Pass	Pass	N/A	Fail	65.5407	2 of 3	N/A	N/A
71	Processed	190801-1-071	Unknown		False	D0202									Confirmed	C11H11N3O2S	SCNBimane	7711474	440.222	N/A	N/A	Target Compound	2144117	1.8	1.83	0.03	M-H	440.222	248.05	248.05	0.0888	True	15.715	1	490707	Method	N/A	N/A		PPB	Pass	Pass	Pass	N/A	Pass	100	6 of 6	N/A	N/A
71	Processed	190801-1-071	Unknown		False	D0202									Identified	C10[13]CH11N2[15]NO2S	SCNBimaneIS	490707	1	1	N/A	Internal Standard	127823	1.8	1.83	0.03	M-H	1	250.05	250.051	2.7389	True	N/A	N/A	N/A	Method	N/A	N/A			Pass	Pass	Pass	N/A	Fail	100	3 of 3	N/A	N/A
72	Processed	190801-1-072	Unknown		False	D0302									Confirmed	C11H11N3O2S	SCNBimane	10122879	567.834	N/A	N/A	Target Compound	2743910	1.8	1.83	0.03	M-H	567.834	248.05	248.05	0.0888	True	20.277	1	499233	Method	N/A	N/A		PPB	Pass	Pass	Pass	N/A	Pass	100	5 of 5	N/A	N/A
72	Processed	190801-1-072	Unknown		False	D0302									Confirmed	C10[13]CH11N2[15]NO2S	SCNBimaneIS	499233	1	1	N/A	Internal Standard	134800	1.8	1.82	0.02	M-H	1	250.05	250.051	3.3492	True	N/A	N/A	N/A	Method	N/A	N/A			Pass	Pass	Pass	N/A	Pass	77.283	2 of 3	N/A	N/A
73	Processed	190801-1-073	Unknown		False	E0102									NotFound		SCNBimane	N/F	N/F	N/A	N/A	Target Compound	N/F	1.8	N/F		N/A	N/F	248.05	N/F	N/F	True	N/F	1	776431	Method	N/A	N/A		PPB	Fail	N/A	N/A	N/A	N/A	N/A		N/A	N/A
73	Processed	190801-1-073	Unknown		False	E0102									Identified	C10[13]CH11N2[15]NO2S	SCNBimaneIS	776431	1	1	N/A	Internal Standard	196527	1.8	1.83	0.03	M-H	1	250.05	250.05	0.4811	True	N/A	N/A	N/A	Method	N/A	N/A			Pass	Pass	Pass	N/A	Fail	100	3 of 3	N/A	N/A
74	Processed	190801-1-074	Unknown		False	E0202									NotFound		SCNBimane	N/F	N/F	N/A	N/A	Target Compound	N/F	1.8	N/F		N/A	N/F	248.05	N/F	N/F	True	N/F	1	748105	Method	N/A	N/A		PPB	Fail	N/A	N/A	N/A	N/A	N/A		N/A	N/A
74	Processed	190801-1-074	Unknown		False	E0202									Confirmed	C10[13]CH11N2[15]NO2S	SCNBimaneIS	748105	1	1	N/A	Internal Standard	205242	1.8	1.82	0.02	M-H	1	250.05	250.05	0.237	True	N/A	N/A	N/A	Method	N/A	N/A			Pass	Pass	Pass	N/A	Pass	100	3 of 3	N/A	N/A
75	Processed	190801-1-075	Unknown		False	E0302									NotFound		SCNBimane	N/F	N/F	N/A	N/A	Target Compound	N/F	1.8	N/F		N/A	N/F	248.05	N/F	N/F	True	N/F	1	718769	Method	N/A	N/A		PPB	Fail	N/A	N/A	N/A	N/A	N/A		N/A	N/A
75	Processed	190801-1-075	Unknown		False	E0302									Confirmed	C10[13]CH11N2[15]NO2S	SCNBimaneIS	718769	1	1	N/A	Internal Standard	194073	1.8	1.82	0.02	M-H	1	250.05	250.05	0.6031	True	N/A	N/A	N/A	Method	N/A	N/A			Pass	Pass	Pass	N/A	Pass	100	3 of 3	N/A	N/A
76	Processed	190801-1-076	Unknown		False	10 ppb STD									Confirmed	C11H11N3O2S	SCNBimane	414662	12.109	N/A	N/A	Target Compound	119167	1.8	1.83	0.03	M-H	12.109	248.05	248.05	0.2733	True	0.411	1	1009096	Method	N/A	N/A		PPB	Pass	Pass	Pass	N/A	Pass	73.2509	2 of 4	N/A	N/A
76	Processed	190801-1-076	Unknown		False	10 ppb STD									Confirmed	C10[13]CH11N2[15]NO2S	SCNBimaneIS	1009096	1	1	N/A	Internal Standard	259025	1.8	1.83	0.03	M-H	1	250.05	250.05	0.6642	True	N/A	N/A	N/A	Method	N/A	N/A			Pass	Pass	Pass	N/A	Pass	98.7253	3 of 4	N/A	N/A
77	Processed	190801-1-077	Unknown		False	A0104									Confirmed	C11H11N3O2S	SCNBimane	345672	12.705	N/A	N/A	Target Compound	111480	1.8	1.83	0.03	M-H	12.705	248.05	248.05	-0.2188	True	0.432	1	799693	Method	N/A	N/A		PPB	Pass	Pass	Pass	N/A	Pass	62.3039	2 of 3	N/A	N/A
77	Processed	190801-1-077	Unknown		False	A0104									Confirmed	C10[13]CH11N2[15]NO2S	SCNBimaneIS	799693	1	1	N/A	Internal Standard	212748	1.8	1.82	0.02	M-H	1	250.05	250.05	0.115	True	N/A	N/A	N/A	Method	N/A	N/A			Pass	Pass	Pass	N/A	Pass	100	3 of 3	N/A	N/A
78	Processed	190801-1-078	Unknown		False	A0204									Identified	C11H11N3O2S	SCNBimane	710107	25.674	N/A	N/A	Target Compound	189531	1.8	1.83	0.03	M-H	25.674	248.05	248.05	0.3348	True	0.896	1	792655	Method	N/A	N/A		PPB	Pass	Pass	Fail	N/A	Pass	54.1687	2 of 3	N/A	N/A
78	Processed	190801-1-078	Unknown		False	A0204									Confirmed	C10[13]CH11N2[15]NO2S	SCNBimaneIS	792655	1	1	N/A	Internal Standard	209330	1.8	1.83	0.03	M-H	1	250.05	250.05	0.4201	True	N/A	N/A	N/A	Method	N/A	N/A			Pass	Pass	Pass	N/A	Pass	100	3 of 3	N/A	N/A
79	Processed	190801-1-079	Unknown		False	A0304									Confirmed	C11H11N3O2S	SCNBimane	452326	17.42	N/A	N/A	Target Compound	138957	1.8	1.82	0.02	M-H	17.42	248.05	248.05	0.8269	True	0.601	1	752885	Method	N/A	N/A		PPB	Pass	Pass	Pass	N/A	Pass	64.5089	2 of 3	N/A	N/A
79	Processed	190801-1-079	Unknown		False	A0304									Identified	C10[13]CH11N2[15]NO2S	SCNBimaneIS	752885	1	1	N/A	Internal Standard	199111	1.8	1.82	0.02	M-H	1	250.05	250.05	0.6642	True	N/A	N/A	N/A	Method	N/A	N/A			Pass	Pass	Pass	N/A	Fail	100	3 of 3	N/A	N/A
80	Processed	190801-1-080	Unknown		False	A0404									Confirmed	C11H11N3O2S	SCNBimane	766631	30.418	N/A	N/A	Target Compound	215046	1.8	1.83	0.03	M-H	30.418	248.05	248.05	0.7654	True	1.065	1	719552	Method	N/A	N/A		PPB	Pass	Pass	Pass	N/A	Pass	62.425	2 of 3	N/A	N/A
80	Processed	190801-1-080	Unknown		False	A0404									Identified	C10[13]CH11N2[15]NO2S	SCNBimaneIS	719552	1	1	N/A	Internal Standard	188707	1.8	1.83	0.03	M-H	1	250.05	250.05	0.7862	True	N/A	N/A	N/A	Method	N/A	N/A			Pass	Pass	Pass	N/A	Fail	100	3 of 3	N/A	N/A
81	Processed	190801-1-081	Unknown		False	A0504									Confirmed	C11H11N3O2S	SCNBimane	753426	28.505	N/A	N/A	Target Compound	218413	1.8	1.83	0.03	M-H	28.505	248.05	248.05	-0.1573	True	0.997	1	755647	Method	N/A	N/A		PPB	Pass	Pass	Pass	N/A	Pass	61.0425	2 of 3	N/A	N/A
81	Processed	190801-1-081	Unknown		False	A0504									Identified	C10[13]CH11N2[15]NO2S	SCNBimaneIS	755647	1	1	N/A	Internal Standard	197150	1.8	1.83	0.03	M-H	1	250.05	250.05	0.176	True	N/A	N/A	N/A	Method	N/A	N/A			Pass	Pass	Pass	N/A	Fail	100	3 of 3	N/A	N/A
82	Processed	190801-1-082	Unknown		False	A0604									Confirmed	C11H11N3O2S	SCNBimane	902951	33.263	N/A	N/A	Target Compound	257428	1.8	1.83	0.03	M-H	33.263	248.05	248.05	0.0272	True	1.167	1	773652	Method	N/A	N/A		PPB	Pass	Pass	Pass	N/A	Pass	67.4085	2 of 3	N/A	N/A
82	Processed	190801-1-082	Unknown		False	A0604									Identified	C10[13]CH11N2[15]NO2S	SCNBimaneIS	773652	1	1	N/A	Internal Standard	206152	1.8	1.83	0.03	M-H	1	250.05	250.05	0.6031	True	N/A	N/A	N/A	Method	N/A	N/A			Pass	Pass	Pass	N/A	Fail	100	3 of 3	N/A	N/A
83	Processed	190801-1-083	Unknown		False	A0704									Identified	C11H11N3O2S	SCNBimane	740171	28.562	N/A	N/A	Target Compound	208023	1.8	1.83	0.03	M-H	28.562	248.05	248.05	0.6424	True	0.999	1	740854	Method	N/A	N/A		PPB	Pass	Pass	Fail	N/A	Pass	59.3598	3 of 4	N/A	N/A
83	Processed	190801-1-083	Unknown		False	A0704									Confirmed	C10[13]CH11N2[15]NO2S	SCNBimaneIS	740854	1	1	N/A	Internal Standard	208166	1.8	1.83	0.03	M-H	1	250.05	250.05	0.7252	True	N/A	N/A	N/A	Method	N/A	N/A			Pass	Pass	Pass	N/A	Pass	66.9217	2 of 3	N/A	N/A
84	Processed	190801-1-084	Unknown		False	A0804									Confirmed	C11H11N3O2S	SCNBimane	804696	28.722	N/A	N/A	Target Compound	232565	1.8	1.83	0.03	M-H	28.722	248.05	248.05	0.4578	True	1.005	1	800848	Method	N/A	N/A		PPB	Pass	Pass	Pass	N/A	Pass	60.898	2 of 3	N/A	N/A
84	Processed	190801-1-084	Unknown		False	A0804									Identified	C10[13]CH11N2[15]NO2S	SCNBimaneIS	800848	1	1	N/A	Internal Standard	212166	1.8	1.83	0.03	M-H	1	250.05	250.05	0.8472	True	N/A	N/A	N/A	Method	N/A	N/A			Pass	Pass	Pass	N/A	Fail	100	3 of 3	N/A	N/A
85	Processed	190801-1-085	Unknown		False	A0904									Confirmed	C11H11N3O2S	SCNBimane	1606820	54.849	N/A	N/A	Target Compound	448603	1.8	1.82	0.02	M-H	54.849	248.05	248.05	0.3348	True	1.939	1	828777	Method	N/A	N/A		PPB	Pass	Pass	Pass	N/A	Pass	79.6111	2 of 4	N/A	N/A
85	Processed	190801-1-085	Unknown		False	A0904									Identified	C10[13]CH11N2[15]NO2S	SCNBimaneIS	828777	1	1	N/A	Internal Standard	221557	1.8	1.82	0.02	M-H	1	250.05	250.05	0.6031	True	N/A	N/A	N/A	Method	N/A	N/A			Pass	Pass	Pass	N/A	Fail	100	3 of 3	N/A	N/A
86	Processed	190801-1-086	Unknown		False	A1040									Confirmed	C11H11N3O2S	SCNBimane	824254	29.354	N/A	N/A	Target Compound	238393	1.8	1.83	0.03	M-H	29.354	248.05	248.05	0.4578	True	1.027	1	802264	Method	N/A	N/A		PPB	Pass	Pass	Pass	N/A	Pass	61.5037	2 of 3	N/A	N/A
86	Processed	190801-1-086	Unknown		False	A1040									Identified	C10[13]CH11N2[15]NO2S	SCNBimaneIS	802264	1	1	N/A	Internal Standard	213778	1.8	1.83	0.03	M-H	1	250.05	250.05	0.4811	True	N/A	N/A	N/A	Method	N/A	N/A			Pass	Pass	Pass	N/A	Fail	100	3 of 3	N/A	N/A
87	Processed	190801-1-087	Unknown		False	B0104									Confirmed	C11H11N3O2S	SCNBimane	6719202	257.883	N/A	N/A	Target Compound	1840379	1.8	1.83	0.03	M-H	257.883	248.05	248.05	0.3963	True	9.197	1	730601	Method	N/A	N/A		PPB	Pass	Pass	Pass	N/A	Pass	100	5 of 5	N/A	N/A
87	Processed	190801-1-087	Unknown		False	B0104									Identified	C10[13]CH11N2[15]NO2S	SCNBimaneIS	730601	1	1	N/A	Internal Standard	198543	1.8	1.83	0.03	M-H	1	250.05	250.051	2.0677	True	N/A	N/A	N/A	Method	N/A	N/A			Pass	Pass	Pass	N/A	Fail	100	3 of 3	N/A	N/A
88	Processed	190801-1-088	Unknown		False	B0204									Confirmed	C11H11N3O2S	SCNBimane	7833927	265.127	N/A	N/A	Target Compound	2160952	1.8	1.83	0.03	M-H	265.127	248.05	248.05	0.4578	True	9.456	1	828481	Method	N/A	N/A		PPB	Pass	Pass	Pass	N/A	Pass	100	5 of 5	N/A	N/A
88	Processed	190801-1-088	Unknown		False	B0204									Identified	C10[13]CH11N2[15]NO2S	SCNBimaneIS	828481	1	1	N/A	Internal Standard	219354	1.8	1.83	0.03	M-H	1	250.05	250.051	2.4948	True	N/A	N/A	N/A	Method	N/A	N/A			Pass	Pass	Pass	N/A	Fail	99.7011	3 of 3	N/A	N/A
89	Processed	190801-1-089	Unknown		False	B0304									Confirmed	C11H11N3O2S	SCNBimane	7768563	274.249	N/A	N/A	Target Compound	2120316	1.8	1.83	0.03	M-H	274.249	248.05	248.05	0.5809	True	9.782	1	794181	Method	N/A	N/A		PPB	Pass	Pass	Pass	N/A	Pass	100	6 of 6	N/A	N/A
89	Processed	190801-1-089	Unknown		False	B0304									Confirmed	C10[13]CH11N2[15]NO2S	SCNBimaneIS	794181	1	1	N/A	Internal Standard	220997	1.8	1.83	0.03	M-H	1	250.05	250.051	2.4948	True	N/A	N/A	N/A	Method	N/A	N/A			Pass	Pass	Pass	N/A	Pass	100	3 of 3	N/A	N/A
90	Processed	190801-1-090	Unknown		False	C0104									NotFound		SCNBimane	N/F	N/F	N/A	N/A	Target Compound	N/F	1.8	N/F		N/A	N/F	248.05	N/F	N/F	True	N/F	1	879216	Method	N/A	N/A		PPB	Fail	N/A	N/A	N/A	N/A	N/A		N/A	N/A
90	Processed	190801-1-090	Unknown		False	C0104									Confirmed	C10[13]CH11N2[15]NO2S	SCNBimaneIS	879216	1	1	N/A	Internal Standard	227380	1.8	1.82	0.02	M-H	1	250.05	250.05	0.359	True	N/A	N/A	N/A	Method	N/A	N/A			Pass	Pass	Pass	N/A	Pass	100	3 of 3	N/A	N/A
91	Processed	190801-1-091	Unknown		False	C0204									NotFound		SCNBimane	N/F	N/F	N/A	N/A	Target Compound	N/F	1.8	N/F		N/A	N/F	248.05	N/F	N/F	True	N/F	1	866380	Method	N/A	N/A		PPB	Fail	N/A	N/A	N/A	N/A	N/A		N/A	N/A
91	Processed	190801-1-091	Unknown		False	C0204									Confirmed	C10[13]CH11N2[15]NO2S	SCNBimaneIS	866380	1	1	N/A	Internal Standard	235822	1.8	1.83	0.03	M-H	1	250.05	250.05	0.176	True	N/A	N/A	N/A	Method	N/A	N/A			Pass	Pass	Pass	N/A	Pass	100	3 of 3	N/A	N/A
92	Processed	190801-1-092	Unknown		False	C0304									NotFound		SCNBimane	N/F	N/F	N/A	N/A	Target Compound	N/F	1.8	N/F		N/A	N/F	248.05	N/F	N/F	True	N/F	1	914039	Method	N/A	N/A		PPB	Fail	N/A	N/A	N/A	N/A	N/A		N/A	N/A
92	Processed	190801-1-092	Unknown		False	C0304									Identified	C10[13]CH11N2[15]NO2S	SCNBimaneIS	914039	1	1	N/A	Internal Standard	238536	1.8	1.83	0.03	M-H	1	250.05	250.05	0.4811	True	N/A	N/A	N/A	Method	N/A	N/A			Pass	Pass	Pass	N/A	Fail	100	3 of 3	N/A	N/A
93	Processed	190801-1-093	Unknown		False	D0104									Confirmed	C11H11N3O2S	SCNBimane	8605580	286.321	N/A	N/A	Target Compound	2400243	1.8	1.83	0.03	M-H	286.321	248.05	248.05	0.3963	True	10.213	1	842579	Method	N/A	N/A		PPB	Pass	Pass	Pass	N/A	Pass	100	6 of 6	N/A	N/A
93	Processed	190801-1-093	Unknown		False	D0104									Identified	C10[13]CH11N2[15]NO2S	SCNBimaneIS	842579	1	1	N/A	Internal Standard	211940	1.8	1.83	0.03	M-H	1	250.05	250.051	2.3728	True	N/A	N/A	N/A	Method	N/A	N/A			Pass	Pass	Pass	N/A	Fail	99.2155	3 of 3	N/A	N/A
94	Processed	190801-1-094	Unknown		False	D0204									Confirmed	C11H11N3O2S	SCNBimane	9640557	348.915	N/A	N/A	Target Compound	2742394	1.8	1.83	0.03	M-H	348.915	248.05	248.05	0.3963	True	12.451	1	774281	Method	N/A	N/A		PPB	Pass	Pass	Pass	N/A	Pass	100	5 of 5	N/A	N/A
94	Processed	190801-1-094	Unknown		False	D0204									Identified	C10[13]CH11N2[15]NO2S	SCNBimaneIS	774281	1	1	N/A	Internal Standard	207591	1.8	1.83	0.03	M-H	1	250.05	250.051	3.1051	True	N/A	N/A	N/A	Method	N/A	N/A			Pass	Pass	Pass	N/A	Fail	98.5494	3 of 3	N/A	N/A
95	Processed	190801-1-095	Unknown		False	D0304									Confirmed	C11H11N3O2S	SCNBimane	9815476	362.253	N/A	N/A	Target Compound	2724578	1.8	1.83	0.03	M-H	362.253	248.05	248.05	0.1503	True	12.928	1	759253	Method	N/A	N/A		PPB	Pass	Pass	Pass	N/A	Pass	100	6 of 6	N/A	N/A
95	Processed	190801-1-095	Unknown		False	D0304									Identified	C10[13]CH11N2[15]NO2S	SCNBimaneIS	759253	1	1	N/A	Internal Standard	209995	1.8	1.83	0.03	M-H	1	250.05	250.051	2.4948	True	N/A	N/A	N/A	Method	N/A	N/A			Pass	Pass	Pass	N/A	Fail	100	3 of 3	N/A	N/A
96	Processed	190801-1-096	Unknown		False	E0104									NotFound		SCNBimane	N/F	N/F	N/A	N/A	Target Compound	N/F	1.8	N/F		N/A	N/F	248.05	N/F	N/F	True	N/F	1	850546	Method	N/A	N/A		PPB	Fail	N/A	N/A	N/A	N/A	N/A		N/A	N/A
96	Processed	190801-1-096	Unknown		False	E0104									Confirmed	C10[13]CH11N2[15]NO2S	SCNBimaneIS	850546	1	1	N/A	Internal Standard	223468	1.8	1.82	0.02	M-H	1	250.05	250.05	0.176	True	N/A	N/A	N/A	Method	N/A	N/A			Pass	Pass	Pass	N/A	Pass	100	3 of 3	N/A	N/A
[truncated: 12 more columns]

## Sheet: Data
		Sample Type	Level	Sample ID	Area	IS Area	Ratio	Calculated Amt	Concentration Ratio
		Cal Std	STD 1	5 ppb STD	123869	649464	0.190725	5.949	0.03206
		Cal Std	STD 2	10 ppb STD	239945	819268	0.292877	8.806	0.0332588
		Cal Std	STD 3	25 ppb STD	601629	770463	0.780867	22.457	0.0347716
		Cal Std	STD 4	50 ppb STD	1228263	690953	1.77764	50.341	0.0353119
		Cal Std	STD 5	100 ppb STD	2710952	744707	3.64029	102.446	0.0355338
		Unknown		A1P		401142	0
		Unknown		A02P		171052	0
		Unknown		A03P	7676	433662	0.0177004	1.109	0.0159607
		Unknown		A04P		432724	0
		Unknown		A05P	53559	447070	0.1198	3.965	0.0302144
		Unknown		A06P		378218	0
		Unknown		A07P		355930	0
		Unknown		A08P		333911	0
		Unknown		A09P	9587	325984	0.0294094	1.436	0.0204801
		Unknown		A10P	11295	305560	0.0369649	1.648	0.0224302
		Unknown		C01P	8856	372495	0.0237748	1.279	0.0185886
		Unknown		C02P		407930	0
		Unknown		C03P		398752	0
		Unknown		E01P		443821	0
		Unknown		E02P	6366	464393	0.0137082	0.997	0.0137495
		Unknown		E03P		498284	0
		Unknown		50ppb STD	1544526	708465	2.1801	61.599	0.0353918
		Unknown		A0100	5641	522466	0.0107969	0.916	0.011787
		Unknown		A0200	9237	509552	0.0181277	1.121	0.016171
		Unknown		A0300	8104	543266	0.0149172	1.031	0.0144687
		Unknown		A0400		524885	0
		Unknown		A0500		527421	0
		Unknown		A0600	5031	489446	0.010279	0.901	0.0114084
		Unknown		A0700		542412	0
		Unknown		A0800		476352	0
		Unknown		A0900	6737	504090	0.0133647	0.987	0.0135407
		Unknown		A1000	7372	541936	0.0136031	0.994	0.0136852
		Unknown		C0100		536862	0
		Unknown		C0200		542226	0
		Unknown		C0300		556600	0
		Unknown		E0100		555812	0
		Unknown		E0200		571646	0
		Unknown		E0300		658531	0
		Unknown		25ppb STD	949907	851863	1.11509	31.807	0.0350581
		Unknown		A0102	545203	584835	0.932234	26.692	0.0349256
		Unknown		A0202	653738	639445	1.02235	29.213	0.0349965
		Unknown		A0302	577372	591125	0.976734	27.937	0.034962
		Unknown		A0402	872368	573960	1.51991	43.131	0.0352394
		Unknown		A0502	689266	636634	1.08267	30.9	0.0350379
		Unknown		A0602	1031818	581776	1.77357	50.227	0.035311
		Unknown		A0702	657629	580806	1.13227	32.287	0.0350689
		Unknown		A0802	777539	580382	1.3397	38.09	0.035172
		Unknown		A0902	1671799	604027	2.76776	78.038	0.0354668
		Unknown		A1020	596539	587043	1.01618	29.04	0.0349923
		Unknown		C0102		639239	0
		Unknown		C0202		655060	0
		Unknown		C0302		680683	0
		Unknown		E0102		776431	0
		Unknown		E0202		748105	0
		Unknown		E0302		718769	0
		Unknown		10 ppb STD	414662	1009096	0.410924	12.109	0.0339354
		Unknown		A0104	345672	799693	0.432256	12.705	0.0340225
		Unknown		A0204	710107	792655	0.895859	25.674	0.0348936
		Unknown		A0304	452326	752885	0.60079	17.42	0.0344885
		Unknown		A0404	766631	719552	1.06543	30.418	0.0350262
		Unknown		A0504	753426	755647	0.997061	28.505	0.0349785
		Unknown		A0604	902951	773652	1.16713	33.263	0.0350879
		Unknown		A0704	740171	740854	0.999078	28.562	0.0349793
		Unknown		A0804	804696	800848	1.0048	28.722	0.0349838
		Unknown		A0904	1606820	828777	1.93878	54.849	0.0353477
		Unknown		A1040	824254	802264	1.02741	29.354	0.0350007
		Unknown		C0104		879216	0
		Unknown		C0204		866380	0
		Unknown		C0304		914039	0
		Unknown		E0104		850546	0
