# Supplementary material for: The determination of thiocyanate in the blood plasma and holding water of Amphiprion clarkii after exposure to cyanide
Source: PeerJ. 2021 Dec 7;9:e12409. doi: 10.7717/peerj.12409 (PMC8663612; doi:10.7717/peerj.12409)
Supplement: Supplemental Information 12 [file peerj-09-12409-s012.xlsx]

## Sheet: All Samples
Acquisition Order	Status	Filename	Sample Type	Level	Excluded	Sample ID	Sample Name	Comments	ColumnHeader1	ColumnHeader2	ColumnHeader3	ColumnHeader4	ColumnHeader5	ColumnHeader6	Confirm	Formula	Compound	Area	Calculated Amt	Theoretical Amt	%Diff	Compound Type	Height	Expected RT	Actual RT	RT Delta	Adduct	Sample Amt	m/z (Expected)	m/z (Apex)	m/z (Delta(ppm))	Active	Response Ratio	ISTD Amt	ISTD Response	Integration Mode	%RSD	%CV	Channel	Final Units	PK	IR	IP	LS	FI	Isotopic Pattern Score (%)	Num Isotopes Matched	Lib Match Name	Library Score (%)
1	Processed	190814-001	Matrix Blank		False	Blank									Identified	C11H11N3O2S	SCNBimane	47472	1.038	N/A	N/A	Target Compound	14143	1.8	1.8	0.00	M-H	1.038	248.05	248.05	-0.3418	True	0.039	1	1202923	Method	N/A	N/A		PPB	Pass	Pass	Fail	N/A	Fail	100	1 of 1	N/A	N/A
1	Processed	190814-001	Matrix Blank		False	Blank									Confirmed	C10[13]CH11N2[15]NO2S	SCNBimaneIS	1202923	1	1	N/A	Internal Standard	306630	1.8	1.8	0.00	M-H	1	250.05	250.05	-0.0071	True	N/A	N/A	N/A	Method	N/A	N/A			Pass	Pass	Pass	N/A	Pass	98.611	3 of 4	N/A	N/A
2	Processed	190814-002	Unknown		False	1 ppb									Confirmed	C11H11N3O2S	SCNBimane	126565	2.12	N/A	N/A	Target Compound	35191	1.8	1.81	0.01	M-H	2.12	248.05	248.05	-0.1573	True	0.112	1	1129303	Method	N/A	N/A		PPB	Pass	Pass	Pass	N/A	Pass	74.6423	2 of 3	N/A	N/A
2	Processed	190814-002	Unknown		False	1 ppb									Confirmed	C10[13]CH11N2[15]NO2S	SCNBimaneIS	1129303	1	1	N/A	Internal Standard	276689	1.8	1.81	0.01	M-H	1	250.05	250.05	-0.4342	True	N/A	N/A	N/A	Method	N/A	N/A			Pass	Pass	Pass	N/A	Pass	91.6654	3 of 5	N/A	N/A
3	Processed	190814-003	Unknown		False	2 ppb									Identified	C11H11N3O2S	SCNBimane	187424	3.075	N/A	N/A	Target Compound	49273	1.8	1.82	0.02	M-H	3.075	248.05	248.05	-0.957	True	0.176	1	1064180	Method	N/A	N/A		PPB	Pass	Pass	Fail	N/A	Pass	58.9664	2 of 3	N/A	N/A
3	Processed	190814-003	Unknown		False	2 ppb									Confirmed	C10[13]CH11N2[15]NO2S	SCNBimaneIS	1064180	1	1	N/A	Internal Standard	260542	1.8	1.82	0.02	M-H	1	250.05	250.05	-0.3122	True	N/A	N/A	N/A	Method	N/A	N/A			Pass	Pass	Pass	N/A	Pass	91.9856	3 of 5	N/A	N/A
4	Processed	190814-004	Unknown		False	3 ppb									Identified	C11H11N3O2S	SCNBimane	225518	3.797	N/A	N/A	Target Compound	57842	1.8	1.8	0.00	M-H	3.797	248.05	248.05	-0.1573	True	0.225	1	1004190	Method	N/A	N/A		PPB	Pass	Pass	Fail	N/A	Pass	58.8332	2 of 3	N/A	N/A
4	Processed	190814-004	Unknown		False	3 ppb									Identified	C10[13]CH11N2[15]NO2S	SCNBimaneIS	1004190	1	1	N/A	Internal Standard	248537	1.8	1.8	0.00	M-H	1	250.05	250.05	-0.1902	True	N/A	N/A	N/A	Method	N/A	N/A			Pass	Pass	Pass	N/A	Fail	92.1472	3 of 5	N/A	N/A
5	Processed	190814-005	Cal Std	STD 1	False	5 ppb									Identified	C11H11N3O2S	SCNBimane	326432	5.664	5	13.29	Target Compound	85779	1.8	1.8	0.00	M-H	5.664	248.05	248.05	-0.0343	True	0.35	1	933101	Method	N/A	N/A		PPB	Pass	Pass	Fail	N/A	Pass	58.8156	2 of 4	N/A	N/A
5	Processed	190814-005	Cal Std	STD 1	False	5 ppb									Confirmed	C10[13]CH11N2[15]NO2S	SCNBimaneIS	933101	1	1	0	Internal Standard	226666	1.8	1.8	0.00	M-H	1	250.05	250.05	-0.1291	True	N/A	N/A	N/A	Method	N/A	N/A			Pass	Pass	Pass	N/A	Pass	92.3292	3 of 5	N/A	N/A
6	Processed	190814-006	Cal Std	STD 2	False	10 ppb									Identified	C11H11N3O2S	SCNBimane	561702	9.028	10	-9.72	Target Compound	142751	1.8	1.8	0.00	M-H	9.028	248.05	248.05	-0.2803	True	0.575	1	976048	Method	N/A	N/A		PPB	Pass	Pass	Fail	N/A	Pass	56.743	2 of 4	N/A	N/A
6	Processed	190814-006	Cal Std	STD 2	False	10 ppb									Confirmed	C10[13]CH11N2[15]NO2S	SCNBimaneIS	976048	1	1	0	Internal Standard	237133	1.8	1.8	0.00	M-H	1	250.05	250.05	-0.0071	True	N/A	N/A	N/A	Method	N/A	N/A			Pass	Pass	Pass	N/A	Pass	92.0582	3 of 5	N/A	N/A
7	Processed	190814-007	Cal Std	STD 3	False	25 ppb									Confirmed	C11H11N3O2S	SCNBimane	1360772	25.488	25	1.95	Target Compound	338907	1.8	1.8	0.00	M-H	25.488	248.05	248.05	-0.5264	True	1.68	1	810110	Method	N/A	N/A		PPB	Pass	Pass	Pass	N/A	Pass	79.0574	4 of 6	N/A	N/A
7	Processed	190814-007	Cal Std	STD 3	False	25 ppb									Identified	C10[13]CH11N2[15]NO2S	SCNBimaneIS	810110	1	1	0	Internal Standard	188475	1.8	1.8	0.00	M-H	1	250.05	250.05	0.0539	True	N/A	N/A	N/A	Method	N/A	N/A			Pass	Pass	Pass	N/A	Fail	100	5 of 5	N/A	N/A
8	Processed	190814-008	Cal Std	STD 4	False	50 ppb									Confirmed	C11H11N3O2S	SCNBimane	2581155	44.658	50	-10.68	Target Compound	669396	1.8	1.8	0.00	M-H	44.658	248.05	248.05	-0.5879	True	2.966	1	870327	Method	N/A	N/A		PPB	Pass	Pass	Pass	N/A	Pass	86.5503	3 of 5	N/A	N/A
8	Processed	190814-008	Cal Std	STD 4	False	50 ppb									Confirmed	C10[13]CH11N2[15]NO2S	SCNBimaneIS	870327	1	1	0	Internal Standard	213035	1.8	1.8	0.00	M-H	1	250.05	250.05	0.298	True	N/A	N/A	N/A	Method	N/A	N/A			Pass	Pass	Pass	N/A	Pass	91.8087	3 of 5	N/A	N/A
9	Processed	190814-009	Cal Std	STD 5	False	100 ppb									Confirmed	C11H11N3O2S	SCNBimane	5773128	105.161	100	5.16	Target Compound	1455187	1.8	1.81	0.01	M-H	105.161	248.05	248.05	-0.4034	True	7.025	1	821837	Method	N/A	N/A		PPB	Pass	Pass	Pass	N/A	Pass	95.2503	5 of 5	N/A	N/A
9	Processed	190814-009	Cal Std	STD 5	False	100 ppb									Confirmed	C10[13]CH11N2[15]NO2S	SCNBimaneIS	821837	1	1	0	Internal Standard	196422	1.8	1.81	0.01	M-H	1	250.05	250.05	0.7862	True	N/A	N/A	N/A	Method	N/A	N/A			Pass	Pass	Pass	N/A	Pass	90.9022	3 of 5	N/A	N/A
10	Processed	190814-010	Unknown		False	500 ppb									Confirmed	C11H11N3O2S	SCNBimane	20337322	826.382	N/A	N/A	Target Compound	5143042	1.8	1.81	0.01	M-H	826.382	248.05	248.05	-0.6494	True	55.408	1	367045	Method	N/A	N/A		PPB	Pass	Pass	Pass	N/A	Pass	100	8 of 9	N/A	N/A
10	Processed	190814-010	Unknown		False	500 ppb									Identified	C10[13]CH11N2[15]NO2S	SCNBimaneIS	367045	1	1	N/A	Internal Standard	85979	1.8	1.81	0.01	M-H	1	250.05	250.05	0.4811	True	N/A	N/A	N/A	Method	N/A	N/A			Pass	Pass	Pass	N/A	Fail	100	3 of 3	N/A	N/A
11	Processed	190814-011	Unknown		False	1 ppm									Confirmed	C11H11N3O2S	SCNBimane	40219185	1157.99	N/A	N/A	Target Compound	10177931	1.8	1.8	0.00	M-H	1157.99	248.05	248.05	-0.0343	True	77.654	1	517927	Method	N/A	N/A		PPB	Pass	Pass	Pass	N/A	Pass	100	8 of 9	N/A	N/A
11	Processed	190814-011	Unknown		False	1 ppm									Identified	C10[13]CH11N2[15]NO2S	SCNBimaneIS	517927	1	1	N/A	Internal Standard	129283	1.8	1.8	0.00	M-H	1	250.05	250.051	0.9693	True	N/A	N/A	N/A	Method	N/A	N/A			Pass	Pass	Pass	N/A	Fail	100	3 of 3	N/A	N/A
12	Processed	190814-012	Unknown		False	2.5 ppm									Confirmed	C11H11N3O2S	SCNBimane	93931769	7991.8	N/A	N/A	Target Compound	23314073	1.8	1.8	0.00	M-H	7991.8	248.05	248.05	-0.2803	True	536.106	1	175211	Method	N/A	N/A		PPB	Pass	Pass	Pass	N/A	Pass	100	8 of 9	N/A	N/A
12	Processed	190814-012	Unknown		False	2.5 ppm									Identified	C10[13]CH11N2[15]NO2S	SCNBimaneIS	175211	1	1	N/A	Internal Standard	40383	1.8	1.82	0.02	M-H	1	250.05	250.05	0.298	True	N/A	N/A	N/A	Method	N/A	N/A			Pass	Pass	Fail	N/A	Fail	0	0 of 0	N/A	N/A
13	Processed	190814-013	Unknown		False	50 ppb QC									Confirmed	C11H11N3O2S	SCNBimane	1794220	33.624	N/A	N/A	Target Compound	458919	1.8	1.8	0.00	M-H	33.624	248.05	248.05	-0.2188	True	2.226	1	806198	Method	N/A	N/A		PPB	Pass	Pass	Pass	N/A	Pass	85.132	4 of 5	N/A	N/A
13	Processed	190814-013	Unknown		False	50 ppb QC									Confirmed	C10[13]CH11N2[15]NO2S	SCNBimaneIS	806198	1	1	N/A	Internal Standard	196288	1.8	1.8	0.00	M-H	1	250.05	250.05	0.298	True	N/A	N/A	N/A	Method	N/A	N/A			Pass	Pass	Pass	N/A	Pass	98.5215	4 of 5	N/A	N/A
14	Processed	190814-014	Unknown		False	100 ppb QC									Confirmed	C11H11N3O2S	SCNBimane	4630451	93.72	N/A	N/A	Target Compound	1163268	1.8	1.8	0.00	M-H	93.72	248.05	248.05	-0.2803	True	6.257	1	740032	Method	N/A	N/A		PPB	Pass	Pass	Pass	N/A	Pass	94.7315	5 of 5	N/A	N/A
14	Processed	190814-014	Unknown		False	100 ppb QC									Confirmed	C10[13]CH11N2[15]NO2S	SCNBimaneIS	740032	1	1	N/A	Internal Standard	181905	1.8	1.8	0.00	M-H	1	250.05	250.05	0.7862	True	N/A	N/A	N/A	Method	N/A	N/A			Pass	Pass	Pass	N/A	Pass	98.1638	4 of 5	N/A	N/A
15	Processed	190814-015	Unknown		False	Plasma A4806									Identified	C11H11N3O2S	SCNBimane	272974	5.476	N/A	N/A	Target Compound	74102	1.8	1.8	0.00	M-H	5.476	248.05	248.05	-0.4649	True	0.337	1	809561	Method	N/A	N/A		PPB	Pass	Pass	Fail	N/A	Pass	59.3434	2 of 3	N/A	N/A
15	Processed	190814-015	Unknown		False	Plasma A4806									Identified	C10[13]CH11N2[15]NO2S	SCNBimaneIS	809561	1	1	N/A	Internal Standard	198814	1.8	1.8	0.00	M-H	1	250.05	250.05	-0.1902	True	N/A	N/A	N/A	Method	N/A	N/A			Pass	Pass	Pass	N/A	Fail	91.9871	3 of 5	N/A	N/A
16	Processed	190814-016	Unknown		False	Plasma A4807									Confirmed	C11H11N3O2S	SCNBimane	394761	3.902	N/A	N/A	Target Compound	100293	1.8	1.8	0.00	M-H	3.902	248.05	248.05	-0.3418	True	0.232	1	1704665	Method	N/A	N/A		PPB	Pass	Pass	Pass	N/A	Pass	67.2427	2 of 3	N/A	N/A
16	Processed	190814-016	Unknown		False	Plasma A4807									Confirmed	C10[13]CH11N2[15]NO2S	SCNBimaneIS	1704665	1	1	N/A	Internal Standard	412490	1.8	1.8	0.00	M-H	1	250.05	250.05	-0.3732	True	N/A	N/A	N/A	Method	N/A	N/A			Pass	Pass	Pass	N/A	Pass	96.5308	4 of 5	N/A	N/A
17	Processed	190814-017	Unknown		False	Plasma A4808									Confirmed	C11H11N3O2S	SCNBimane	543826	9.542	N/A	N/A	Target Compound	146572	1.8	1.8	0.00	M-H	9.542	248.05	248.05	-0.0958	True	0.61	1	891605	Method	N/A	N/A		PPB	Pass	Pass	Pass	N/A	Pass	76.5108	3 of 4	N/A	N/A
17	Processed	190814-017	Unknown		False	Plasma A4808									Identified	C10[13]CH11N2[15]NO2S	SCNBimaneIS	891605	1	1	N/A	Internal Standard	215740	1.8	1.8	0.00	M-H	1	250.05	250.05	0.237	True	N/A	N/A	N/A	Method	N/A	N/A			Pass	Pass	Pass	N/A	Fail	91.9759	3 of 5	N/A	N/A
18	Processed	190814-018	Unknown		False	Plasma A4809									Confirmed	C11H11N3O2S	SCNBimane	612800	10.415	N/A	N/A	Target Compound	164777	1.8	1.81	0.01	M-H	10.415	248.05	248.05	0.2733	True	0.669	1	916626	Method	N/A	N/A		PPB	Pass	Pass	Pass	N/A	Pass	76.3992	3 of 4	N/A	N/A
18	Processed	190814-018	Unknown		False	Plasma A4809									Confirmed	C10[13]CH11N2[15]NO2S	SCNBimaneIS	916626	1	1	N/A	Internal Standard	223068	1.8	1.81	0.01	M-H	1	250.05	250.05	0.237	True	N/A	N/A	N/A	Method	N/A	N/A			Pass	Pass	Pass	N/A	Pass	96.4884	4 of 5	N/A	N/A
19	Processed	190814-019	Unknown		False	Plasma A4810									Confirmed	C11H11N3O2S	SCNBimane	420684	7.498	N/A	N/A	Target Compound	109706	1.8	1.81	0.01	M-H	7.498	248.05	248.05	0.0272	True	0.473	1	889709	Method	N/A	N/A		PPB	Pass	Pass	Pass	N/A	Pass	59.9383	2 of 3	N/A	N/A
19	Processed	190814-019	Unknown		False	Plasma A4810									Confirmed	C10[13]CH11N2[15]NO2S	SCNBimaneIS	889709	1	1	N/A	Internal Standard	215275	1.8	1.81	0.01	M-H	1	250.05	250.05	0.237	True	N/A	N/A	N/A	Method	N/A	N/A			Pass	Pass	Pass	N/A	Pass	92.1033	3 of 5	N/A	N/A
20	Processed	190814-020	Unknown		False	Plasma C7201									Identified	C11H11N3O2S	SCNBimane	33855	1.001	N/A	N/A	Target Compound	11399	1.8	1.81	0.01	M-H	1.001	248.05	248.049	-1.6337	True	0.037	1	915609	Method	N/A	N/A		PPB	Pass	Pass	Pass	N/A	Fail	100	2 of 2	N/A	N/A
20	Processed	190814-020	Unknown		False	Plasma C7201									Confirmed	C10[13]CH11N2[15]NO2S	SCNBimaneIS	915609	1	1	N/A	Internal Standard	220773	1.8	1.81	0.01	M-H	1	250.05	250.05	-0.0681	True	N/A	N/A	N/A	Method	N/A	N/A			Pass	Pass	Pass	N/A	Pass	92.05	3 of 5	N/A	N/A
21	Processed	190814-021	Unknown		False	Plasma C7202									Identified	C11H11N3O2S	SCNBimane	32873	0.967	N/A	N/A	Target Compound	11150	1.8	1.8	0.00	M-H	0.967	248.05	248.05	-0.5879	True	0.035	1	946982	Method	N/A	N/A		PPB	Pass	Pass	Fail	N/A	Fail	50.4382	1 of 2	N/A	N/A
21	Processed	190814-021	Unknown		False	Plasma C7202									Identified	C10[13]CH11N2[15]NO2S	SCNBimaneIS	946982	1	1	N/A	Internal Standard	228400	1.8	1.81	0.01	M-H	1	250.05	250.05	-0.0071	True	N/A	N/A	N/A	Method	N/A	N/A			Pass	Pass	Pass	N/A	Fail	96.5442	4 of 5	N/A	N/A
22	Processed	190814-022	Unknown		False	Plasma C7203									Confirmed	C11H11N3O2S	SCNBimane	62756	1.472	N/A	N/A	Target Compound	20787	1.8	1.8	0.00	M-H	1.472	248.05	248.05	0.4578	True	0.069	1	915402	Method	N/A	N/A		PPB	Pass	Pass	Pass	N/A	Pass	100	2 of 2	N/A	N/A
22	Processed	190814-022	Unknown		False	Plasma C7203									Identified	C10[13]CH11N2[15]NO2S	SCNBimaneIS	915402	1	1	N/A	Internal Standard	214146	1.8	1.8	0.00	M-H	1	250.05	250.05	-0.0071	True	N/A	N/A	N/A	Method	N/A	N/A			Pass	Pass	Pass	N/A	Fail	92.177	3 of 5	N/A	N/A
23	Processed	190814-023	Unknown		False	Plasma B7201									Confirmed	C11H11N3O2S	SCNBimane	2468540	40.778	N/A	N/A	Target Compound	615153	1.8	1.8	0.00	M-H	40.778	248.05	248.05	-0.3418	True	2.705	1	912439	Method	N/A	N/A		PPB	Pass	Pass	Pass	N/A	Pass	87.4257	4 of 5	N/A	N/A
23	Processed	190814-023	Unknown		False	Plasma B7201									Identified	C10[13]CH11N2[15]NO2S	SCNBimaneIS	912439	1	1	N/A	Internal Standard	225117	1.8	1.8	0.00	M-H	1	250.05	250.05	0.359	True	N/A	N/A	N/A	Method	N/A	N/A			Pass	Pass	Pass	N/A	Fail	91.9803	3 of 5	N/A	N/A
24	Processed	190814-024	Unknown		False	Plasma B7202									Confirmed	C11H11N3O2S	SCNBimane	2660935	44.525	N/A	N/A	Target Compound	671764	1.8	1.8	0.00	M-H	44.525	248.05	248.05	-0.2803	True	2.957	1	899936	Method	N/A	N/A		PPB	Pass	Pass	Pass	N/A	Pass	89.0798	5 of 5	N/A	N/A
24	Processed	190814-024	Unknown		False	Plasma B7202									Identified	C10[13]CH11N2[15]NO2S	SCNBimaneIS	899936	1	1	N/A	Internal Standard	215576	1.8	1.8	0.00	M-H	1	250.05	250.05	0.6031	True	N/A	N/A	N/A	Method	N/A	N/A			Pass	Pass	Pass	N/A	Fail	100	5 of 5	N/A	N/A
25	Processed	190814-025	Unknown		False	Plasma B7203									Confirmed	C11H11N3O2S	SCNBimane	1620258	26.442	N/A	N/A	Target Compound	414395	1.8	1.8	0.00	M-H	26.442	248.05	248.05	-0.1573	True	1.744	1	929190	Method	N/A	N/A		PPB	Pass	Pass	Pass	N/A	Pass	79.5173	4 of 5	N/A	N/A
25	Processed	190814-025	Unknown		False	Plasma B7203									Confirmed	C10[13]CH11N2[15]NO2S	SCNBimaneIS	929190	1	1	N/A	Internal Standard	228884	1.8	1.8	0.00	M-H	1	250.05	250.05	0.359	True	N/A	N/A	N/A	Method	N/A	N/A			Pass	Pass	Pass	N/A	Pass	96.8648	3 of 5	N/A	N/A
26	Processed	190814-026	Unknown		False	Plasma A7201									Confirmed	C11H11N3O2S	SCNBimane	130228	2.545	N/A	N/A	Target Compound	32047	1.8	1.8	0.00	M-H	2.545	248.05	248.05	-0.0343	True	0.141	1	926253	Method	N/A	N/A		PPB	Pass	Pass	Pass	N/A	Pass	76.0648	2 of 3	N/A	N/A
26	Processed	190814-026	Unknown		False	Plasma A7201									Confirmed	C10[13]CH11N2[15]NO2S	SCNBimaneIS	926253	1	1	N/A	Internal Standard	226645	1.8	1.8	0.00	M-H	1	250.05	250.05	-0.4953	True	N/A	N/A	N/A	Method	N/A	N/A			Pass	Pass	Pass	N/A	Pass	98.7728	4 of 5	N/A	N/A
27	Processed	190814-027	Unknown		False	Plasma A7202									Confirmed	C11H11N3O2S	SCNBimane	186859	3.382	N/A	N/A	Target Compound	51307	1.8	1.8	0.00	M-H	3.382	248.05	248.05	-0.4034	True	0.197	1	949894	Method	N/A	N/A		PPB	Pass	Pass	Pass	N/A	Pass	59.7234	2 of 3	N/A	N/A
27	Processed	190814-027	Unknown		False	Plasma A7202									Confirmed	C10[13]CH11N2[15]NO2S	SCNBimaneIS	949894	1	1	N/A	Internal Standard	238223	1.8	1.8	0.00	M-H	1	250.05	250.05	0.115	True	N/A	N/A	N/A	Method	N/A	N/A			Pass	Pass	Pass	N/A	Pass	98.8336	4 of 5	N/A	N/A
28	Processed	190814-028	Unknown		False	Plasma A7203									Confirmed	C11H11N3O2S	SCNBimane	77860	1.621	N/A	N/A	Target Compound	20106	1.8	1.79	-0.01	M-H	1.621	248.05	248.05	-0.4034	True	0.079	1	990926	Method	N/A	N/A		PPB	Pass	Pass	Pass	N/A	Pass	75.6221	2 of 3	N/A	N/A
28	Processed	190814-028	Unknown		False	Plasma A7203									Confirmed	C10[13]CH11N2[15]NO2S	SCNBimaneIS	990926	1	1	N/A	Internal Standard	236416	1.8	1.79	-0.01	M-H	1	250.05	250.05	-0.0071	True	N/A	N/A	N/A	Method	N/A	N/A			Pass	Pass	Pass	N/A	Pass	92.0394	3 of 5	N/A	N/A
29	Processed	190814-029	Unknown		False	Plasma A7204									Confirmed	C11H11N3O2S	SCNBimane	152343	2.822	N/A	N/A	Target Compound	40644	1.8	1.79	-0.01	M-H	2.822	248.05	248.05	0.0272	True	0.159	1	957196	Method	N/A	N/A		PPB	Pass	Pass	Pass	N/A	Pass	60.3684	2 of 3	N/A	N/A
29	Processed	190814-029	Unknown		False	Plasma A7204									Confirmed	C10[13]CH11N2[15]NO2S	SCNBimaneIS	957196	1	1	N/A	Internal Standard	227909	1.8	1.79	-0.01	M-H	1	250.05	250.05	0.115	True	N/A	N/A	N/A	Method	N/A	N/A			Pass	Pass	Pass	N/A	Pass	92.1297	3 of 5	N/A	N/A
30	Processed	190814-030	Unknown		False	Plasma A7205									Confirmed	C11H11N3O2S	SCNBimane	176891	2.725	N/A	N/A	Target Compound	45137	1.8	1.8	0.00	M-H	2.725	248.05	248.05	0.0888	True	0.153	1	1158870	Method	N/A	N/A		PPB	Pass	Pass	Pass	N/A	Pass	59.823	2 of 3	N/A	N/A
30	Processed	190814-030	Unknown		False	Plasma A7205									Confirmed	C10[13]CH11N2[15]NO2S	SCNBimaneIS	1158870	1	1	N/A	Internal Standard	275307	1.8	1.79	-0.01	M-H	1	250.05	250.05	0.0539	True	N/A	N/A	N/A	Method	N/A	N/A			Pass	Pass	Pass	N/A	Pass	92.0743	3 of 5	N/A	N/A
31	Processed	190814-031	Unknown		False	Gill A4806									Confirmed	C11H11N3O2S	SCNBimane	715182	10.717	N/A	N/A	Target Compound	179305	1.8	1.79	-0.01	M-H	10.717	248.05	248.05	-0.2188	True	0.689	1	1038293	Method	N/A	N/A		PPB	Pass	Pass	Pass	N/A	Pass	76.4565	4 of 5	N/A	N/A
31	Processed	190814-031	Unknown		False	Gill A4806									Confirmed	C10[13]CH11N2[15]NO2S	SCNBimaneIS	1038293	1	1	N/A	Internal Standard	246803	1.8	1.79	-0.01	M-H	1	250.05	250.05	-0.0681	True	N/A	N/A	N/A	Method	N/A	N/A			Pass	Pass	Pass	N/A	Pass	96.5152	4 of 5	N/A	N/A
32	Processed	190814-032	Unknown		False	Gill A4807									Identified	C11H11N3O2S	SCNBimane	528200	8.558	N/A	N/A	Target Compound	133193	1.8	1.8	0.00	M-H	8.558	248.05	248.05	-0.2803	True	0.544	1	971086	Method	N/A	N/A		PPB	Pass	Pass	Fail	N/A	Pass	57.3387	2 of 4	N/A	N/A
32	Processed	190814-032	Unknown		False	Gill A4807									Confirmed	C10[13]CH11N2[15]NO2S	SCNBimaneIS	971086	1	1	N/A	Internal Standard	235210	1.8	1.79	-0.01	M-H	1	250.05	250.05	-0.5563	True	N/A	N/A	N/A	Method	N/A	N/A			Pass	Pass	Pass	N/A	Pass	98.4942	4 of 5	N/A	N/A
33	Processed	190814-033	Unknown		False	Gill A4808									Identified	C11H11N3O2S	SCNBimane	491367	7.765	N/A	N/A	Target Compound	125279	1.8	1.78	-0.02	M-H	7.765	248.05	248.05	-0.0958	True	0.491	1	1001190	Method	N/A	N/A		PPB	Pass	Pass	Fail	N/A	Pass	57.3901	2 of 4	N/A	N/A
33	Processed	190814-033	Unknown		False	Gill A4808									Confirmed	C10[13]CH11N2[15]NO2S	SCNBimaneIS	1001190	1	1	N/A	Internal Standard	232354	1.8	1.79	-0.01	M-H	1	250.05	250.05	0.0539	True	N/A	N/A	N/A	Method	N/A	N/A			Pass	Pass	Pass	N/A	Pass	91.8852	3 of 5	N/A	N/A
34	Processed	190814-034	Unknown		False	Gill A4809									Confirmed	C11H11N3O2S	SCNBimane	1248303	18.934	N/A	N/A	Target Compound	317721	1.8	1.79	-0.01	M-H	18.934	248.05	248.05	-0.4034	True	1.24	1	1006646	Method	N/A	N/A		PPB	Pass	Pass	Pass	N/A	Pass	65.8716	3 of 5	N/A	N/A
34	Processed	190814-034	Unknown		False	Gill A4809									Confirmed	C10[13]CH11N2[15]NO2S	SCNBimaneIS	1006646	1	1	N/A	Internal Standard	240913	1.8	1.79	-0.01	M-H	1	250.05	250.05	-0.1291	True	N/A	N/A	N/A	Method	N/A	N/A			Pass	Pass	Pass	N/A	Pass	98.4575	4 of 5	N/A	N/A
35	Processed	190814-035	Unknown		False	Gill A4810									Identified	C11H11N3O2S	SCNBimane	509568	8	N/A	N/A	Target Compound	135012	1.8	1.79	-0.01	M-H	8	248.05	248.05	-0.0343	True	0.507	1	1005984	Method	N/A	N/A		PPB	Pass	Pass	Fail	N/A	Pass	53.8505	2 of 4	N/A	N/A
35	Processed	190814-035	Unknown		False	Gill A4810									Confirmed	C10[13]CH11N2[15]NO2S	SCNBimaneIS	1005984	1	1	N/A	Internal Standard	247497	1.8	1.79	-0.01	M-H	1	250.05	250.05	-0.1291	True	N/A	N/A	N/A	Method	N/A	N/A			Pass	Pass	Pass	N/A	Pass	96.3882	4 of 5	N/A	N/A
36	Processed	190814-036	Unknown		False	Gill C7201									Confirmed	C11H11N3O2S	SCNBimane	2939520	46.925	N/A	N/A	Target Compound	742970	1.8	1.8	0.00	M-H	46.925	248.05	248.05	-0.2188	True	3.118	1	942803	Method	N/A	N/A		PPB	Pass	Pass	Pass	N/A	Pass	88.7613	5 of 6	N/A	N/A
36	Processed	190814-036	Unknown		False	Gill C7201									Confirmed	C10[13]CH11N2[15]NO2S	SCNBimaneIS	942803	1	1	N/A	Internal Standard	226098	1.8	1.8	0.00	M-H	1	250.05	250.05	0.4201	True	N/A	N/A	N/A	Method	N/A	N/A			Pass	Pass	Pass	N/A	Pass	98.637	4 of 5	N/A	N/A
37	Processed	190814-037	Unknown		False	Gill C7202									Confirmed	C11H11N3O2S	SCNBimane	287301	4.408	N/A	N/A	Target Compound	78178	1.8	1.79	-0.01	M-H	4.408	248.05	248.05	-0.2188	True	0.266	1	1081999	Method	N/A	N/A		PPB	Pass	Pass	Pass	N/A	Pass	59.9257	2 of 3	N/A	N/A
37	Processed	190814-037	Unknown		False	Gill C7202									Confirmed	C10[13]CH11N2[15]NO2S	SCNBimaneIS	1081999	1	1	N/A	Internal Standard	266261	1.8	1.8	0.00	M-H	1	250.05	250.05	-0.3122	True	N/A	N/A	N/A	Method	N/A	N/A			Pass	Pass	Pass	N/A	Pass	96.5134	4 of 5	N/A	N/A
38	Processed	190814-038	Unknown		False	Gill C7203									Identified	C11H11N3O2S	SCNBimane	134391	2.306	N/A	N/A	Target Compound	36365	1.8	1.8	0.00	M-H	2.306	248.05	248.05	-0.1573	True	0.124	1	1079449	Method	N/A	N/A		PPB	Pass	Pass	Fail	N/A	Pass	59.1257	2 of 3	N/A	N/A
38	Processed	190814-038	Unknown		False	Gill C7203									Confirmed	C10[13]CH11N2[15]NO2S	SCNBimaneIS	1079449	1	1	N/A	Internal Standard	255024	1.8	1.8	0.00	M-H	1	250.05	250.05	-0.1291	True	N/A	N/A	N/A	Method	N/A	N/A			Pass	Pass	Pass	N/A	Pass	92.623	3 of 5	N/A	N/A
39	Processed	190814-039	Unknown		False	Gill B7201									Confirmed	C11H11N3O2S	SCNBimane	2017881	27.923	N/A	N/A	Target Compound	500720	1.8	1.79	-0.01	M-H	27.923	248.05	248.05	-0.0343	True	1.843	1	1094859	Method	N/A	N/A		PPB	Pass	Pass	Pass	N/A	Pass	77.927	3 of 5	N/A	N/A
39	Processed	190814-039	Unknown		False	Gill B7201									Confirmed	C10[13]CH11N2[15]NO2S	SCNBimaneIS	1094859	1	1	N/A	Internal Standard	258754	1.8	1.79	-0.01	M-H	1	250.05	250.05	0.298	True	N/A	N/A	N/A	Method	N/A	N/A			Pass	Pass	Pass	N/A	Pass	92.2481	3 of 5	N/A	N/A
40	Processed	190814-040	Unknown		False	Gill B7202									Confirmed	C11H11N3O2S	SCNBimane	4385733	65.177	N/A	N/A	Target Compound	1093151	1.8	1.79	-0.01	M-H	65.177	248.05	248.05	-0.0343	True	4.342	1	1010012	Method	N/A	N/A		PPB	Pass	Pass	Pass	N/A	Pass	91.3318	4 of 5	N/A	N/A
40	Processed	190814-040	Unknown		False	Gill B7202									Confirmed	C10[13]CH11N2[15]NO2S	SCNBimaneIS	1010012	1	1	N/A	Internal Standard	246938	1.8	1.79	-0.01	M-H	1	250.05	250.05	0.8472	True	N/A	N/A	N/A	Method	N/A	N/A			Pass	Pass	Pass	N/A	Pass	95.5379	4 of 5	N/A	N/A
41	Processed	190814-041	Unknown		False	Gill B7203									Confirmed	C11H11N3O2S	SCNBimane	3054641	43.792	N/A	N/A	Target Compound	780792	1.8	1.79	-0.01	M-H	43.792	248.05	248.05	-0.3418	True	2.908	1	1050552	Method	N/A	N/A		PPB	Pass	Pass	Pass	N/A	Pass	86.3023	3 of 5	N/A	N/A
41	Processed	190814-041	Unknown		False	Gill B7203									Identified	C10[13]CH11N2[15]NO2S	SCNBimaneIS	1050552	1	1	N/A	Internal Standard	262526	1.8	1.79	-0.01	M-H	1	250.05	250.05	0.176	True	N/A	N/A	N/A	Method	N/A	N/A			Pass	Pass	Pass	N/A	Fail	98.7441	4 of 5	N/A	N/A
42	Processed	190814-042	Unknown		False	Gill A7201									Confirmed	C11H11N3O2S	SCNBimane	334910	4.487	N/A	N/A	Target Compound	89685	1.8	1.79	-0.01	M-H	4.487	248.05	248.05	-0.3418	True	0.271	1	1236676	Method	N/A	N/A		PPB	Pass	Pass	Pass	N/A	Pass	77.1763	3 of 4	N/A	N/A
42	Processed	190814-042	Unknown		False	Gill A7201									Confirmed	C10[13]CH11N2[15]NO2S	SCNBimaneIS	1236676	1	1	N/A	Internal Standard	300313	1.8	1.79	-0.01	M-H	1	250.05	250.05	-0.1291	True	N/A	N/A	N/A	Method	N/A	N/A			Pass	Pass	Pass	N/A	Pass	96.2887	4 of 5	N/A	N/A
43	Processed	190814-043	Unknown		False	Gill A7202									Confirmed	C11H11N3O2S	SCNBimane	326333	4.691	N/A	N/A	Target Compound	82875	1.8	1.79	-0.01	M-H	4.691	248.05	248.05	0.0272	True	0.285	1	1146909	Method	N/A	N/A		PPB	Pass	Pass	Pass	N/A	Pass	92.6896	2 of 3	N/A	N/A
43	Processed	190814-043	Unknown		False	Gill A7202									Confirmed	C10[13]CH11N2[15]NO2S	SCNBimaneIS	1146909	1	1	N/A	Internal Standard	283071	1.8	1.79	-0.01	M-H	1	250.05	250.05	0.359	True	N/A	N/A	N/A	Method	N/A	N/A			Pass	Pass	Pass	N/A	Pass	98.7437	4 of 5	N/A	N/A
44	Processed	190814-044	Unknown		False	Gill A7203									Confirmed	C11H11N3O2S	SCNBimane	186495	2.849	N/A	N/A	Target Compound	50104	1.8	1.79	-0.01	M-H	2.849	248.05	248.05	-0.0958	True	0.161	1	1158416	Method	N/A	N/A		PPB	Pass	Pass	Pass	N/A	Pass	59.841	2 of 3	N/A	N/A
44	Processed	190814-044	Unknown		False	Gill A7203									Confirmed	C10[13]CH11N2[15]NO2S	SCNBimaneIS	1158416	1	1	N/A	Internal Standard	281763	1.8	1.8	0.00	M-H	1	250.05	250.05	-0.0071	True	N/A	N/A	N/A	Method	N/A	N/A			Pass	Pass	Pass	N/A	Pass	96.4322	4 of 5	N/A	N/A
45	Processed	190814-045	Unknown		False	Gill A7204									Confirmed	C11H11N3O2S	SCNBimane	398015	5.72	N/A	N/A	Target Compound	103016	1.8	1.8	0.00	M-H	5.72	248.05	248.05	-0.0958	True	0.354	1	1125623	Method	N/A	N/A		PPB	Pass	Pass	Pass	N/A	Pass	59.6879	2 of 3	N/A	N/A
45	Processed	190814-045	Unknown		False	Gill A7204									Identified	C10[13]CH11N2[15]NO2S	SCNBimaneIS	1125623	1	1	N/A	Internal Standard	270585	1.8	1.8	0.00	M-H	1	250.05	250.05	-0.1291	True	N/A	N/A	N/A	Method	N/A	N/A			Pass	Pass	Pass	N/A	Fail	95.6187	4 of 5	N/A	N/A
46	Processed	190814-046	Unknown		False	Gill A7205									Confirmed	C11H11N3O2S	SCNBimane	391924	5.165	N/A	N/A	Target Compound	107319	1.8	1.79	-0.01	M-H	5.165	248.05	248.05	-0.5264	True	0.316	1	1238891	Method	N/A	N/A		PPB	Pass	Pass	Pass	N/A	Pass	59.5927	2 of 3	N/A	N/A
46	Processed	190814-046	Unknown		False	Gill A7205									Identified	C10[13]CH11N2[15]NO2S	SCNBimaneIS	1238891	1	1	N/A	Internal Standard	298004	1.8	1.79	-0.01	M-H	1	250.05	250.05	-0.3122	True	N/A	N/A	N/A	Method	N/A	N/A			Pass	Pass	Pass	N/A	Fail	96.5042	4 of 5	N/A	N/A
47	Processed	190814-047	Unknown		False	Tissue A4806									Confirmed	C11H11N3O2S	SCNBimane	226603	3.174	N/A	N/A	Target Compound	61762	1.8	1.8	0.00	M-H	3.174	248.05	248.05	0.4578	True	0.183	1	1240096	Method	N/A	N/A		PPB	Pass	Pass	Pass	N/A	Pass	60.3016	2 of 3	N/A	N/A
47	Processed	190814-047	Unknown		False	Tissue A4806									Identified	C10[13]CH11N2[15]NO2S	SCNBimaneIS	1240096	1	1	N/A	Internal Standard	302075	1.8	1.8	0.00	M-H	1	250.05	250.05	0.176	True	N/A	N/A	N/A	Method	N/A	N/A			Pass	Pass	Pass	N/A	Fail	92.1439	3 of 5	N/A	N/A
48	Processed	190814-048	Unknown		False	Liver A4807									Identified	C11H11N3O2S	SCNBimane	260274	3.601	N/A	N/A	Target Compound	67883	1.8	1.79	-0.01	M-H	3.601	248.05	248.05	-0.5879	True	0.211	1	1231343	Method	N/A	N/A		PPB	Pass	Pass	Fail	N/A	Pass	59.3305	2 of 3	N/A	N/A
48	Processed	190814-048	Unknown		False	Liver A4807									Confirmed	C10[13]CH11N2[15]NO2S	SCNBimaneIS	1231343	1	1	N/A	Internal Standard	292062	1.8	1.79	-0.01	M-H	1	250.05	250.05	-0.0681	True	N/A	N/A	N/A	Method	N/A	N/A			Pass	Pass	Pass	N/A	Pass	96.2526	4 of 5	N/A	N/A
49	Processed	190814-049	Unknown		False	Liver A4808									Confirmed	C11H11N3O2S	SCNBimane	124219	1.928	N/A	N/A	Target Compound	33492	1.8	1.8	0.00	M-H	1.928	248.05	248.05	0.4578	True	0.099	1	1252489	Method	N/A	N/A		PPB	Pass	Pass	Pass	N/A	Pass	60.1877	2 of 3	N/A	N/A
49	Processed	190814-049	Unknown		False	Liver A4808									Confirmed	C10[13]CH11N2[15]NO2S	SCNBimaneIS	1252489	1	1	N/A	Internal Standard	303923	1.8	1.8	0.00	M-H	1	250.05	250.05	0.359	True	N/A	N/A	N/A	Method	N/A	N/A			Pass	Pass	Pass	N/A	Pass	98.9478	4 of 5	N/A	N/A
50	Processed	190814-050	Unknown		False	Liver A4809									Identified	C11H11N3O2S	SCNBimane	778688	10.512	N/A	N/A	Target Compound	204542	1.8	1.79	-0.01	M-H	10.512	248.05	248.05	-0.0958	True	0.675	1	1153588	Method	N/A	N/A		PPB	Pass	Pass	Fail	N/A	Pass	55.6808	3 of 5	N/A	N/A
50	Processed	190814-050	Unknown		False	Liver A4809									Confirmed	C10[13]CH11N2[15]NO2S	SCNBimaneIS	1153588	1	1	N/A	Internal Standard	284395	1.8	1.79	-0.01	M-H	1	250.05	250.05	0.115	True	N/A	N/A	N/A	Method	N/A	N/A			Pass	Pass	Pass	N/A	Pass	92.144	3 of 5	N/A	N/A
51	Processed	190814-051	Unknown		False	Liver A4810									Confirmed	C11H11N3O2S	SCNBimane	291799	4.075	N/A	N/A	Target Compound	77937	1.8	1.79	-0.01	M-H	4.075	248.05	248.05	-0.4034	True	0.243	1	1199722	Method	N/A	N/A		PPB	Pass	Pass	Pass	N/A	Pass	59.5072	2 of 3	N/A	N/A
51	Processed	190814-051	Unknown		False	Liver A4810									Confirmed	C10[13]CH11N2[15]NO2S	SCNBimaneIS	1199722	1	1	N/A	Internal Standard	300176	1.8	1.79	-0.01	M-H	1	250.05	250.05	-0.0071	True	N/A	N/A	N/A	Method	N/A	N/A			Pass	Pass	Pass	N/A	Pass	92.4718	3 of 5	N/A	N/A
52	Processed	190814-052	Unknown		False	Liver C7201									Confirmed	C11H11N3O2S	SCNBimane	126397	2.016	N/A	N/A	Target Compound	32795	1.8	1.79	-0.01	M-H	2.016	248.05	248.05	0.6424	True	0.105	1	1202828	Method	N/A	N/A		PPB	Pass	Pass	Pass	N/A	Pass	59.7541	2 of 3	N/A	N/A
52	Processed	190814-052	Unknown		False	Liver C7201									Confirmed	C10[13]CH11N2[15]NO2S	SCNBimaneIS	1202828	1	1	N/A	Internal Standard	287667	1.8	1.79	-0.01	M-H	1	250.05	250.05	0.176	True	N/A	N/A	N/A	Method	N/A	N/A			Pass	Pass	Pass	N/A	Pass	96.2493	4 of 5	N/A	N/A
53	Processed	190814-053	Unknown		False	Liver C7202									Confirmed	C11H11N3O2S	SCNBimane	84482	1.458	N/A	N/A	Target Compound	23453	1.8	1.79	-0.01	M-H	1.458	248.05	248.05	-0.2803	True	0.068	1	1248982	Method	N/A	N/A		PPB	Pass	Pass	Pass	N/A	Pass	60.5638	2 of 3	N/A	N/A
53	Processed	190814-053	Unknown		False	Liver C7202									Confirmed	C10[13]CH11N2[15]NO2S	SCNBimaneIS	1248982	1	1	N/A	Internal Standard	297889	1.8	1.79	-0.01	M-H	1	250.05	250.05	0.176	True	N/A	N/A	N/A	Method	N/A	N/A			Pass	Pass	Pass	N/A	Pass	92.109	3 of 5	N/A	N/A
54	Processed	190814-054	Unknown		False	Liver C7203									Identified	C11H11N3O2S	SCNBimane	91212	1.362	N/A	N/A	Target Compound	27691	1.8	1.79	-0.01	M-H	1.362	248.05	248.05	-0.1573	True	0.061	1	1490107	Method	N/A	N/A		PPB	Pass	Pass	Fail	N/A	Pass	59.352	2 of 3	N/A	N/A
54	Processed	190814-054	Unknown		False	Liver C7203									Confirmed	C10[13]CH11N2[15]NO2S	SCNBimaneIS	1490107	1	1	N/A	Internal Standard	365767	1.8	1.79	-0.01	M-H	1	250.05	250.05	0.0539	True	N/A	N/A	N/A	Method	N/A	N/A			Pass	Pass	Pass	N/A	Pass	96.4616	4 of 5	N/A	N/A
55	Processed	190814-055	Unknown		False	Liver B7201									Confirmed	C11H11N3O2S	SCNBimane	2777746	37.967	N/A	N/A	Target Compound	700498	1.8	1.79	-0.01	M-H	37.967	248.05	248.05	-0.2188	True	2.517	1	1103651	Method	N/A	N/A		PPB	Pass	Pass	Pass	N/A	Pass	87.2804	4 of 5	N/A	N/A
55	Processed	190814-055	Unknown		False	Liver B7201									Confirmed	C10[13]CH11N2[15]NO2S	SCNBimaneIS	1103651	1	1	N/A	Internal Standard	262107	1.8	1.79	-0.01	M-H	1	250.05	250.05	0.6031	True	N/A	N/A	N/A	Method	N/A	N/A			Pass	Pass	Pass	N/A	Pass	91.425	3 of 5	N/A	N/A
56	Processed	190814-056	Unknown		False	Liver B7202									Confirmed	C11H11N3O2S	SCNBimane	2618113	32.831	N/A	N/A	Target Compound	653381	1.8	1.79	-0.01	M-H	32.831	248.05	248.05	-0.0343	True	2.172	1	1205196	Method	N/A	N/A		PPB	Pass	Pass	Pass	N/A	Pass	83.9267	4 of 5	N/A	N/A
56	Processed	190814-056	Unknown		False	Liver B7202									Identified	C10[13]CH11N2[15]NO2S	SCNBimaneIS	1205196	1	1	N/A	Internal Standard	289947	1.8	1.79	-0.01	M-H	1	250.05	250.05	0.6031	True	N/A	N/A	N/A	Method	N/A	N/A			Pass	Pass	Pass	N/A	Fail	98.6784	4 of 5	N/A	N/A
57	Processed	190814-057	Unknown		False	Liver B7203									Confirmed	C11H11N3O2S	SCNBimane	1577738	18.33	N/A	N/A	Target Compound	401612	1.8	1.8	0.00	M-H	18.33	248.05	248.05	0.2733	True	1.2	1	1315311	Method	N/A	N/A		PPB	Pass	Pass	Pass	N/A	Pass	63.5753	3 of 5	N/A	N/A
57	Processed	190814-057	Unknown		False	Liver B7203									Confirmed	C10[13]CH11N2[15]NO2S	SCNBimaneIS	1315311	1	1	N/A	Internal Standard	316123	1.8	1.8	0.00	M-H	1	250.05	250.05	0.6031	True	N/A	N/A	N/A	Method	N/A	N/A			Pass	Pass	Pass	N/A	Pass	92.2258	3 of 5	N/A	N/A
58	Processed	190814-058	Unknown		False	Liver A7201									Confirmed	C11H11N3O2S	SCNBimane	215496	2.941	N/A	N/A	Target Compound	52788	1.8	1.8	0.00	M-H	2.941	248.05	248.05	0.3963	True	0.167	1	1289495	Method	N/A	N/A		PPB	Pass	Pass	Pass	N/A	Pass	59.7848	2 of 3	N/A	N/A
58	Processed	190814-058	Unknown		False	Liver A7201									Confirmed	C10[13]CH11N2[15]NO2S	SCNBimaneIS	1289495	1	1	N/A	Internal Standard	311708	1.8	1.8	0.00	M-H	1	250.05	250.05	0.298	True	N/A	N/A	N/A	Method	N/A	N/A			Pass	Pass	Pass	N/A	Pass	100	5 of 5	N/A	N/A
59	Processed	190814-059	Unknown		False	Liver A7202									Confirmed	C11H11N3O2S	SCNBimane	165041	2.217	N/A	N/A	Target Compound	44266	1.8	1.8	0.00	M-H	2.217	248.05	248.05	-0.5879	True	0.119	1	1391905	Method	N/A	N/A		PPB	Pass	Pass	Pass	N/A	Pass	59.5744	2 of 3	N/A	N/A
59	Processed	190814-059	Unknown		False	Liver A7202									Confirmed	C10[13]CH11N2[15]NO2S	SCNBimaneIS	1391905	1	1	N/A	Internal Standard	336955	1.8	1.8	0.00	M-H	1	250.05	250.05	-0.0071	True	N/A	N/A	N/A	Method	N/A	N/A			Pass	Pass	Pass	N/A	Pass	92.166	3 of 5	N/A	N/A
60	Processed	190814-060	Unknown		False	Liver A7203									Confirmed	C11H11N3O2S	SCNBimane	203891	2.732	N/A	N/A	Target Compound	50498	1.8	1.79	-0.01	M-H	2.732	248.05	248.05	-0.2803	True	0.153	1	1331439	Method	N/A	N/A		PPB	Pass	Pass	Pass	N/A	Pass	76.0428	2 of 3	N/A	N/A
60	Processed	190814-060	Unknown		False	Liver A7203									Confirmed	C10[13]CH11N2[15]NO2S	SCNBimaneIS	1331439	1	1	N/A	Internal Standard	323068	1.8	1.79	-0.01	M-H	1	250.05	250.05	-0.1902	True	N/A	N/A	N/A	Method	N/A	N/A			Pass	Pass	Pass	N/A	Pass	98.9163	4 of 5	N/A	N/A
61	Processed	190814-061	Unknown		False	Liver A7204									Confirmed	C11H11N3O2S	SCNBimane	130817	1.92	N/A	N/A	Target Compound	37852	1.8	1.79	-0.01	M-H	1.92	248.05	248.05	-0.5264	True	0.099	1	1326558	Method	N/A	N/A		PPB	Pass	Pass	Pass	N/A	Pass	59.6434	2 of 3	N/A	N/A
61	Processed	190814-061	Unknown		False	Liver A7204									Confirmed	C10[13]CH11N2[15]NO2S	SCNBimaneIS	1326558	1	1	N/A	Internal Standard	318503	1.8	1.79	-0.01	M-H	1	250.05	250.05	0.115	True	N/A	N/A	N/A	Method	N/A	N/A			Pass	Pass	Pass	N/A	Pass	100	4 of 5	N/A	N/A
62	Processed	190814-062	Unknown		False	Liver A7205									Confirmed	C11H11N3O2S	SCNBimane	111072	1.649	N/A	N/A	Target Compound	30362	1.8	1.79	-0.01	M-H	1.649	248.05	248.05	-0.0958	True	0.08	1	1381096	Method	N/A	N/A		PPB	Pass	Pass	Pass	N/A	Pass	94.5868	2 of 3	N/A	N/A
62	Processed	190814-062	Unknown		False	Liver A7205									Confirmed	C10[13]CH11N2[15]NO2S	SCNBimaneIS	1381096	1	1	N/A	Internal Standard	335788	1.8	1.79	-0.01	M-H	1	250.05	250.05	0.0539	True	N/A	N/A	N/A	Method	N/A	N/A			Pass	Pass	Pass	N/A	Pass	92.2467	3 of 5	N/A	N/A
63	Processed	190814-063	Unknown		False	Tissue A4806									Confirmed	C11H11N3O2S	SCNBimane	428337	6.373	N/A	N/A	Target Compound	111084	1.8	1.79	-0.01	M-H	6.373	248.05	248.05	0.2118	True	0.397	1	1077986	Method	N/A	N/A		PPB	Pass	Pass	Pass	N/A	Pass	93.7179	2 of 3	N/A	N/A
63	Processed	190814-063	Unknown		False	Tissue A4806									Confirmed	C10[13]CH11N2[15]NO2S	SCNBimaneIS	1077986	1	1	N/A	Internal Standard	256457	1.8	1.79	-0.01	M-H	1	250.05	250.05	0.298	True	N/A	N/A	N/A	Method	N/A	N/A			Pass	Pass	Pass	N/A	Pass	92.0724	3 of 5	N/A	N/A
64	Processed	190814-064	Unknown		False	Tissue A4807									Confirmed	C11H11N3O2S	SCNBimane	444662	6.75	N/A	N/A	Target Compound	116448	1.8	1.79	-0.01	M-H	6.75	248.05	248.05	-0.1573	True	0.423	1	1052092	Method	N/A	N/A		PPB	Pass	Pass	Pass	N/A	Pass	60.4198	3 of 4	N/A	N/A
64	Processed	190814-064	Unknown		False	Tissue A4807									Confirmed	C10[13]CH11N2[15]NO2S	SCNBimaneIS	1052092	1	1	N/A	Internal Standard	252360	1.8	1.79	-0.01	M-H	1	250.05	250.05	0.0539	True	N/A	N/A	N/A	Method	N/A	N/A			Pass	Pass	Pass	N/A	Pass	92.1912	3 of 5	N/A	N/A
65	Processed	190814-065	Unknown		False	Tissue A4808									Confirmed	C11H11N3O2S	SCNBimane	541882	9.321	N/A	N/A	Target Compound	134241	1.8	1.8	0.00	M-H	9.321	248.05	248.05	-0.0958	True	0.595	1	910500	Method	N/A	N/A		PPB	Pass	Pass	Pass	N/A	Pass	60.1077	2 of 3	N/A	N/A
65	Processed	190814-065	Unknown		False	Tissue A4808									Identified	C10[13]CH11N2[15]NO2S	SCNBimaneIS	910500	1	1	N/A	Internal Standard	219973	1.8	1.79	-0.01	M-H	1	250.05	250.05	0.237	True	N/A	N/A	N/A	Method	N/A	N/A			Pass	Pass	Pass	N/A	Fail	98.9193	3 of 4	N/A	N/A
66	Processed	190814-066	Unknown		False	Tissue A4809									Confirmed	C11H11N3O2S	SCNBimane	662904	13.086	N/A	N/A	Target Compound	170764	1.8	1.79	-0.01	M-H	13.086	248.05	248.05	0.0272	True	0.848	1	782011	Method	N/A	N/A		PPB	Pass	Pass	Pass	N/A	Pass	75.0331	2 of 4	N/A	N/A
66	Processed	190814-066	Unknown		False	Tissue A4809									Confirmed	C10[13]CH11N2[15]NO2S	SCNBimaneIS	782011	1	1	N/A	Internal Standard	196549	1.8	1.79	-0.01	M-H	1	250.05	250.05	0.5421	True	N/A	N/A	N/A	Method	N/A	N/A			Pass	Pass	Pass	N/A	Pass	100	3 of 3	N/A	N/A
67	Processed	190814-067	Unknown		False	Tissue A4810									Identified	C11H11N3O2S	SCNBimane	477738	8.173	N/A	N/A	Target Compound	126678	1.8	1.79	-0.01	M-H	8.173	248.05	248.05	0.0272	True	0.518	1	922092	Method	N/A	N/A		PPB	Pass	Pass	Fail	N/A	Pass	59.2678	2 of 3	N/A	N/A
67	Processed	190814-067	Unknown		False	Tissue A4810									Confirmed	C10[13]CH11N2[15]NO2S	SCNBimaneIS	922092	1	1	N/A	Internal Standard	221630	1.8	1.79	-0.01	M-H	1	250.05	250.05	0.5421	True	N/A	N/A	N/A	Method	N/A	N/A			Pass	Pass	Pass	N/A	Pass	100	4 of 4	N/A	N/A
68	Processed	190814-068	Unknown		False	Tissue C7201									Identified	C11H11N3O2S	SCNBimane	40890	1.162	N/A	N/A	Target Compound	12455	1.8	1.79	-0.01	M-H	1.162	248.05	248.05	-1.08	True	0.048	1	855534	Method	N/A	N/A		PPB	Pass	Pass	Fail	N/A	Pass	100	1 of 1	N/A	N/A
68	Processed	190814-068	Unknown		False	Tissue C7201									Confirmed	C10[13]CH11N2[15]NO2S	SCNBimaneIS	855534	1	1	N/A	Internal Standard	212264	1.8	1.79	-0.01	M-H	1	250.05	250.05	0.237	True	N/A	N/A	N/A	Method	N/A	N/A			Pass	Pass	Pass	N/A	Pass	100	3 of 3	N/A	N/A
69	Processed	190814-069	Unknown		False	Tissue C7202									Confirmed	C11H11N3O2S	SCNBimane	57457	1.467	N/A	N/A	Target Compound	18513	1.8	1.79	-0.01	M-H	1.467	248.05	248.05	-0.6494	True	0.068	1	842073	Method	N/A	N/A		PPB	Pass	Pass	Pass	N/A	Pass	100	2 of 2	N/A	N/A
69	Processed	190814-069	Unknown		False	Tissue C7202									Confirmed	C10[13]CH11N2[15]NO2S	SCNBimaneIS	842073	1	1	N/A	Internal Standard	209597	1.8	1.79	-0.01	M-H	1	250.05	250.05	-0.0071	True	N/A	N/A	N/A	Method	N/A	N/A			Pass	Pass	Pass	N/A	Pass	100	3 of 3	N/A	N/A
70	Processed	190814-070	Unknown		False	Tissue C7203									Confirmed	C11H11N3O2S	SCNBimane	1461859	30.835	N/A	N/A	Target Compound	364484	1.8	1.79	-0.01	M-H	30.835	248.05	248.05	-0.0958	True	2.038	1	717164	Method	N/A	N/A		PPB	Pass	Pass	Pass	N/A	Pass	80.5175	2 of 4	N/A	N/A
70	Processed	190814-070	Unknown		False	Tissue C7203									Identified	C10[13]CH11N2[15]NO2S	SCNBimaneIS	717164	1	1	N/A	Internal Standard	171574	1.8	1.78	-0.02	M-H	1	250.05	250.05	0.176	True	N/A	N/A	N/A	Method	N/A	N/A			Pass	Pass	Pass	N/A	Fail	100	3 of 3	N/A	N/A
71	Processed	190814-071	Unknown		False	Tissue B7201									Confirmed	C11H11N3O2S	SCNBimane	2567599	44.104	N/A	N/A	Target Compound	648656	1.8	1.79	-0.01	M-H	44.104	248.05	248.05	0.0888	True	2.929	1	876746	Method	N/A	N/A		PPB	Pass	Pass	Pass	N/A	Pass	86.9563	4 of 5	N/A	N/A
71	Processed	190814-071	Unknown		False	Tissue B7201									Identified	C10[13]CH11N2[15]NO2S	SCNBimaneIS	876746	1	1	N/A	Internal Standard	210767	1.8	1.79	-0.01	M-H	1	250.05	250.05	0.8472	True	N/A	N/A	N/A	Method	N/A	N/A			Pass	Pass	Pass	N/A	Fail	100	3 of 3	N/A	N/A
72	Processed	190814-072	Unknown		False	Tissue B7202									Confirmed	C11H11N3O2S	SCNBimane	2541247	56.273	N/A	N/A	Target Compound	654802	1.8	1.79	-0.01	M-H	56.273	248.05	248.05	0.1503	True	3.745	1	678583	Method	N/A	N/A		PPB	Pass	Pass	Pass	N/A	Pass	89.6201	5 of 6	N/A	N/A
72	Processed	190814-072	Unknown		False	Tissue B7202									Identified	C10[13]CH11N2[15]NO2S	SCNBimaneIS	678583	1	1	N/A	Internal Standard	160984	1.8	1.79	-0.01	M-H	1	250.05	250.051	1.2744	True	N/A	N/A	N/A	Method	N/A	N/A			Pass	Pass	Pass	N/A	Fail	100	3 of 3	N/A	N/A
73	Processed	190814-073	Unknown		False	Tissue B7203									Confirmed	C11H11N3O2S	SCNBimane	2481210	47.53	N/A	N/A	Target Compound	629624	1.8	1.78	-0.02	M-H	47.53	248.05	248.05	-0.2803	True	3.158	1	785594	Method	N/A	N/A		PPB	Pass	Pass	Pass	N/A	Pass	87.7933	5 of 6	N/A	N/A
73	Processed	190814-073	Unknown		False	Tissue B7203									Identified	C10[13]CH11N2[15]NO2S	SCNBimaneIS	785594	1	1	N/A	Internal Standard	194952	1.8	1.78	-0.02	M-H	1	250.05	250.05	0.6642	True	N/A	N/A	N/A	Method	N/A	N/A			Pass	Pass	Pass	N/A	Fail	100	3 of 3	N/A	N/A
74	Processed	190814-074	Unknown		False	Tissue A7201									Confirmed	C11H11N3O2S	SCNBimane	1481247	23.732	N/A	N/A	Target Compound	374972	1.8	1.79	-0.01	M-H	23.732	248.05	248.05	0.1503	True	1.562	1	948351	Method	N/A	N/A		PPB	Pass	Pass	Pass	N/A	Pass	77.5606	5 of 6	N/A	N/A
74	Processed	190814-074	Unknown		False	Tissue A7201									Confirmed	C10[13]CH11N2[15]NO2S	SCNBimaneIS	948351	1	1	N/A	Internal Standard	219364	1.8	1.79	-0.01	M-H	1	250.05	250.05	0.4811	True	N/A	N/A	N/A	Method	N/A	N/A			Pass	Pass	Pass	N/A	Pass	98.8295	3 of 4	N/A	N/A
75	Processed	190814-075	Unknown		False	Tissue A7202									Identified	C11H11N3O2S	SCNBimane	223809	4.352	N/A	N/A	Target Compound	62127	1.8	1.78	-0.02	M-H	4.352	248.05	248.05	-0.3418	True	0.262	1	855021	Method	N/A	N/A		PPB	Pass	Pass	Fail	N/A	Pass	59.4584	2 of 3	N/A	N/A
75	Processed	190814-075	Unknown		False	Tissue A7202									Confirmed	C10[13]CH11N2[15]NO2S	SCNBimaneIS	855021	1	1	N/A	Internal Standard	217776	1.8	1.78	-0.02	M-H	1	250.05	250.05	0.237	True	N/A	N/A	N/A	Method	N/A	N/A			Pass	Pass	Pass	N/A	Pass	100	3 of 3	N/A	N/A
76	Processed	190814-076	Unknown		False	Tissue A7203									Confirmed	C11H11N3O2S	SCNBimane	354558	5.791	N/A	N/A	Target Compound	99011	1.8	1.8	0.00	M-H	5.791	248.05	248.05	0.2733	True	0.358	1	989492	Method	N/A	N/A		PPB	Pass	Pass	Pass	N/A	Pass	59.6063	2 of 3	N/A	N/A
76	Processed	190814-076	Unknown		False	Tissue A7203									Confirmed	C10[13]CH11N2[15]NO2S	SCNBimaneIS	989492	1	1	N/A	Internal Standard	243334	1.8	1.79	-0.01	M-H	1	250.05	250.05	0.7252	True	N/A	N/A	N/A	Method	N/A	N/A			Pass	Pass	Pass	N/A	Pass	100	3 of 3	N/A	N/A
77	Processed	190814-077	Unknown		False	Tissue A7204									Identified	C11H11N3O2S	SCNBimane	159195	3.21	N/A	N/A	Target Compound	47153	1.8	1.79	-0.01	M-H	3.21	248.05	248.05	0.0272	True	0.185	1	859723	Method	N/A	N/A		PPB	Pass	Pass	Fail	N/A	Pass	0	1 of 2	N/A	N/A
77	Processed	190814-077	Unknown		False	Tissue A7204									Identified	C10[13]CH11N2[15]NO2S	SCNBimaneIS	859723	1	1	N/A	Internal Standard	215075	1.8	1.78	-0.02	M-H	1	250.05	250.05	0.0539	True	N/A	N/A	N/A	Method	N/A	N/A			Pass	Pass	Pass	N/A	Fail	100	3 of 3	N/A	N/A
78	Processed	190814-078	Unknown		False	Tissue A7205									Identified	C11H11N3O2S	SCNBimane	882646	13.687	N/A	N/A	Target Compound	228185	1.8	1.79	-0.01	M-H	13.687	248.05	248.05	-0.2188	True	0.888	1	993952	Method	N/A	N/A		PPB	Pass	Pass	Fail	N/A	Pass	53.1934	2 of 4	N/A	N/A
78	Processed	190814-078	Unknown		False	Tissue A7205									Confirmed	C10[13]CH11N2[15]NO2S	SCNBimaneIS	993952	1	1	N/A	Internal Standard	245353	1.8	1.79	-0.01	M-H	1	250.05	250.05	0.115	True	N/A	N/A	N/A	Method	N/A	N/A			Pass	Pass	Pass	N/A	Pass	98.788	3 of 4	N/A	N/A
[truncated: 12 more columns]

## Sheet: Filter
Acquisition Order	Status	Filename	Sample Type	Level	Excluded	Sample ID	Sample Name	Comments	ColumnHeader1	ColumnHeader2	ColumnHeader3	ColumnHeader4	ColumnHeader5	ColumnHeader6	Confirm	Formula	Compound	Area	Calculated Amt	Theoretical Amt	%Diff	Compound Type	Height	Expected RT	Actual RT	RT Delta	Adduct	Sample Amt	m/z (Expected)	m/z (Apex)	m/z (Delta(ppm))	Active	Response Ratio	ISTD Amt	ISTD Response	Integration Mode	%RSD	%CV	Channel	Final Units	PK	IR	IP	LS	FI	Isotopic Pattern Score (%)	Num Isotopes Matched	Lib Match Name	Library Score (%)
1	Processed	190814-001	Matrix Blank		False	Blank									Identified	C11H11N3O2S	SCNBimane	47472	1.038	N/A	N/A	Target Compound	14143	1.8	1.8	0.00	M-H	1.038	248.05	248.05	-0.3418	True	0.039	1	1202923	Method	N/A	N/A		PPB	Pass	Pass	Fail	N/A	Fail	100	1 of 1	N/A	N/A
1	Processed	190814-001	Matrix Blank		False	Blank									Confirmed	C10[13]CH11N2[15]NO2S	SCNBimaneIS	1202923	1	1	N/A	Internal Standard	306630	1.8	1.8	0.00	M-H	1	250.05	250.05	-0.0071	True	N/A	N/A	N/A	Method	N/A	N/A			Pass	Pass	Pass	N/A	Pass	98.611	3 of 4	N/A	N/A
2	Processed	190814-002	Unknown		False	1 ppb									Confirmed	C11H11N3O2S	SCNBimane	126565	2.12	N/A	N/A	Target Compound	35191	1.8	1.81	0.01	M-H	2.12	248.05	248.05	-0.1573	True	0.112	1	1129303	Method	N/A	N/A		PPB	Pass	Pass	Pass	N/A	Pass	74.6423	2 of 3	N/A	N/A
2	Processed	190814-002	Unknown		False	1 ppb									Confirmed	C10[13]CH11N2[15]NO2S	SCNBimaneIS	1129303	1	1	N/A	Internal Standard	276689	1.8	1.81	0.01	M-H	1	250.05	250.05	-0.4342	True	N/A	N/A	N/A	Method	N/A	N/A			Pass	Pass	Pass	N/A	Pass	91.6654	3 of 5	N/A	N/A
3	Processed	190814-003	Unknown		False	2 ppb									Identified	C11H11N3O2S	SCNBimane	187424	3.075	N/A	N/A	Target Compound	49273	1.8	1.82	0.02	M-H	3.075	248.05	248.05	-0.957	True	0.176	1	1064180	Method	N/A	N/A		PPB	Pass	Pass	Fail	N/A	Pass	58.9664	2 of 3	N/A	N/A
3	Processed	190814-003	Unknown		False	2 ppb									Confirmed	C10[13]CH11N2[15]NO2S	SCNBimaneIS	1064180	1	1	N/A	Internal Standard	260542	1.8	1.82	0.02	M-H	1	250.05	250.05	-0.3122	True	N/A	N/A	N/A	Method	N/A	N/A			Pass	Pass	Pass	N/A	Pass	91.9856	3 of 5	N/A	N/A
4	Processed	190814-004	Unknown		False	3 ppb									Identified	C11H11N3O2S	SCNBimane	225518	3.797	N/A	N/A	Target Compound	57842	1.8	1.8	0.00	M-H	3.797	248.05	248.05	-0.1573	True	0.225	1	1004190	Method	N/A	N/A		PPB	Pass	Pass	Fail	N/A	Pass	58.8332	2 of 3	N/A	N/A
4	Processed	190814-004	Unknown		False	3 ppb									Identified	C10[13]CH11N2[15]NO2S	SCNBimaneIS	1004190	1	1	N/A	Internal Standard	248537	1.8	1.8	0.00	M-H	1	250.05	250.05	-0.1902	True	N/A	N/A	N/A	Method	N/A	N/A			Pass	Pass	Pass	N/A	Fail	92.1472	3 of 5	N/A	N/A
5	Processed	190814-005	Cal Std	STD 1	False	5 ppb									Identified	C11H11N3O2S	SCNBimane	326432	5.664	5	13.29	Target Compound	85779	1.8	1.8	0.00	M-H	5.664	248.05	248.05	-0.0343	True	0.35	1	933101	Method	N/A	N/A		PPB	Pass	Pass	Fail	N/A	Pass	58.8156	2 of 4	N/A	N/A
5	Processed	190814-005	Cal Std	STD 1	False	5 ppb									Confirmed	C10[13]CH11N2[15]NO2S	SCNBimaneIS	933101	1	1	0	Internal Standard	226666	1.8	1.8	0.00	M-H	1	250.05	250.05	-0.1291	True	N/A	N/A	N/A	Method	N/A	N/A			Pass	Pass	Pass	N/A	Pass	92.3292	3 of 5	N/A	N/A
6	Processed	190814-006	Cal Std	STD 2	False	10 ppb									Identified	C11H11N3O2S	SCNBimane	561702	9.028	10	-9.72	Target Compound	142751	1.8	1.8	0.00	M-H	9.028	248.05	248.05	-0.2803	True	0.575	1	976048	Method	N/A	N/A		PPB	Pass	Pass	Fail	N/A	Pass	56.743	2 of 4	N/A	N/A
6	Processed	190814-006	Cal Std	STD 2	False	10 ppb									Confirmed	C10[13]CH11N2[15]NO2S	SCNBimaneIS	976048	1	1	0	Internal Standard	237133	1.8	1.8	0.00	M-H	1	250.05	250.05	-0.0071	True	N/A	N/A	N/A	Method	N/A	N/A			Pass	Pass	Pass	N/A	Pass	92.0582	3 of 5	N/A	N/A
7	Processed	190814-007	Cal Std	STD 3	False	25 ppb									Confirmed	C11H11N3O2S	SCNBimane	1360772	25.488	25	1.95	Target Compound	338907	1.8	1.8	0.00	M-H	25.488	248.05	248.05	-0.5264	True	1.68	1	810110	Method	N/A	N/A		PPB	Pass	Pass	Pass	N/A	Pass	79.0574	4 of 6	N/A	N/A
7	Processed	190814-007	Cal Std	STD 3	False	25 ppb									Identified	C10[13]CH11N2[15]NO2S	SCNBimaneIS	810110	1	1	0	Internal Standard	188475	1.8	1.8	0.00	M-H	1	250.05	250.05	0.0539	True	N/A	N/A	N/A	Method	N/A	N/A			Pass	Pass	Pass	N/A	Fail	100	5 of 5	N/A	N/A
8	Processed	190814-008	Cal Std	STD 4	False	50 ppb									Confirmed	C11H11N3O2S	SCNBimane	2581155	44.658	50	-10.68	Target Compound	669396	1.8	1.8	0.00	M-H	44.658	248.05	248.05	-0.5879	True	2.966	1	870327	Method	N/A	N/A		PPB	Pass	Pass	Pass	N/A	Pass	86.5503	3 of 5	N/A	N/A
8	Processed	190814-008	Cal Std	STD 4	False	50 ppb									Confirmed	C10[13]CH11N2[15]NO2S	SCNBimaneIS	870327	1	1	0	Internal Standard	213035	1.8	1.8	0.00	M-H	1	250.05	250.05	0.298	True	N/A	N/A	N/A	Method	N/A	N/A			Pass	Pass	Pass	N/A	Pass	91.8087	3 of 5	N/A	N/A
9	Processed	190814-009	Cal Std	STD 5	False	100 ppb									Confirmed	C11H11N3O2S	SCNBimane	5773128	105.161	100	5.16	Target Compound	1455187	1.8	1.81	0.01	M-H	105.161	248.05	248.05	-0.4034	True	7.025	1	821837	Method	N/A	N/A		PPB	Pass	Pass	Pass	N/A	Pass	95.2503	5 of 5	N/A	N/A
9	Processed	190814-009	Cal Std	STD 5	False	100 ppb									Confirmed	C10[13]CH11N2[15]NO2S	SCNBimaneIS	821837	1	1	0	Internal Standard	196422	1.8	1.81	0.01	M-H	1	250.05	250.05	0.7862	True	N/A	N/A	N/A	Method	N/A	N/A			Pass	Pass	Pass	N/A	Pass	90.9022	3 of 5	N/A	N/A
10	Processed	190814-010	Unknown		False	500 ppb									Confirmed	C11H11N3O2S	SCNBimane	20337322	826.382	N/A	N/A	Target Compound	5143042	1.8	1.81	0.01	M-H	826.382	248.05	248.05	-0.6494	True	55.408	1	367045	Method	N/A	N/A		PPB	Pass	Pass	Pass	N/A	Pass	100	8 of 9	N/A	N/A
10	Processed	190814-010	Unknown		False	500 ppb									Identified	C10[13]CH11N2[15]NO2S	SCNBimaneIS	367045	1	1	N/A	Internal Standard	85979	1.8	1.81	0.01	M-H	1	250.05	250.05	0.4811	True	N/A	N/A	N/A	Method	N/A	N/A			Pass	Pass	Pass	N/A	Fail	100	3 of 3	N/A	N/A
11	Processed	190814-011	Unknown		False	1 ppm									Confirmed	C11H11N3O2S	SCNBimane	40219185	1157.99	N/A	N/A	Target Compound	10177931	1.8	1.8	0.00	M-H	1157.99	248.05	248.05	-0.0343	True	77.654	1	517927	Method	N/A	N/A		PPB	Pass	Pass	Pass	N/A	Pass	100	8 of 9	N/A	N/A
11	Processed	190814-011	Unknown		False	1 ppm									Identified	C10[13]CH11N2[15]NO2S	SCNBimaneIS	517927	1	1	N/A	Internal Standard	129283	1.8	1.8	0.00	M-H	1	250.05	250.051	0.9693	True	N/A	N/A	N/A	Method	N/A	N/A			Pass	Pass	Pass	N/A	Fail	100	3 of 3	N/A	N/A
12	Processed	190814-012	Unknown		False	2.5 ppm									Confirmed	C11H11N3O2S	SCNBimane	93931769	7991.8	N/A	N/A	Target Compound	23314073	1.8	1.8	0.00	M-H	7991.8	248.05	248.05	-0.2803	True	536.106	1	175211	Method	N/A	N/A		PPB	Pass	Pass	Pass	N/A	Pass	100	8 of 9	N/A	N/A
12	Processed	190814-012	Unknown		False	2.5 ppm									Identified	C10[13]CH11N2[15]NO2S	SCNBimaneIS	175211	1	1	N/A	Internal Standard	40383	1.8	1.82	0.02	M-H	1	250.05	250.05	0.298	True	N/A	N/A	N/A	Method	N/A	N/A			Pass	Pass	Fail	N/A	Fail	0	0 of 0	N/A	N/A
13	Processed	190814-013	Unknown		False	50 ppb QC									Confirmed	C11H11N3O2S	SCNBimane	1794220	33.624	N/A	N/A	Target Compound	458919	1.8	1.8	0.00	M-H	33.624	248.05	248.05	-0.2188	True	2.226	1	806198	Method	N/A	N/A		PPB	Pass	Pass	Pass	N/A	Pass	85.132	4 of 5	N/A	N/A
13	Processed	190814-013	Unknown		False	50 ppb QC									Confirmed	C10[13]CH11N2[15]NO2S	SCNBimaneIS	806198	1	1	N/A	Internal Standard	196288	1.8	1.8	0.00	M-H	1	250.05	250.05	0.298	True	N/A	N/A	N/A	Method	N/A	N/A			Pass	Pass	Pass	N/A	Pass	98.5215	4 of 5	N/A	N/A
14	Processed	190814-014	Unknown		False	100 ppb QC									Confirmed	C11H11N3O2S	SCNBimane	4630451	93.72	N/A	N/A	Target Compound	1163268	1.8	1.8	0.00	M-H	93.72	248.05	248.05	-0.2803	True	6.257	1	740032	Method	N/A	N/A		PPB	Pass	Pass	Pass	N/A	Pass	94.7315	5 of 5	N/A	N/A
14	Processed	190814-014	Unknown		False	100 ppb QC									Confirmed	C10[13]CH11N2[15]NO2S	SCNBimaneIS	740032	1	1	N/A	Internal Standard	181905	1.8	1.8	0.00	M-H	1	250.05	250.05	0.7862	True	N/A	N/A	N/A	Method	N/A	N/A			Pass	Pass	Pass	N/A	Pass	98.1638	4 of 5	N/A	N/A
15	Processed	190814-015	Unknown		False	Plasma A4806									Identified	C11H11N3O2S	SCNBimane	272974	5.476	N/A	N/A	Target Compound	74102	1.8	1.8	0.00	M-H	5.476	248.05	248.05	-0.4649	True	0.337	1	809561	Method	N/A	N/A		PPB	Pass	Pass	Fail	N/A	Pass	59.3434	2 of 3	N/A	N/A
15	Processed	190814-015	Unknown		False	Plasma A4806									Identified	C10[13]CH11N2[15]NO2S	SCNBimaneIS	809561	1	1	N/A	Internal Standard	198814	1.8	1.8	0.00	M-H	1	250.05	250.05	-0.1902	True	N/A	N/A	N/A	Method	N/A	N/A			Pass	Pass	Pass	N/A	Fail	91.9871	3 of 5	N/A	N/A
16	Processed	190814-016	Unknown		False	Plasma A4807									Confirmed	C11H11N3O2S	SCNBimane	394761	3.902	N/A	N/A	Target Compound	100293	1.8	1.8	0.00	M-H	3.902	248.05	248.05	-0.3418	True	0.232	1	1704665	Method	N/A	N/A		PPB	Pass	Pass	Pass	N/A	Pass	67.2427	2 of 3	N/A	N/A
16	Processed	190814-016	Unknown		False	Plasma A4807									Confirmed	C10[13]CH11N2[15]NO2S	SCNBimaneIS	1704665	1	1	N/A	Internal Standard	412490	1.8	1.8	0.00	M-H	1	250.05	250.05	-0.3732	True	N/A	N/A	N/A	Method	N/A	N/A			Pass	Pass	Pass	N/A	Pass	96.5308	4 of 5	N/A	N/A
17	Processed	190814-017	Unknown		False	Plasma A4808									Confirmed	C11H11N3O2S	SCNBimane	543826	9.542	N/A	N/A	Target Compound	146572	1.8	1.8	0.00	M-H	9.542	248.05	248.05	-0.0958	True	0.61	1	891605	Method	N/A	N/A		PPB	Pass	Pass	Pass	N/A	Pass	76.5108	3 of 4	N/A	N/A
17	Processed	190814-017	Unknown		False	Plasma A4808									Identified	C10[13]CH11N2[15]NO2S	SCNBimaneIS	891605	1	1	N/A	Internal Standard	215740	1.8	1.8	0.00	M-H	1	250.05	250.05	0.237	True	N/A	N/A	N/A	Method	N/A	N/A			Pass	Pass	Pass	N/A	Fail	91.9759	3 of 5	N/A	N/A
18	Processed	190814-018	Unknown		False	Plasma A4809									Confirmed	C11H11N3O2S	SCNBimane	612800	10.415	N/A	N/A	Target Compound	164777	1.8	1.81	0.01	M-H	10.415	248.05	248.05	0.2733	True	0.669	1	916626	Method	N/A	N/A		PPB	Pass	Pass	Pass	N/A	Pass	76.3992	3 of 4	N/A	N/A
18	Processed	190814-018	Unknown		False	Plasma A4809									Confirmed	C10[13]CH11N2[15]NO2S	SCNBimaneIS	916626	1	1	N/A	Internal Standard	223068	1.8	1.81	0.01	M-H	1	250.05	250.05	0.237	True	N/A	N/A	N/A	Method	N/A	N/A			Pass	Pass	Pass	N/A	Pass	96.4884	4 of 5	N/A	N/A
19	Processed	190814-019	Unknown		False	Plasma A4810									Confirmed	C11H11N3O2S	SCNBimane	420684	7.498	N/A	N/A	Target Compound	109706	1.8	1.81	0.01	M-H	7.498	248.05	248.05	0.0272	True	0.473	1	889709	Method	N/A	N/A		PPB	Pass	Pass	Pass	N/A	Pass	59.9383	2 of 3	N/A	N/A
19	Processed	190814-019	Unknown		False	Plasma A4810									Confirmed	C10[13]CH11N2[15]NO2S	SCNBimaneIS	889709	1	1	N/A	Internal Standard	215275	1.8	1.81	0.01	M-H	1	250.05	250.05	0.237	True	N/A	N/A	N/A	Method	N/A	N/A			Pass	Pass	Pass	N/A	Pass	92.1033	3 of 5	N/A	N/A
20	Processed	190814-020	Unknown		False	Plasma C7201									Identified	C11H11N3O2S	SCNBimane	33855	1.001	N/A	N/A	Target Compound	11399	1.8	1.81	0.01	M-H	1.001	248.05	248.049	-1.6337	True	0.037	1	915609	Method	N/A	N/A		PPB	Pass	Pass	Pass	N/A	Fail	100	2 of 2	N/A	N/A
20	Processed	190814-020	Unknown		False	Plasma C7201									Confirmed	C10[13]CH11N2[15]NO2S	SCNBimaneIS	915609	1	1	N/A	Internal Standard	220773	1.8	1.81	0.01	M-H	1	250.05	250.05	-0.0681	True	N/A	N/A	N/A	Method	N/A	N/A			Pass	Pass	Pass	N/A	Pass	92.05	3 of 5	N/A	N/A
21	Processed	190814-021	Unknown		False	Plasma C7202									Identified	C11H11N3O2S	SCNBimane	32873	0.967	N/A	N/A	Target Compound	11150	1.8	1.8	0.00	M-H	0.967	248.05	248.05	-0.5879	True	0.035	1	946982	Method	N/A	N/A		PPB	Pass	Pass	Fail	N/A	Fail	50.4382	1 of 2	N/A	N/A
21	Processed	190814-021	Unknown		False	Plasma C7202									Identified	C10[13]CH11N2[15]NO2S	SCNBimaneIS	946982	1	1	N/A	Internal Standard	228400	1.8	1.81	0.01	M-H	1	250.05	250.05	-0.0071	True	N/A	N/A	N/A	Method	N/A	N/A			Pass	Pass	Pass	N/A	Fail	96.5442	4 of 5	N/A	N/A
22	Processed	190814-022	Unknown		False	Plasma C7203									Confirmed	C11H11N3O2S	SCNBimane	62756	1.472	N/A	N/A	Target Compound	20787	1.8	1.8	0.00	M-H	1.472	248.05	248.05	0.4578	True	0.069	1	915402	Method	N/A	N/A		PPB	Pass	Pass	Pass	N/A	Pass	100	2 of 2	N/A	N/A
22	Processed	190814-022	Unknown		False	Plasma C7203									Identified	C10[13]CH11N2[15]NO2S	SCNBimaneIS	915402	1	1	N/A	Internal Standard	214146	1.8	1.8	0.00	M-H	1	250.05	250.05	-0.0071	True	N/A	N/A	N/A	Method	N/A	N/A			Pass	Pass	Pass	N/A	Fail	92.177	3 of 5	N/A	N/A
23	Processed	190814-023	Unknown		False	Plasma B7201									Confirmed	C11H11N3O2S	SCNBimane	2468540	40.778	N/A	N/A	Target Compound	615153	1.8	1.8	0.00	M-H	40.778	248.05	248.05	-0.3418	True	2.705	1	912439	Method	N/A	N/A		PPB	Pass	Pass	Pass	N/A	Pass	87.4257	4 of 5	N/A	N/A
23	Processed	190814-023	Unknown		False	Plasma B7201									Identified	C10[13]CH11N2[15]NO2S	SCNBimaneIS	912439	1	1	N/A	Internal Standard	225117	1.8	1.8	0.00	M-H	1	250.05	250.05	0.359	True	N/A	N/A	N/A	Method	N/A	N/A			Pass	Pass	Pass	N/A	Fail	91.9803	3 of 5	N/A	N/A
24	Processed	190814-024	Unknown		False	Plasma B7202									Confirmed	C11H11N3O2S	SCNBimane	2660935	44.525	N/A	N/A	Target Compound	671764	1.8	1.8	0.00	M-H	44.525	248.05	248.05	-0.2803	True	2.957	1	899936	Method	N/A	N/A		PPB	Pass	Pass	Pass	N/A	Pass	89.0798	5 of 5	N/A	N/A
24	Processed	190814-024	Unknown		False	Plasma B7202									Identified	C10[13]CH11N2[15]NO2S	SCNBimaneIS	899936	1	1	N/A	Internal Standard	215576	1.8	1.8	0.00	M-H	1	250.05	250.05	0.6031	True	N/A	N/A	N/A	Method	N/A	N/A			Pass	Pass	Pass	N/A	Fail	100	5 of 5	N/A	N/A
25	Processed	190814-025	Unknown		False	Plasma B7203									Confirmed	C11H11N3O2S	SCNBimane	1620258	26.442	N/A	N/A	Target Compound	414395	1.8	1.8	0.00	M-H	26.442	248.05	248.05	-0.1573	True	1.744	1	929190	Method	N/A	N/A		PPB	Pass	Pass	Pass	N/A	Pass	79.5173	4 of 5	N/A	N/A
25	Processed	190814-025	Unknown		False	Plasma B7203									Confirmed	C10[13]CH11N2[15]NO2S	SCNBimaneIS	929190	1	1	N/A	Internal Standard	228884	1.8	1.8	0.00	M-H	1	250.05	250.05	0.359	True	N/A	N/A	N/A	Method	N/A	N/A			Pass	Pass	Pass	N/A	Pass	96.8648	3 of 5	N/A	N/A
26	Processed	190814-026	Unknown		False	Plasma A7201									Confirmed	C11H11N3O2S	SCNBimane	130228	2.545	N/A	N/A	Target Compound	32047	1.8	1.8	0.00	M-H	2.545	248.05	248.05	-0.0343	True	0.141	1	926253	Method	N/A	N/A		PPB	Pass	Pass	Pass	N/A	Pass	76.0648	2 of 3	N/A	N/A
26	Processed	190814-026	Unknown		False	Plasma A7201									Confirmed	C10[13]CH11N2[15]NO2S	SCNBimaneIS	926253	1	1	N/A	Internal Standard	226645	1.8	1.8	0.00	M-H	1	250.05	250.05	-0.4953	True	N/A	N/A	N/A	Method	N/A	N/A			Pass	Pass	Pass	N/A	Pass	98.7728	4 of 5	N/A	N/A
27	Processed	190814-027	Unknown		False	Plasma A7202									Confirmed	C11H11N3O2S	SCNBimane	186859	3.382	N/A	N/A	Target Compound	51307	1.8	1.8	0.00	M-H	3.382	248.05	248.05	-0.4034	True	0.197	1	949894	Method	N/A	N/A		PPB	Pass	Pass	Pass	N/A	Pass	59.7234	2 of 3	N/A	N/A
27	Processed	190814-027	Unknown		False	Plasma A7202									Confirmed	C10[13]CH11N2[15]NO2S	SCNBimaneIS	949894	1	1	N/A	Internal Standard	238223	1.8	1.8	0.00	M-H	1	250.05	250.05	0.115	True	N/A	N/A	N/A	Method	N/A	N/A			Pass	Pass	Pass	N/A	Pass	98.8336	4 of 5	N/A	N/A
28	Processed	190814-028	Unknown		False	Plasma A7203									Confirmed	C11H11N3O2S	SCNBimane	77860	1.621	N/A	N/A	Target Compound	20106	1.8	1.79	-0.01	M-H	1.621	248.05	248.05	-0.4034	True	0.079	1	990926	Method	N/A	N/A		PPB	Pass	Pass	Pass	N/A	Pass	75.6221	2 of 3	N/A	N/A
28	Processed	190814-028	Unknown		False	Plasma A7203									Confirmed	C10[13]CH11N2[15]NO2S	SCNBimaneIS	990926	1	1	N/A	Internal Standard	236416	1.8	1.79	-0.01	M-H	1	250.05	250.05	-0.0071	True	N/A	N/A	N/A	Method	N/A	N/A			Pass	Pass	Pass	N/A	Pass	92.0394	3 of 5	N/A	N/A
29	Processed	190814-029	Unknown		False	Plasma A7204									Confirmed	C11H11N3O2S	SCNBimane	152343	2.822	N/A	N/A	Target Compound	40644	1.8	1.79	-0.01	M-H	2.822	248.05	248.05	0.0272	True	0.159	1	957196	Method	N/A	N/A		PPB	Pass	Pass	Pass	N/A	Pass	60.3684	2 of 3	N/A	N/A
29	Processed	190814-029	Unknown		False	Plasma A7204									Confirmed	C10[13]CH11N2[15]NO2S	SCNBimaneIS	957196	1	1	N/A	Internal Standard	227909	1.8	1.79	-0.01	M-H	1	250.05	250.05	0.115	True	N/A	N/A	N/A	Method	N/A	N/A			Pass	Pass	Pass	N/A	Pass	92.1297	3 of 5	N/A	N/A
30	Processed	190814-030	Unknown		False	Plasma A7205									Confirmed	C11H11N3O2S	SCNBimane	176891	2.725	N/A	N/A	Target Compound	45137	1.8	1.8	0.00	M-H	2.725	248.05	248.05	0.0888	True	0.153	1	1158870	Method	N/A	N/A		PPB	Pass	Pass	Pass	N/A	Pass	59.823	2 of 3	N/A	N/A
30	Processed	190814-030	Unknown		False	Plasma A7205									Confirmed	C10[13]CH11N2[15]NO2S	SCNBimaneIS	1158870	1	1	N/A	Internal Standard	275307	1.8	1.79	-0.01	M-H	1	250.05	250.05	0.0539	True	N/A	N/A	N/A	Method	N/A	N/A			Pass	Pass	Pass	N/A	Pass	92.0743	3 of 5	N/A	N/A
31	Processed	190814-031	Unknown		False	Gill A4806									Confirmed	C11H11N3O2S	SCNBimane	715182	10.717	N/A	N/A	Target Compound	179305	1.8	1.79	-0.01	M-H	10.717	248.05	248.05	-0.2188	True	0.689	1	1038293	Method	N/A	N/A		PPB	Pass	Pass	Pass	N/A	Pass	76.4565	4 of 5	N/A	N/A
31	Processed	190814-031	Unknown		False	Gill A4806									Confirmed	C10[13]CH11N2[15]NO2S	SCNBimaneIS	1038293	1	1	N/A	Internal Standard	246803	1.8	1.79	-0.01	M-H	1	250.05	250.05	-0.0681	True	N/A	N/A	N/A	Method	N/A	N/A			Pass	Pass	Pass	N/A	Pass	96.5152	4 of 5	N/A	N/A
32	Processed	190814-032	Unknown		False	Gill A4807									Identified	C11H11N3O2S	SCNBimane	528200	8.558	N/A	N/A	Target Compound	133193	1.8	1.8	0.00	M-H	8.558	248.05	248.05	-0.2803	True	0.544	1	971086	Method	N/A	N/A		PPB	Pass	Pass	Fail	N/A	Pass	57.3387	2 of 4	N/A	N/A
32	Processed	190814-032	Unknown		False	Gill A4807									Confirmed	C10[13]CH11N2[15]NO2S	SCNBimaneIS	971086	1	1	N/A	Internal Standard	235210	1.8	1.79	-0.01	M-H	1	250.05	250.05	-0.5563	True	N/A	N/A	N/A	Method	N/A	N/A			Pass	Pass	Pass	N/A	Pass	98.4942	4 of 5	N/A	N/A
33	Processed	190814-033	Unknown		False	Gill A4808									Identified	C11H11N3O2S	SCNBimane	491367	7.765	N/A	N/A	Target Compound	125279	1.8	1.78	-0.02	M-H	7.765	248.05	248.05	-0.0958	True	0.491	1	1001190	Method	N/A	N/A		PPB	Pass	Pass	Fail	N/A	Pass	57.3901	2 of 4	N/A	N/A
33	Processed	190814-033	Unknown		False	Gill A4808									Confirmed	C10[13]CH11N2[15]NO2S	SCNBimaneIS	1001190	1	1	N/A	Internal Standard	232354	1.8	1.79	-0.01	M-H	1	250.05	250.05	0.0539	True	N/A	N/A	N/A	Method	N/A	N/A			Pass	Pass	Pass	N/A	Pass	91.8852	3 of 5	N/A	N/A
34	Processed	190814-034	Unknown		False	Gill A4809									Confirmed	C11H11N3O2S	SCNBimane	1248303	18.934	N/A	N/A	Target Compound	317721	1.8	1.79	-0.01	M-H	18.934	248.05	248.05	-0.4034	True	1.24	1	1006646	Method	N/A	N/A		PPB	Pass	Pass	Pass	N/A	Pass	65.8716	3 of 5	N/A	N/A
34	Processed	190814-034	Unknown		False	Gill A4809									Confirmed	C10[13]CH11N2[15]NO2S	SCNBimaneIS	1006646	1	1	N/A	Internal Standard	240913	1.8	1.79	-0.01	M-H	1	250.05	250.05	-0.1291	True	N/A	N/A	N/A	Method	N/A	N/A			Pass	Pass	Pass	N/A	Pass	98.4575	4 of 5	N/A	N/A
35	Processed	190814-035	Unknown		False	Gill A4810									Identified	C11H11N3O2S	SCNBimane	509568	8	N/A	N/A	Target Compound	135012	1.8	1.79	-0.01	M-H	8	248.05	248.05	-0.0343	True	0.507	1	1005984	Method	N/A	N/A		PPB	Pass	Pass	Fail	N/A	Pass	53.8505	2 of 4	N/A	N/A
35	Processed	190814-035	Unknown		False	Gill A4810									Confirmed	C10[13]CH11N2[15]NO2S	SCNBimaneIS	1005984	1	1	N/A	Internal Standard	247497	1.8	1.79	-0.01	M-H	1	250.05	250.05	-0.1291	True	N/A	N/A	N/A	Method	N/A	N/A			Pass	Pass	Pass	N/A	Pass	96.3882	4 of 5	N/A	N/A
36	Processed	190814-036	Unknown		False	Gill C7201									Confirmed	C11H11N3O2S	SCNBimane	2939520	46.925	N/A	N/A	Target Compound	742970	1.8	1.8	0.00	M-H	46.925	248.05	248.05	-0.2188	True	3.118	1	942803	Method	N/A	N/A		PPB	Pass	Pass	Pass	N/A	Pass	88.7613	5 of 6	N/A	N/A
36	Processed	190814-036	Unknown		False	Gill C7201									Confirmed	C10[13]CH11N2[15]NO2S	SCNBimaneIS	942803	1	1	N/A	Internal Standard	226098	1.8	1.8	0.00	M-H	1	250.05	250.05	0.4201	True	N/A	N/A	N/A	Method	N/A	N/A			Pass	Pass	Pass	N/A	Pass	98.637	4 of 5	N/A	N/A
37	Processed	190814-037	Unknown		False	Gill C7202									Confirmed	C11H11N3O2S	SCNBimane	287301	4.408	N/A	N/A	Target Compound	78178	1.8	1.79	-0.01	M-H	4.408	248.05	248.05	-0.2188	True	0.266	1	1081999	Method	N/A	N/A		PPB	Pass	Pass	Pass	N/A	Pass	59.9257	2 of 3	N/A	N/A
37	Processed	190814-037	Unknown		False	Gill C7202									Confirmed	C10[13]CH11N2[15]NO2S	SCNBimaneIS	1081999	1	1	N/A	Internal Standard	266261	1.8	1.8	0.00	M-H	1	250.05	250.05	-0.3122	True	N/A	N/A	N/A	Method	N/A	N/A			Pass	Pass	Pass	N/A	Pass	96.5134	4 of 5	N/A	N/A
38	Processed	190814-038	Unknown		False	Gill C7203									Identified	C11H11N3O2S	SCNBimane	134391	2.306	N/A	N/A	Target Compound	36365	1.8	1.8	0.00	M-H	2.306	248.05	248.05	-0.1573	True	0.124	1	1079449	Method	N/A	N/A		PPB	Pass	Pass	Fail	N/A	Pass	59.1257	2 of 3	N/A	N/A
38	Processed	190814-038	Unknown		False	Gill C7203									Confirmed	C10[13]CH11N2[15]NO2S	SCNBimaneIS	1079449	1	1	N/A	Internal Standard	255024	1.8	1.8	0.00	M-H	1	250.05	250.05	-0.1291	True	N/A	N/A	N/A	Method	N/A	N/A			Pass	Pass	Pass	N/A	Pass	92.623	3 of 5	N/A	N/A
39	Processed	190814-039	Unknown		False	Gill B7201									Confirmed	C11H11N3O2S	SCNBimane	2017881	27.923	N/A	N/A	Target Compound	500720	1.8	1.79	-0.01	M-H	27.923	248.05	248.05	-0.0343	True	1.843	1	1094859	Method	N/A	N/A		PPB	Pass	Pass	Pass	N/A	Pass	77.927	3 of 5	N/A	N/A
39	Processed	190814-039	Unknown		False	Gill B7201									Confirmed	C10[13]CH11N2[15]NO2S	SCNBimaneIS	1094859	1	1	N/A	Internal Standard	258754	1.8	1.79	-0.01	M-H	1	250.05	250.05	0.298	True	N/A	N/A	N/A	Method	N/A	N/A			Pass	Pass	Pass	N/A	Pass	92.2481	3 of 5	N/A	N/A
40	Processed	190814-040	Unknown		False	Gill B7202									Confirmed	C11H11N3O2S	SCNBimane	4385733	65.177	N/A	N/A	Target Compound	1093151	1.8	1.79	-0.01	M-H	65.177	248.05	248.05	-0.0343	True	4.342	1	1010012	Method	N/A	N/A		PPB	Pass	Pass	Pass	N/A	Pass	91.3318	4 of 5	N/A	N/A
40	Processed	190814-040	Unknown		False	Gill B7202									Confirmed	C10[13]CH11N2[15]NO2S	SCNBimaneIS	1010012	1	1	N/A	Internal Standard	246938	1.8	1.79	-0.01	M-H	1	250.05	250.05	0.8472	True	N/A	N/A	N/A	Method	N/A	N/A			Pass	Pass	Pass	N/A	Pass	95.5379	4 of 5	N/A	N/A
41	Processed	190814-041	Unknown		False	Gill B7203									Confirmed	C11H11N3O2S	SCNBimane	3054641	43.792	N/A	N/A	Target Compound	780792	1.8	1.79	-0.01	M-H	43.792	248.05	248.05	-0.3418	True	2.908	1	1050552	Method	N/A	N/A		PPB	Pass	Pass	Pass	N/A	Pass	86.3023	3 of 5	N/A	N/A
41	Processed	190814-041	Unknown		False	Gill B7203									Identified	C10[13]CH11N2[15]NO2S	SCNBimaneIS	1050552	1	1	N/A	Internal Standard	262526	1.8	1.79	-0.01	M-H	1	250.05	250.05	0.176	True	N/A	N/A	N/A	Method	N/A	N/A			Pass	Pass	Pass	N/A	Fail	98.7441	4 of 5	N/A	N/A
42	Processed	190814-042	Unknown		False	Gill A7201									Confirmed	C11H11N3O2S	SCNBimane	334910	4.487	N/A	N/A	Target Compound	89685	1.8	1.79	-0.01	M-H	4.487	248.05	248.05	-0.3418	True	0.271	1	1236676	Method	N/A	N/A		PPB	Pass	Pass	Pass	N/A	Pass	77.1763	3 of 4	N/A	N/A
42	Processed	190814-042	Unknown		False	Gill A7201									Confirmed	C10[13]CH11N2[15]NO2S	SCNBimaneIS	1236676	1	1	N/A	Internal Standard	300313	1.8	1.79	-0.01	M-H	1	250.05	250.05	-0.1291	True	N/A	N/A	N/A	Method	N/A	N/A			Pass	Pass	Pass	N/A	Pass	96.2887	4 of 5	N/A	N/A
43	Processed	190814-043	Unknown		False	Gill A7202									Confirmed	C11H11N3O2S	SCNBimane	326333	4.691	N/A	N/A	Target Compound	82875	1.8	1.79	-0.01	M-H	4.691	248.05	248.05	0.0272	True	0.285	1	1146909	Method	N/A	N/A		PPB	Pass	Pass	Pass	N/A	Pass	92.6896	2 of 3	N/A	N/A
43	Processed	190814-043	Unknown		False	Gill A7202									Confirmed	C10[13]CH11N2[15]NO2S	SCNBimaneIS	1146909	1	1	N/A	Internal Standard	283071	1.8	1.79	-0.01	M-H	1	250.05	250.05	0.359	True	N/A	N/A	N/A	Method	N/A	N/A			Pass	Pass	Pass	N/A	Pass	98.7437	4 of 5	N/A	N/A
44	Processed	190814-044	Unknown		False	Gill A7203									Confirmed	C11H11N3O2S	SCNBimane	186495	2.849	N/A	N/A	Target Compound	50104	1.8	1.79	-0.01	M-H	2.849	248.05	248.05	-0.0958	True	0.161	1	1158416	Method	N/A	N/A		PPB	Pass	Pass	Pass	N/A	Pass	59.841	2 of 3	N/A	N/A
44	Processed	190814-044	Unknown		False	Gill A7203									Confirmed	C10[13]CH11N2[15]NO2S	SCNBimaneIS	1158416	1	1	N/A	Internal Standard	281763	1.8	1.8	0.00	M-H	1	250.05	250.05	-0.0071	True	N/A	N/A	N/A	Method	N/A	N/A			Pass	Pass	Pass	N/A	Pass	96.4322	4 of 5	N/A	N/A
45	Processed	190814-045	Unknown		False	Gill A7204									Confirmed	C11H11N3O2S	SCNBimane	398015	5.72	N/A	N/A	Target Compound	103016	1.8	1.8	0.00	M-H	5.72	248.05	248.05	-0.0958	True	0.354	1	1125623	Method	N/A	N/A		PPB	Pass	Pass	Pass	N/A	Pass	59.6879	2 of 3	N/A	N/A
45	Processed	190814-045	Unknown		False	Gill A7204									Identified	C10[13]CH11N2[15]NO2S	SCNBimaneIS	1125623	1	1	N/A	Internal Standard	270585	1.8	1.8	0.00	M-H	1	250.05	250.05	-0.1291	True	N/A	N/A	N/A	Method	N/A	N/A			Pass	Pass	Pass	N/A	Fail	95.6187	4 of 5	N/A	N/A
46	Processed	190814-046	Unknown		False	Gill A7205									Confirmed	C11H11N3O2S	SCNBimane	391924	5.165	N/A	N/A	Target Compound	107319	1.8	1.79	-0.01	M-H	5.165	248.05	248.05	-0.5264	True	0.316	1	1238891	Method	N/A	N/A		PPB	Pass	Pass	Pass	N/A	Pass	59.5927	2 of 3	N/A	N/A
46	Processed	190814-046	Unknown		False	Gill A7205									Identified	C10[13]CH11N2[15]NO2S	SCNBimaneIS	1238891	1	1	N/A	Internal Standard	298004	1.8	1.79	-0.01	M-H	1	250.05	250.05	-0.3122	True	N/A	N/A	N/A	Method	N/A	N/A			Pass	Pass	Pass	N/A	Fail	96.5042	4 of 5	N/A	N/A
47	Processed	190814-047	Unknown		False	Tissue A4806									Confirmed	C11H11N3O2S	SCNBimane	226603	3.174	N/A	N/A	Target Compound	61762	1.8	1.8	0.00	M-H	3.174	248.05	248.05	0.4578	True	0.183	1	1240096	Method	N/A	N/A		PPB	Pass	Pass	Pass	N/A	Pass	60.3016	2 of 3	N/A	N/A
47	Processed	190814-047	Unknown		False	Tissue A4806									Identified	C10[13]CH11N2[15]NO2S	SCNBimaneIS	1240096	1	1	N/A	Internal Standard	302075	1.8	1.8	0.00	M-H	1	250.05	250.05	0.176	True	N/A	N/A	N/A	Method	N/A	N/A			Pass	Pass	Pass	N/A	Fail	92.1439	3 of 5	N/A	N/A
48	Processed	190814-048	Unknown		False	Liver A4807									Identified	C11H11N3O2S	SCNBimane	260274	3.601	N/A	N/A	Target Compound	67883	1.8	1.79	-0.01	M-H	3.601	248.05	248.05	-0.5879	True	0.211	1	1231343	Method	N/A	N/A		PPB	Pass	Pass	Fail	N/A	Pass	59.3305	2 of 3	N/A	N/A
48	Processed	190814-048	Unknown		False	Liver A4807									Confirmed	C10[13]CH11N2[15]NO2S	SCNBimaneIS	1231343	1	1	N/A	Internal Standard	292062	1.8	1.79	-0.01	M-H	1	250.05	250.05	-0.0681	True	N/A	N/A	N/A	Method	N/A	N/A			Pass	Pass	Pass	N/A	Pass	96.2526	4 of 5	N/A	N/A
49	Processed	190814-049	Unknown		False	Liver A4808									Confirmed	C11H11N3O2S	SCNBimane	124219	1.928	N/A	N/A	Target Compound	33492	1.8	1.8	0.00	M-H	1.928	248.05	248.05	0.4578	True	0.099	1	1252489	Method	N/A	N/A		PPB	Pass	Pass	Pass	N/A	Pass	60.1877	2 of 3	N/A	N/A
49	Processed	190814-049	Unknown		False	Liver A4808									Confirmed	C10[13]CH11N2[15]NO2S	SCNBimaneIS	1252489	1	1	N/A	Internal Standard	303923	1.8	1.8	0.00	M-H	1	250.05	250.05	0.359	True	N/A	N/A	N/A	Method	N/A	N/A			Pass	Pass	Pass	N/A	Pass	98.9478	4 of 5	N/A	N/A
50	Processed	190814-050	Unknown		False	Liver A4809									Identified	C11H11N3O2S	SCNBimane	778688	10.512	N/A	N/A	Target Compound	204542	1.8	1.79	-0.01	M-H	10.512	248.05	248.05	-0.0958	True	0.675	1	1153588	Method	N/A	N/A		PPB	Pass	Pass	Fail	N/A	Pass	55.6808	3 of 5	N/A	N/A
50	Processed	190814-050	Unknown		False	Liver A4809									Confirmed	C10[13]CH11N2[15]NO2S	SCNBimaneIS	1153588	1	1	N/A	Internal Standard	284395	1.8	1.79	-0.01	M-H	1	250.05	250.05	0.115	True	N/A	N/A	N/A	Method	N/A	N/A			Pass	Pass	Pass	N/A	Pass	92.144	3 of 5	N/A	N/A
51	Processed	190814-051	Unknown		False	Liver A4810									Confirmed	C11H11N3O2S	SCNBimane	291799	4.075	N/A	N/A	Target Compound	77937	1.8	1.79	-0.01	M-H	4.075	248.05	248.05	-0.4034	True	0.243	1	1199722	Method	N/A	N/A		PPB	Pass	Pass	Pass	N/A	Pass	59.5072	2 of 3	N/A	N/A
51	Processed	190814-051	Unknown		False	Liver A4810									Confirmed	C10[13]CH11N2[15]NO2S	SCNBimaneIS	1199722	1	1	N/A	Internal Standard	300176	1.8	1.79	-0.01	M-H	1	250.05	250.05	-0.0071	True	N/A	N/A	N/A	Method	N/A	N/A			Pass	Pass	Pass	N/A	Pass	92.4718	3 of 5	N/A	N/A
52	Processed	190814-052	Unknown		False	Liver C7201									Confirmed	C11H11N3O2S	SCNBimane	126397	2.016	N/A	N/A	Target Compound	32795	1.8	1.79	-0.01	M-H	2.016	248.05	248.05	0.6424	True	0.105	1	1202828	Method	N/A	N/A		PPB	Pass	Pass	Pass	N/A	Pass	59.7541	2 of 3	N/A	N/A
52	Processed	190814-052	Unknown		False	Liver C7201									Confirmed	C10[13]CH11N2[15]NO2S	SCNBimaneIS	1202828	1	1	N/A	Internal Standard	287667	1.8	1.79	-0.01	M-H	1	250.05	250.05	0.176	True	N/A	N/A	N/A	Method	N/A	N/A			Pass	Pass	Pass	N/A	Pass	96.2493	4 of 5	N/A	N/A
53	Processed	190814-053	Unknown		False	Liver C7202									Confirmed	C11H11N3O2S	SCNBimane	84482	1.458	N/A	N/A	Target Compound	23453	1.8	1.79	-0.01	M-H	1.458	248.05	248.05	-0.2803	True	0.068	1	1248982	Method	N/A	N/A		PPB	Pass	Pass	Pass	N/A	Pass	60.5638	2 of 3	N/A	N/A
53	Processed	190814-053	Unknown		False	Liver C7202									Confirmed	C10[13]CH11N2[15]NO2S	SCNBimaneIS	1248982	1	1	N/A	Internal Standard	297889	1.8	1.79	-0.01	M-H	1	250.05	250.05	0.176	True	N/A	N/A	N/A	Method	N/A	N/A			Pass	Pass	Pass	N/A	Pass	92.109	3 of 5	N/A	N/A
54	Processed	190814-054	Unknown		False	Liver C7203									Identified	C11H11N3O2S	SCNBimane	91212	1.362	N/A	N/A	Target Compound	27691	1.8	1.79	-0.01	M-H	1.362	248.05	248.05	-0.1573	True	0.061	1	1490107	Method	N/A	N/A		PPB	Pass	Pass	Fail	N/A	Pass	59.352	2 of 3	N/A	N/A
54	Processed	190814-054	Unknown		False	Liver C7203									Confirmed	C10[13]CH11N2[15]NO2S	SCNBimaneIS	1490107	1	1	N/A	Internal Standard	365767	1.8	1.79	-0.01	M-H	1	250.05	250.05	0.0539	True	N/A	N/A	N/A	Method	N/A	N/A			Pass	Pass	Pass	N/A	Pass	96.4616	4 of 5	N/A	N/A
55	Processed	190814-055	Unknown		False	Liver B7201									Confirmed	C11H11N3O2S	SCNBimane	2777746	37.967	N/A	N/A	Target Compound	700498	1.8	1.79	-0.01	M-H	37.967	248.05	248.05	-0.2188	True	2.517	1	1103651	Method	N/A	N/A		PPB	Pass	Pass	Pass	N/A	Pass	87.2804	4 of 5	N/A	N/A
55	Processed	190814-055	Unknown		False	Liver B7201									Confirmed	C10[13]CH11N2[15]NO2S	SCNBimaneIS	1103651	1	1	N/A	Internal Standard	262107	1.8	1.79	-0.01	M-H	1	250.05	250.05	0.6031	True	N/A	N/A	N/A	Method	N/A	N/A			Pass	Pass	Pass	N/A	Pass	91.425	3 of 5	N/A	N/A
56	Processed	190814-056	Unknown		False	Liver B7202									Confirmed	C11H11N3O2S	SCNBimane	2618113	32.831	N/A	N/A	Target Compound	653381	1.8	1.79	-0.01	M-H	32.831	248.05	248.05	-0.0343	True	2.172	1	1205196	Method	N/A	N/A		PPB	Pass	Pass	Pass	N/A	Pass	83.9267	4 of 5	N/A	N/A
56	Processed	190814-056	Unknown		False	Liver B7202									Identified	C10[13]CH11N2[15]NO2S	SCNBimaneIS	1205196	1	1	N/A	Internal Standard	289947	1.8	1.79	-0.01	M-H	1	250.05	250.05	0.6031	True	N/A	N/A	N/A	Method	N/A	N/A			Pass	Pass	Pass	N/A	Fail	98.6784	4 of 5	N/A	N/A
57	Processed	190814-057	Unknown		False	Liver B7203									Confirmed	C11H11N3O2S	SCNBimane	1577738	18.33	N/A	N/A	Target Compound	401612	1.8	1.8	0.00	M-H	18.33	248.05	248.05	0.2733	True	1.2	1	1315311	Method	N/A	N/A		PPB	Pass	Pass	Pass	N/A	Pass	63.5753	3 of 5	N/A	N/A
57	Processed	190814-057	Unknown		False	Liver B7203									Confirmed	C10[13]CH11N2[15]NO2S	SCNBimaneIS	1315311	1	1	N/A	Internal Standard	316123	1.8	1.8	0.00	M-H	1	250.05	250.05	0.6031	True	N/A	N/A	N/A	Method	N/A	N/A			Pass	Pass	Pass	N/A	Pass	92.2258	3 of 5	N/A	N/A
58	Processed	190814-058	Unknown		False	Liver A7201									Confirmed	C11H11N3O2S	SCNBimane	215496	2.941	N/A	N/A	Target Compound	52788	1.8	1.8	0.00	M-H	2.941	248.05	248.05	0.3963	True	0.167	1	1289495	Method	N/A	N/A		PPB	Pass	Pass	Pass	N/A	Pass	59.7848	2 of 3	N/A	N/A
58	Processed	190814-058	Unknown		False	Liver A7201									Confirmed	C10[13]CH11N2[15]NO2S	SCNBimaneIS	1289495	1	1	N/A	Internal Standard	311708	1.8	1.8	0.00	M-H	1	250.05	250.05	0.298	True	N/A	N/A	N/A	Method	N/A	N/A			Pass	Pass	Pass	N/A	Pass	100	5 of 5	N/A	N/A
59	Processed	190814-059	Unknown		False	Liver A7202									Confirmed	C11H11N3O2S	SCNBimane	165041	2.217	N/A	N/A	Target Compound	44266	1.8	1.8	0.00	M-H	2.217	248.05	248.05	-0.5879	True	0.119	1	1391905	Method	N/A	N/A		PPB	Pass	Pass	Pass	N/A	Pass	59.5744	2 of 3	N/A	N/A
59	Processed	190814-059	Unknown		False	Liver A7202									Confirmed	C10[13]CH11N2[15]NO2S	SCNBimaneIS	1391905	1	1	N/A	Internal Standard	336955	1.8	1.8	0.00	M-H	1	250.05	250.05	-0.0071	True	N/A	N/A	N/A	Method	N/A	N/A			Pass	Pass	Pass	N/A	Pass	92.166	3 of 5	N/A	N/A
60	Processed	190814-060	Unknown		False	Liver A7203									Confirmed	C11H11N3O2S	SCNBimane	203891	2.732	N/A	N/A	Target Compound	50498	1.8	1.79	-0.01	M-H	2.732	248.05	248.05	-0.2803	True	0.153	1	1331439	Method	N/A	N/A		PPB	Pass	Pass	Pass	N/A	Pass	76.0428	2 of 3	N/A	N/A
60	Processed	190814-060	Unknown		False	Liver A7203									Confirmed	C10[13]CH11N2[15]NO2S	SCNBimaneIS	1331439	1	1	N/A	Internal Standard	323068	1.8	1.79	-0.01	M-H	1	250.05	250.05	-0.1902	True	N/A	N/A	N/A	Method	N/A	N/A			Pass	Pass	Pass	N/A	Pass	98.9163	4 of 5	N/A	N/A
61	Processed	190814-061	Unknown		False	Liver A7204									Confirmed	C11H11N3O2S	SCNBimane	130817	1.92	N/A	N/A	Target Compound	37852	1.8	1.79	-0.01	M-H	1.92	248.05	248.05	-0.5264	True	0.099	1	1326558	Method	N/A	N/A		PPB	Pass	Pass	Pass	N/A	Pass	59.6434	2 of 3	N/A	N/A
61	Processed	190814-061	Unknown		False	Liver A7204									Confirmed	C10[13]CH11N2[15]NO2S	SCNBimaneIS	1326558	1	1	N/A	Internal Standard	318503	1.8	1.79	-0.01	M-H	1	250.05	250.05	0.115	True	N/A	N/A	N/A	Method	N/A	N/A			Pass	Pass	Pass	N/A	Pass	100	4 of 5	N/A	N/A
62	Processed	190814-062	Unknown		False	Liver A7205									Confirmed	C11H11N3O2S	SCNBimane	111072	1.649	N/A	N/A	Target Compound	30362	1.8	1.79	-0.01	M-H	1.649	248.05	248.05	-0.0958	True	0.08	1	1381096	Method	N/A	N/A		PPB	Pass	Pass	Pass	N/A	Pass	94.5868	2 of 3	N/A	N/A
62	Processed	190814-062	Unknown		False	Liver A7205									Confirmed	C10[13]CH11N2[15]NO2S	SCNBimaneIS	1381096	1	1	N/A	Internal Standard	335788	1.8	1.79	-0.01	M-H	1	250.05	250.05	0.0539	True	N/A	N/A	N/A	Method	N/A	N/A			Pass	Pass	Pass	N/A	Pass	92.2467	3 of 5	N/A	N/A
63	Processed	190814-063	Unknown		False	Tissue A4806									Confirmed	C11H11N3O2S	SCNBimane	428337	6.373	N/A	N/A	Target Compound	111084	1.8	1.79	-0.01	M-H	6.373	248.05	248.05	0.2118	True	0.397	1	1077986	Method	N/A	N/A		PPB	Pass	Pass	Pass	N/A	Pass	93.7179	2 of 3	N/A	N/A
63	Processed	190814-063	Unknown		False	Tissue A4806									Confirmed	C10[13]CH11N2[15]NO2S	SCNBimaneIS	1077986	1	1	N/A	Internal Standard	256457	1.8	1.79	-0.01	M-H	1	250.05	250.05	0.298	True	N/A	N/A	N/A	Method	N/A	N/A			Pass	Pass	Pass	N/A	Pass	92.0724	3 of 5	N/A	N/A
64	Processed	190814-064	Unknown		False	Tissue A4807									Confirmed	C11H11N3O2S	SCNBimane	444662	6.75	N/A	N/A	Target Compound	116448	1.8	1.79	-0.01	M-H	6.75	248.05	248.05	-0.1573	True	0.423	1	1052092	Method	N/A	N/A		PPB	Pass	Pass	Pass	N/A	Pass	60.4198	3 of 4	N/A	N/A
64	Processed	190814-064	Unknown		False	Tissue A4807									Confirmed	C10[13]CH11N2[15]NO2S	SCNBimaneIS	1052092	1	1	N/A	Internal Standard	252360	1.8	1.79	-0.01	M-H	1	250.05	250.05	0.0539	True	N/A	N/A	N/A	Method	N/A	N/A			Pass	Pass	Pass	N/A	Pass	92.1912	3 of 5	N/A	N/A
65	Processed	190814-065	Unknown		False	Tissue A4808									Confirmed	C11H11N3O2S	SCNBimane	541882	9.321	N/A	N/A	Target Compound	134241	1.8	1.8	0.00	M-H	9.321	248.05	248.05	-0.0958	True	0.595	1	910500	Method	N/A	N/A		PPB	Pass	Pass	Pass	N/A	Pass	60.1077	2 of 3	N/A	N/A
65	Processed	190814-065	Unknown		False	Tissue A4808									Identified	C10[13]CH11N2[15]NO2S	SCNBimaneIS	910500	1	1	N/A	Internal Standard	219973	1.8	1.79	-0.01	M-H	1	250.05	250.05	0.237	True	N/A	N/A	N/A	Method	N/A	N/A			Pass	Pass	Pass	N/A	Fail	98.9193	3 of 4	N/A	N/A
66	Processed	190814-066	Unknown		False	Tissue A4809									Confirmed	C11H11N3O2S	SCNBimane	662904	13.086	N/A	N/A	Target Compound	170764	1.8	1.79	-0.01	M-H	13.086	248.05	248.05	0.0272	True	0.848	1	782011	Method	N/A	N/A		PPB	Pass	Pass	Pass	N/A	Pass	75.0331	2 of 4	N/A	N/A
66	Processed	190814-066	Unknown		False	Tissue A4809									Confirmed	C10[13]CH11N2[15]NO2S	SCNBimaneIS	782011	1	1	N/A	Internal Standard	196549	1.8	1.79	-0.01	M-H	1	250.05	250.05	0.5421	True	N/A	N/A	N/A	Method	N/A	N/A			Pass	Pass	Pass	N/A	Pass	100	3 of 3	N/A	N/A
67	Processed	190814-067	Unknown		False	Tissue A4810									Identified	C11H11N3O2S	SCNBimane	477738	8.173	N/A	N/A	Target Compound	126678	1.8	1.79	-0.01	M-H	8.173	248.05	248.05	0.0272	True	0.518	1	922092	Method	N/A	N/A		PPB	Pass	Pass	Fail	N/A	Pass	59.2678	2 of 3	N/A	N/A
67	Processed	190814-067	Unknown		False	Tissue A4810									Confirmed	C10[13]CH11N2[15]NO2S	SCNBimaneIS	922092	1	1	N/A	Internal Standard	221630	1.8	1.79	-0.01	M-H	1	250.05	250.05	0.5421	True	N/A	N/A	N/A	Method	N/A	N/A			Pass	Pass	Pass	N/A	Pass	100	4 of 4	N/A	N/A
68	Processed	190814-068	Unknown		False	Tissue C7201									Identified	C11H11N3O2S	SCNBimane	40890	1.162	N/A	N/A	Target Compound	12455	1.8	1.79	-0.01	M-H	1.162	248.05	248.05	-1.08	True	0.048	1	855534	Method	N/A	N/A		PPB	Pass	Pass	Fail	N/A	Pass	100	1 of 1	N/A	N/A
68	Processed	190814-068	Unknown		False	Tissue C7201									Confirmed	C10[13]CH11N2[15]NO2S	SCNBimaneIS	855534	1	1	N/A	Internal Standard	212264	1.8	1.79	-0.01	M-H	1	250.05	250.05	0.237	True	N/A	N/A	N/A	Method	N/A	N/A			Pass	Pass	Pass	N/A	Pass	100	3 of 3	N/A	N/A
69	Processed	190814-069	Unknown		False	Tissue C7202									Confirmed	C11H11N3O2S	SCNBimane	57457	1.467	N/A	N/A	Target Compound	18513	1.8	1.79	-0.01	M-H	1.467	248.05	248.05	-0.6494	True	0.068	1	842073	Method	N/A	N/A		PPB	Pass	Pass	Pass	N/A	Pass	100	2 of 2	N/A	N/A
69	Processed	190814-069	Unknown		False	Tissue C7202									Confirmed	C10[13]CH11N2[15]NO2S	SCNBimaneIS	842073	1	1	N/A	Internal Standard	209597	1.8	1.79	-0.01	M-H	1	250.05	250.05	-0.0071	True	N/A	N/A	N/A	Method	N/A	N/A			Pass	Pass	Pass	N/A	Pass	100	3 of 3	N/A	N/A
70	Processed	190814-070	Unknown		False	Tissue C7203									Confirmed	C11H11N3O2S	SCNBimane	1461859	30.835	N/A	N/A	Target Compound	364484	1.8	1.79	-0.01	M-H	30.835	248.05	248.05	-0.0958	True	2.038	1	717164	Method	N/A	N/A		PPB	Pass	Pass	Pass	N/A	Pass	80.5175	2 of 4	N/A	N/A
70	Processed	190814-070	Unknown		False	Tissue C7203									Identified	C10[13]CH11N2[15]NO2S	SCNBimaneIS	717164	1	1	N/A	Internal Standard	171574	1.8	1.78	-0.02	M-H	1	250.05	250.05	0.176	True	N/A	N/A	N/A	Method	N/A	N/A			Pass	Pass	Pass	N/A	Fail	100	3 of 3	N/A	N/A
71	Processed	190814-071	Unknown		False	Tissue B7201									Confirmed	C11H11N3O2S	SCNBimane	2567599	44.104	N/A	N/A	Target Compound	648656	1.8	1.79	-0.01	M-H	44.104	248.05	248.05	0.0888	True	2.929	1	876746	Method	N/A	N/A		PPB	Pass	Pass	Pass	N/A	Pass	86.9563	4 of 5	N/A	N/A
71	Processed	190814-071	Unknown		False	Tissue B7201									Identified	C10[13]CH11N2[15]NO2S	SCNBimaneIS	876746	1	1	N/A	Internal Standard	210767	1.8	1.79	-0.01	M-H	1	250.05	250.05	0.8472	True	N/A	N/A	N/A	Method	N/A	N/A			Pass	Pass	Pass	N/A	Fail	100	3 of 3	N/A	N/A
72	Processed	190814-072	Unknown		False	Tissue B7202									Confirmed	C11H11N3O2S	SCNBimane	2541247	56.273	N/A	N/A	Target Compound	654802	1.8	1.79	-0.01	M-H	56.273	248.05	248.05	0.1503	True	3.745	1	678583	Method	N/A	N/A		PPB	Pass	Pass	Pass	N/A	Pass	89.6201	5 of 6	N/A	N/A
72	Processed	190814-072	Unknown		False	Tissue B7202									Identified	C10[13]CH11N2[15]NO2S	SCNBimaneIS	678583	1	1	N/A	Internal Standard	160984	1.8	1.79	-0.01	M-H	1	250.05	250.051	1.2744	True	N/A	N/A	N/A	Method	N/A	N/A			Pass	Pass	Pass	N/A	Fail	100	3 of 3	N/A	N/A
73	Processed	190814-073	Unknown		False	Tissue B7203									Confirmed	C11H11N3O2S	SCNBimane	2481210	47.53	N/A	N/A	Target Compound	629624	1.8	1.78	-0.02	M-H	47.53	248.05	248.05	-0.2803	True	3.158	1	785594	Method	N/A	N/A		PPB	Pass	Pass	Pass	N/A	Pass	87.7933	5 of 6	N/A	N/A
73	Processed	190814-073	Unknown		False	Tissue B7203									Identified	C10[13]CH11N2[15]NO2S	SCNBimaneIS	785594	1	1	N/A	Internal Standard	194952	1.8	1.78	-0.02	M-H	1	250.05	250.05	0.6642	True	N/A	N/A	N/A	Method	N/A	N/A			Pass	Pass	Pass	N/A	Fail	100	3 of 3	N/A	N/A
74	Processed	190814-074	Unknown		False	Tissue A7201									Confirmed	C11H11N3O2S	SCNBimane	1481247	23.732	N/A	N/A	Target Compound	374972	1.8	1.79	-0.01	M-H	23.732	248.05	248.05	0.1503	True	1.562	1	948351	Method	N/A	N/A		PPB	Pass	Pass	Pass	N/A	Pass	77.5606	5 of 6	N/A	N/A
74	Processed	190814-074	Unknown		False	Tissue A7201									Confirmed	C10[13]CH11N2[15]NO2S	SCNBimaneIS	948351	1	1	N/A	Internal Standard	219364	1.8	1.79	-0.01	M-H	1	250.05	250.05	0.4811	True	N/A	N/A	N/A	Method	N/A	N/A			Pass	Pass	Pass	N/A	Pass	98.8295	3 of 4	N/A	N/A
75	Processed	190814-075	Unknown		False	Tissue A7202									Identified	C11H11N3O2S	SCNBimane	223809	4.352	N/A	N/A	Target Compound	62127	1.8	1.78	-0.02	M-H	4.352	248.05	248.05	-0.3418	True	0.262	1	855021	Method	N/A	N/A		PPB	Pass	Pass	Fail	N/A	Pass	59.4584	2 of 3	N/A	N/A
75	Processed	190814-075	Unknown		False	Tissue A7202									Confirmed	C10[13]CH11N2[15]NO2S	SCNBimaneIS	855021	1	1	N/A	Internal Standard	217776	1.8	1.78	-0.02	M-H	1	250.05	250.05	0.237	True	N/A	N/A	N/A	Method	N/A	N/A			Pass	Pass	Pass	N/A	Pass	100	3 of 3	N/A	N/A
76	Processed	190814-076	Unknown		False	Tissue A7203									Confirmed	C11H11N3O2S	SCNBimane	354558	5.791	N/A	N/A	Target Compound	99011	1.8	1.8	0.00	M-H	5.791	248.05	248.05	0.2733	True	0.358	1	989492	Method	N/A	N/A		PPB	Pass	Pass	Pass	N/A	Pass	59.6063	2 of 3	N/A	N/A
76	Processed	190814-076	Unknown		False	Tissue A7203									Confirmed	C10[13]CH11N2[15]NO2S	SCNBimaneIS	989492	1	1	N/A	Internal Standard	243334	1.8	1.79	-0.01	M-H	1	250.05	250.05	0.7252	True	N/A	N/A	N/A	Method	N/A	N/A			Pass	Pass	Pass	N/A	Pass	100	3 of 3	N/A	N/A
77	Processed	190814-077	Unknown		False	Tissue A7204									Identified	C11H11N3O2S	SCNBimane	159195	3.21	N/A	N/A	Target Compound	47153	1.8	1.79	-0.01	M-H	3.21	248.05	248.05	0.0272	True	0.185	1	859723	Method	N/A	N/A		PPB	Pass	Pass	Fail	N/A	Pass	0	1 of 2	N/A	N/A
77	Processed	190814-077	Unknown		False	Tissue A7204									Identified	C10[13]CH11N2[15]NO2S	SCNBimaneIS	859723	1	1	N/A	Internal Standard	215075	1.8	1.78	-0.02	M-H	1	250.05	250.05	0.0539	True	N/A	N/A	N/A	Method	N/A	N/A			Pass	Pass	Pass	N/A	Fail	100	3 of 3	N/A	N/A
78	Processed	190814-078	Unknown		False	Tissue A7205									Identified	C11H11N3O2S	SCNBimane	882646	13.687	N/A	N/A	Target Compound	228185	1.8	1.79	-0.01	M-H	13.687	248.05	248.05	-0.2188	True	0.888	1	993952	Method	N/A	N/A		PPB	Pass	Pass	Fail	N/A	Pass	53.1934	2 of 4	N/A	N/A
78	Processed	190814-078	Unknown		False	Tissue A7205									Confirmed	C10[13]CH11N2[15]NO2S	SCNBimaneIS	993952	1	1	N/A	Internal Standard	245353	1.8	1.79	-0.01	M-H	1	250.05	250.05	0.115	True	N/A	N/A	N/A	Method	N/A	N/A			Pass	Pass	Pass	N/A	Pass	98.788	3 of 4	N/A	N/A
[truncated: 12 more columns]

## Sheet: Data
			Sample Type	Level	Sample ID	Area	IS Area	Area Ratio	Calculated Amt	Concentration Ratio
			Cal Std	STD 1	5 ppb	326432	933101	0.349836	5.664	0.0617648
			Cal Std	STD 2	10 ppb	561702	976048	0.575486	9.028	0.0637446
			Cal Std	STD 3	25 ppb	1360772	810110	1.67974	25.488	0.0659031
			Cal Std	STD 4	50 ppb	2581155	870327	2.96573	44.658	0.0664098
			Cal Std	STD 5	100 ppb	5773128	821837	7.02466	105.161	0.0667991
			A-06		Plasma A4806	272974	809561	0.337188	5.476	0.0615755
			A-07		Plasma A4807	394761	1704665	0.231577	3.902	0.0593483
			A-08		Plasma A4808	543826	891605	0.609941	9.542	0.0639217
			A-09		Plasma A4809	612800	916626	0.668539	10.415	0.06419
			A-10		Plasma A4810	420684	889709	0.472833	7.498	0.0630612
			C-01		Plasma C7201	33855	915609	0.0369754	1.001	0.0369385
			C-02		Plasma C7202	32873	946982	0.0347134	0.967	0.0358981
			C-03		Plasma C7203	62756	915402	0.0685557	1.472	0.0465731
			A-01		Plasma A7201	130228	926253	0.140597	2.545	0.0552442
			A-02		Plasma A7202	186859	949894	0.196716	3.382	0.0581655
			A-03		Plasma A7203	77860	990926	0.078573	1.621	0.0484719
			A-04		Plasma A7204	152343	957196	0.159155	2.822	0.0563981
			A-05		Plasma A7205	176891	1158870	0.152641	2.725	0.056015
