# Supplementary material for: The determination of thiocyanate in the blood plasma and holding water of Amphiprion clarkii after exposure to cyanide
Source: PeerJ. 2021 Dec 7;9:e12409. doi: 10.7717/peerj.12409 (PMC8663612; doi:10.7717/peerj.12409)
Supplement: Supplemental Information 13 [file peerj-09-12409-s013.xlsx]

## Sheet: All Samples
Acquisition Order	Status	Filename	Sample Type	Level	Excluded	Sample ID	Sample Name	Comments	ColumnHeader1	ColumnHeader2	ColumnHeader3	ColumnHeader4	ColumnHeader5	ColumnHeader6	Confirm	Formula	Compound	Area	Calculated Amt	Theoretical Amt	%Diff	Compound Type	Height	Expected RT	Actual RT	RT Delta	Adduct	Sample Amt	m/z (Expected)	m/z (Apex)	m/z (Delta(ppm))	Active	Response Ratio	ISTD Amt	ISTD Response	Integration Mode	%RSD	%CV	Channel	Final Units	PK	IR	IP	LS	FI	Isotopic Pattern Score (%)	Num Isotopes Matched	Lib Match Name	Library Score (%)
1	Processed	190812-001	Matrix Blank		False	Blank									NotFound		SCNBimane	N/F	N/F	N/A	N/A	Target Compound	N/F	1.8	N/F		N/A	N/F	248.05	N/F	N/F	True	N/F	1	3079690	Method	N/A	N/A		PPB	Fail	N/A	N/A	N/A	N/A	N/A		N/A	N/A
1	Processed	190812-001	Matrix Blank		False	Blank									Confirmed	C10[13]CH11N2[15]NO2S	SCNBimaneIS	3079690	1	1	N/A	Internal Standard	771953	1.8	1.8	0.00	M-H	1	250.05	250.05	0.6031	True	N/A	N/A	N/A	Method	N/A	N/A			Pass	Pass	Pass	N/A	Pass	100	3 of 3	N/A	N/A
2	Processed	190812-002	Cal Std	STD 1	False	5 ppb									Identified	C11H11N3O2S	SCNBimane	1021555	5.345	5	6.9	Target Compound	266529	1.8	1.8	0.00	M-H	5.345	248.05	248.05	-0.7109	True	0.276	1	3701508	Method	N/A	N/A		PPB	Pass	Pass	Fail	N/A	Pass	57.7289	1 of 3	N/A	N/A
2	Processed	190812-002	Cal Std	STD 1	False	5 ppb									Confirmed	C10[13]CH11N2[15]NO2S	SCNBimaneIS	3701508	1	1	0	Internal Standard	898084	1.8	1.8	0.00	M-H	1	250.05	250.05	0.298	True	N/A	N/A	N/A	Method	N/A	N/A			Pass	Pass	Pass	N/A	Pass	100	4 of 4	N/A	N/A
3	Processed	190812-003	Cal Std	STD 2	False	10 ppb									Confirmed	C11H11N3O2S	SCNBimane	1744076	10.396	10	3.96	Target Compound	451652	1.8	1.8	0.00	M-H	10.396	248.05	248.05	-0.4034	True	0.605	1	2884496	Method	N/A	N/A		PPB	Pass	Pass	Pass	N/A	Pass	75.3512	2 of 3	N/A	N/A
3	Processed	190812-003	Cal Std	STD 2	False	10 ppb									Confirmed	C10[13]CH11N2[15]NO2S	SCNBimaneIS	2884496	1	1	0	Internal Standard	690568	1.8	1.8	0.00	M-H	1	250.05	250.05	0.4201	True	N/A	N/A	N/A	Method	N/A	N/A			Pass	Pass	Pass	N/A	Pass	98.5562	3 of 4	N/A	N/A
4	Processed	190812-004	Cal Std	STD 3	False	25 ppb									Confirmed	C11H11N3O2S	SCNBimane	4270091	22.431	25	-10.28	Target Compound	1109370	1.8	1.8	0.00	M-H	22.431	248.05	248.05	0.3963	True	1.388	1	3076997	Method	N/A	N/A		PPB	Pass	Pass	Pass	N/A	Pass	76.0243	4 of 5	N/A	N/A
4	Processed	190812-004	Cal Std	STD 3	False	25 ppb									Confirmed	C10[13]CH11N2[15]NO2S	SCNBimaneIS	3076997	1	1	0	Internal Standard	766135	1.8	1.8	0.00	M-H	1	250.05	250.05	0.6031	True	N/A	N/A	N/A	Method	N/A	N/A			Pass	Pass	Pass	N/A	Pass	92.0571	3 of 5	N/A	N/A
5	Processed	190812-005	Cal Std	STD 4	False	50 ppb									Confirmed	C11H11N3O2S	SCNBimane	7211382	47.59	50	-4.82	Target Compound	1832374	1.8	1.8	0.00	M-H	47.59	248.05	248.05	0.3963	True	3.025	1	2384091	Method	N/A	N/A		PPB	Pass	Pass	Pass	N/A	Pass	87.0277	4 of 5	N/A	N/A
5	Processed	190812-005	Cal Std	STD 4	False	50 ppb									Confirmed	C10[13]CH11N2[15]NO2S	SCNBimaneIS	2384091	1	1	0	Internal Standard	571842	1.8	1.8	0.00	M-H	1	250.05	250.051	1.3354	True	N/A	N/A	N/A	Method	N/A	N/A			Pass	Pass	Pass	N/A	Pass	91.8156	3 of 5	N/A	N/A
6	Processed	190812-006	Cal Std	STD 5	False	100 ppb									Confirmed	C11H11N3O2S	SCNBimane	15675238	104.238	100	4.24	Target Compound	3971600	1.8	1.8	0.00	M-H	104.238	248.05	248.05	0.7039	True	6.711	1	2335816	Method	N/A	N/A		PPB	Pass	Pass	Pass	N/A	Pass	100	5 of 7	N/A	N/A
6	Processed	190812-006	Cal Std	STD 5	False	100 ppb									Confirmed	C10[13]CH11N2[15]NO2S	SCNBimaneIS	2335816	1	1	0	Internal Standard	557163	1.8	1.8	0.00	M-H	1	250.05	250.05	0.7862	True	N/A	N/A	N/A	Method	N/A	N/A			Pass	Pass	Pass	N/A	Pass	91.416	3 of 5	N/A	N/A
7	Processed	190812-007	Unknown		False	500 ppb									Confirmed	C11H11N3O2S	SCNBimane	52560965	481.987	N/A	N/A	Target Compound	13282061	1.8	1.81	0.01	M-H	481.987	248.05	248.05	0.2118	True	31.29	1	1679784	Method	N/A	N/A		PPB	Pass	Pass	Pass	N/A	Pass	100	8 of 9	N/A	N/A
7	Processed	190812-007	Unknown		False	500 ppb									Identified	C10[13]CH11N2[15]NO2S	SCNBimaneIS	1679784	1	1	N/A	Internal Standard	411007	1.8	1.81	0.01	M-H	1	250.05	250.05	0.6642	True	N/A	N/A	N/A	Method	N/A	N/A			Pass	Pass	Pass	N/A	Fail	94.1002	4 of 5	N/A	N/A
8	Processed	190812-008	Unknown		False	1 ppm									Confirmed	C11H11N3O2S	SCNBimane	100114860	1352	N/A	N/A	Target Compound	24723260	1.8	1.81	0.01	M-H	1352	248.05	248.05	0.0888	True	87.9	1	1138957	Method	N/A	N/A		PPB	Pass	Pass	Pass	N/A	Pass	100	9 of 9	N/A	N/A
8	Processed	190812-008	Unknown		False	1 ppm									Identified	C10[13]CH11N2[15]NO2S	SCNBimaneIS	1138957	1	1	N/A	Internal Standard	264372	1.8	1.8	0.00	M-H	1	250.05	250.051	1.3354	True	N/A	N/A	N/A	Method	N/A	N/A			Pass	Pass	Pass	N/A	Fail	100	3 of 3	N/A	N/A
9	Processed	190812-009	Unknown		False	sw1									NotFound		SCNBimane	N/F	N/F	N/A	N/A	Target Compound	N/F	1.8	N/F		N/A	N/F	248.05	N/F	N/F	True	N/F	1	1431859	Method	N/A	N/A		PPB	Fail	N/A	N/A	N/A	N/A	N/A		N/A	N/A
9	Processed	190812-009	Unknown		False	sw1									Confirmed	C10[13]CH11N2[15]NO2S	SCNBimaneIS	1431859	1	1	N/A	Internal Standard	336477	1.8	1.8	0.00	M-H	1	250.05	250.05	0.115	True	N/A	N/A	N/A	Method	N/A	N/A			Pass	Pass	Pass	N/A	Pass	100	3 of 3	N/A	N/A
10	Processed	190812-010	Unknown		False	sw2									NotFound		SCNBimane	N/F	N/F	N/A	N/A	Target Compound	N/F	1.8	N/F		N/A	N/F	248.05	N/F	N/F	True	N/F	1	1415213	Method	N/A	N/A		PPB	Fail	N/A	N/A	N/A	N/A	N/A		N/A	N/A
10	Processed	190812-010	Unknown		False	sw2									Confirmed	C10[13]CH11N2[15]NO2S	SCNBimaneIS	1415213	1	1	N/A	Internal Standard	365416	1.8	1.8	0.00	M-H	1	250.05	250.05	0.176	True	N/A	N/A	N/A	Method	N/A	N/A			Pass	Pass	Pass	N/A	Pass	99.0249	3 of 4	N/A	N/A
11	Processed	190812-011	Unknown		False	sw3									NotFound		SCNBimane	N/F	N/F	N/A	N/A	Target Compound	N/F	1.8	N/F		N/A	N/F	248.05	N/F	N/F	True	N/F	1	1410475	Method	N/A	N/A		PPB	Fail	N/A	N/A	N/A	N/A	N/A		N/A	N/A
11	Processed	190812-011	Unknown		False	sw3									Confirmed	C10[13]CH11N2[15]NO2S	SCNBimaneIS	1410475	1	1	N/A	Internal Standard	339150	1.8	1.8	0.00	M-H	1	250.05	250.05	0.115	True	N/A	N/A	N/A	Method	N/A	N/A			Pass	Pass	Pass	N/A	Pass	98.6298	3 of 4	N/A	N/A
12	Processed	190812-012	Unknown		False	sw4									NotFound		SCNBimane	N/F	N/F	N/A	N/A	Target Compound	N/F	1.8	N/F		N/A	N/F	248.05	N/F	N/F	True	N/F	1	1185859	Method	N/A	N/A		PPB	Fail	N/A	N/A	N/A	N/A	N/A		N/A	N/A
12	Processed	190812-012	Unknown		False	sw4									Confirmed	C10[13]CH11N2[15]NO2S	SCNBimaneIS	1185859	1	1	N/A	Internal Standard	287487	1.8	1.8	0.00	M-H	1	250.05	250.05	0.298	True	N/A	N/A	N/A	Method	N/A	N/A			Pass	Pass	Pass	N/A	Pass	100	3 of 3	N/A	N/A
13	Processed	190812-013	Unknown		False	sw5									NotFound		SCNBimane	N/F	N/F	N/A	N/A	Target Compound	N/F	1.8	N/F		N/A	N/F	248.05	N/F	N/F	True	N/F	1	1257785	Method	N/A	N/A		PPB	Fail	N/A	N/A	N/A	N/A	N/A		N/A	N/A
13	Processed	190812-013	Unknown		False	sw5									Confirmed	C10[13]CH11N2[15]NO2S	SCNBimaneIS	1257785	1	1	N/A	Internal Standard	310759	1.8	1.81	0.01	M-H	1	250.05	250.05	0.359	True	N/A	N/A	N/A	Method	N/A	N/A			Pass	Pass	Pass	N/A	Pass	98.5	3 of 4	N/A	N/A
14	Processed	190812-014	Unknown		False	sw6									Identified	C11H11N3O2S	SCNBimane	5117	1.175	N/A	N/A	Target Compound	3277	1.8	1.81	0.01	M-H	1.175	248.05	248.05	-0.1573	True	0.005	1	1106830	Method	N/A	N/A		PPB	Pass	Pass	Fail	N/A	Fail	100	1 of 1	N/A	N/A
14	Processed	190812-014	Unknown		False	sw6									Confirmed	C10[13]CH11N2[15]NO2S	SCNBimaneIS	1106830	1	1	N/A	Internal Standard	270401	1.8	1.81	0.01	M-H	1	250.05	250.05	0.359	True	N/A	N/A	N/A	Method	N/A	N/A			Pass	Pass	Pass	N/A	Pass	100	3 of 3	N/A	N/A
15	Processed	190812-015	Unknown		False	sw7									NotFound		SCNBimane	N/F	N/F	N/A	N/A	Target Compound	N/F	1.8	N/F		N/A	N/F	248.05	N/F	N/F	True	N/F	1	954420	Method	N/A	N/A		PPB	Fail	N/A	N/A	N/A	N/A	N/A		N/A	N/A
15	Processed	190812-015	Unknown		False	sw7									Confirmed	C10[13]CH11N2[15]NO2S	SCNBimaneIS	954420	1	1	N/A	Internal Standard	236185	1.8	1.81	0.01	M-H	1	250.05	250.05	0.6031	True	N/A	N/A	N/A	Method	N/A	N/A			Pass	Pass	Pass	N/A	Pass	100	3 of 3	N/A	N/A
16	Processed	190812-016	Unknown		False	sw8									NotFound		SCNBimane	N/F	N/F	N/A	N/A	Target Compound	N/F	1.8	N/F		N/A	N/F	248.05	N/F	N/F	True	N/F	1	1027111	Method	N/A	N/A		PPB	Fail	N/A	N/A	N/A	N/A	N/A		N/A	N/A
16	Processed	190812-016	Unknown		False	sw8									Confirmed	C10[13]CH11N2[15]NO2S	SCNBimaneIS	1027111	1	1	N/A	Internal Standard	258828	1.8	1.81	0.01	M-H	1	250.05	250.05	0.6642	True	N/A	N/A	N/A	Method	N/A	N/A			Pass	Pass	Pass	N/A	Pass	98.7747	3 of 4	N/A	N/A
17	Processed	190812-017	Unknown		False	sw9									NotFound		SCNBimane	N/F	N/F	N/A	N/A	Target Compound	N/F	1.8	N/F		N/A	N/F	248.05	N/F	N/F	True	N/F	1	986254	Method	N/A	N/A		PPB	Fail	N/A	N/A	N/A	N/A	N/A		N/A	N/A
17	Processed	190812-017	Unknown		False	sw9									Confirmed	C10[13]CH11N2[15]NO2S	SCNBimaneIS	986254	1	1	N/A	Internal Standard	243069	1.8	1.81	0.01	M-H	1	250.05	250.05	0.6031	True	N/A	N/A	N/A	Method	N/A	N/A			Pass	Pass	Pass	N/A	Pass	100	3 of 3	N/A	N/A
18	Processed	190812-018	Unknown		False	sw10									NotFound		SCNBimane	N/F	N/F	N/A	N/A	Target Compound	N/F	1.8	N/F		N/A	N/F	248.05	N/F	N/F	True	N/F	1	882143	Method	N/A	N/A		PPB	Fail	N/A	N/A	N/A	N/A	N/A		N/A	N/A
18	Processed	190812-018	Unknown		False	sw10									Confirmed	C10[13]CH11N2[15]NO2S	SCNBimaneIS	882143	1	1	N/A	Internal Standard	227104	1.8	1.81	0.01	M-H	1	250.05	250.05	0.359	True	N/A	N/A	N/A	Method	N/A	N/A			Pass	Pass	Pass	N/A	Pass	100	3 of 3	N/A	N/A
19	Processed	190812-019	Unknown		False	20 ppb sw1									Identified	C11H11N3O2S	SCNBimane	911111	16.089	N/A	N/A	Target Compound	258624	1.8	1.81	0.01	M-H	16.089	248.05	248.05	0.4578	True	0.975	1	934417	Method	N/A	N/A		PPB	Pass	Pass	Fail	N/A	Pass	56.315	2 of 4	N/A	N/A
19	Processed	190812-019	Unknown		False	20 ppb sw1									Identified	C10[13]CH11N2[15]NO2S	SCNBimaneIS	934417	1	1	N/A	Internal Standard	241137	1.8	1.81	0.01	M-H	1	250.05	250.05	0.6642	True	N/A	N/A	N/A	Method	N/A	N/A			Pass	Pass	Pass	N/A	Fail	100	3 of 3	N/A	N/A
20	Processed	190812-020	Unknown		False	20 ppb sw2									Identified	C11H11N3O2S	SCNBimane	905284	16.05	N/A	N/A	Target Compound	237594	1.8	1.81	0.01	M-H	16.05	248.05	248.05	0.1503	True	0.973	1	930854	Method	N/A	N/A		PPB	Pass	Pass	Fail	N/A	Pass	57.4155	2 of 3	N/A	N/A
20	Processed	190812-020	Unknown		False	20 ppb sw2									Identified	C10[13]CH11N2[15]NO2S	SCNBimaneIS	930854	1	1	N/A	Internal Standard	231158	1.8	1.8	0.00	M-H	1	250.05	250.05	0.4201	True	N/A	N/A	N/A	Method	N/A	N/A			Pass	Pass	Pass	N/A	Fail	100	3 of 3	N/A	N/A
21	Processed	190812-021	Unknown		False	20 ppb sw3									Confirmed	C11H11N3O2S	SCNBimane	897150	15.905	N/A	N/A	Target Compound	227157	1.8	1.81	0.01	M-H	15.905	248.05	248.05	0.2118	True	0.963	1	931487	Method	N/A	N/A		PPB	Pass	Pass	Pass	N/A	Pass	76.3203	2 of 3	N/A	N/A
21	Processed	190812-021	Unknown		False	20 ppb sw3									Confirmed	C10[13]CH11N2[15]NO2S	SCNBimaneIS	931487	1	1	N/A	Internal Standard	242451	1.8	1.8	0.00	M-H	1	250.05	250.05	0.5421	True	N/A	N/A	N/A	Method	N/A	N/A			Pass	Pass	Pass	N/A	Pass	100	3 of 3	N/A	N/A
22	Processed	190812-022	Unknown		False	20 ppb sw4									Identified	C11H11N3O2S	SCNBimane	897305	15.033	N/A	N/A	Target Compound	239682	1.8	1.8	0.00	M-H	15.033	248.05	248.05	-0.0343	True	0.906	1	989969	Method	N/A	N/A		PPB	Pass	Pass	Fail	N/A	Pass	59.2211	2 of 3	N/A	N/A
22	Processed	190812-022	Unknown		False	20 ppb sw4									Confirmed	C10[13]CH11N2[15]NO2S	SCNBimaneIS	989969	1	1	N/A	Internal Standard	252084	1.8	1.81	0.01	M-H	1	250.05	250.05	0.4201	True	N/A	N/A	N/A	Method	N/A	N/A			Pass	Pass	Pass	N/A	Pass	100	3 of 3	N/A	N/A
23	Processed	190812-023	Unknown		False	20 ppb sw5									Confirmed	C11H11N3O2S	SCNBimane	780223	12.961	N/A	N/A	Target Compound	199901	1.8	1.81	0.01	M-H	12.961	248.05	248.05	0.2733	True	0.772	1	1011207	Method	N/A	N/A		PPB	Pass	Pass	Pass	N/A	Pass	78.2632	2 of 3	N/A	N/A
23	Processed	190812-023	Unknown		False	20 ppb sw5									Confirmed	C10[13]CH11N2[15]NO2S	SCNBimaneIS	1011207	1	1	N/A	Internal Standard	244337	1.8	1.81	0.01	M-H	1	250.05	250.05	0.8472	True	N/A	N/A	N/A	Method	N/A	N/A			Pass	Pass	Pass	N/A	Pass	100	3 of 3	N/A	N/A
24	Processed	190812-024	Unknown		False	20 ppb sw6									Identified	C11H11N3O2S	SCNBimane	836451	14.134	N/A	N/A	Target Compound	231818	1.8	1.81	0.01	M-H	14.134	248.05	248.05	0.5809	True	0.848	1	986559	Method	N/A	N/A		PPB	Pass	Pass	Fail	N/A	Pass	58.0376	2 of 3	N/A	N/A
24	Processed	190812-024	Unknown		False	20 ppb sw6									Confirmed	C10[13]CH11N2[15]NO2S	SCNBimaneIS	986559	1	1	N/A	Internal Standard	252597	1.8	1.81	0.01	M-H	1	250.05	250.051	0.9693	True	N/A	N/A	N/A	Method	N/A	N/A			Pass	Pass	Pass	N/A	Pass	100	3 of 3	N/A	N/A
25	Processed	190812-025	Unknown		False	20 ppb sw7									Confirmed	C11H11N3O2S	SCNBimane	850773	13.694	N/A	N/A	Target Compound	243414	1.8	1.81	0.01	M-H	13.694	248.05	248.05	0.5809	True	0.819	1	1038461	Method	N/A	N/A		PPB	Pass	Pass	Pass	N/A	Pass	60.534	2 of 3	N/A	N/A
25	Processed	190812-025	Unknown		False	20 ppb sw7									Confirmed	C10[13]CH11N2[15]NO2S	SCNBimaneIS	1038461	1	1	N/A	Internal Standard	262326	1.8	1.81	0.01	M-H	1	250.05	250.05	0.7862	True	N/A	N/A	N/A	Method	N/A	N/A			Pass	Pass	Pass	N/A	Pass	100	3 of 3	N/A	N/A
26	Processed	190812-026	Unknown		False	20 ppb sw8									Identified	C11H11N3O2S	SCNBimane	868685	15.127	N/A	N/A	Target Compound	234241	1.8	1.8	0.00	M-H	15.127	248.05	248.05	0.7039	True	0.913	1	951967	Method	N/A	N/A		PPB	Pass	Pass	Fail	N/A	Pass	53.297	2 of 3	N/A	N/A
26	Processed	190812-026	Unknown		False	20 ppb sw8									Confirmed	C10[13]CH11N2[15]NO2S	SCNBimaneIS	951967	1	1	N/A	Internal Standard	248111	1.8	1.8	0.00	M-H	1	250.05	250.051	1.0913	True	N/A	N/A	N/A	Method	N/A	N/A			Pass	Pass	Pass	N/A	Pass	100	3 of 3	N/A	N/A
27	Processed	190812-027	Unknown		False	20 ppb sw9									Identified	C11H11N3O2S	SCNBimane	823139	14.211	N/A	N/A	Target Compound	220343	1.8	1.8	0.00	M-H	14.211	248.05	248.05	0.2118	True	0.853	1	965098	Method	N/A	N/A		PPB	Pass	Pass	Fail	N/A	Pass	53.0952	2 of 3	N/A	N/A
27	Processed	190812-027	Unknown		False	20 ppb sw9									Identified	C10[13]CH11N2[15]NO2S	SCNBimaneIS	965098	1	1	N/A	Internal Standard	255814	1.8	1.8	0.00	M-H	1	250.05	250.05	0.5421	True	N/A	N/A	N/A	Method	N/A	N/A			Pass	Pass	Pass	N/A	Fail	100	3 of 3	N/A	N/A
28	Processed	190812-028	Unknown		False	20 ppb sw10									Identified	C11H11N3O2S	SCNBimane	844285	14.622	N/A	N/A	Target Compound	216779	1.8	1.8	0.00	M-H	14.622	248.05	248.05	0.4578	True	0.88	1	959832	Method	N/A	N/A		PPB	Pass	Pass	Fail	N/A	Pass	54.727	2 of 3	N/A	N/A
28	Processed	190812-028	Unknown		False	20 ppb sw10									Confirmed	C10[13]CH11N2[15]NO2S	SCNBimaneIS	959832	1	1	N/A	Internal Standard	237397	1.8	1.8	0.00	M-H	1	250.05	250.05	0.7862	True	N/A	N/A	N/A	Method	N/A	N/A			Pass	Pass	Pass	N/A	Pass	100	3 of 3	N/A	N/A
29	Processed	190812-029	Unknown		False	0001									Identified	C11H11N3O2S	SCNBimane	830926	15.731	N/A	N/A	Target Compound	210549	1.8	1.8	0.00	M-H	15.731	248.05	248.05	0.3963	True	0.952	1	873018	Method	N/A	N/A		PPB	Pass	Pass	Fail	N/A	Pass	56.2036	2 of 3	N/A	N/A
29	Processed	190812-029	Unknown		False	0001									Identified	C10[13]CH11N2[15]NO2S	SCNBimaneIS	873018	1	1	N/A	Internal Standard	224812	1.8	1.8	0.00	M-H	1	250.05	250.05	0.7862	True	N/A	N/A	N/A	Method	N/A	N/A			Pass	Pass	Pass	N/A	Fail	100	3 of 3	N/A	N/A
30	Processed	190812-030	Unknown		False	0002									Confirmed	C11H11N3O2S	SCNBimane	920712	17.306	N/A	N/A	Target Compound	247893	1.8	1.8	0.00	M-H	17.306	248.05	248.05	0.3963	True	1.054	1	873309	Method	N/A	N/A		PPB	Pass	Pass	Pass	N/A	Pass	75.7142	2 of 3	N/A	N/A
30	Processed	190812-030	Unknown		False	0002									Confirmed	C10[13]CH11N2[15]NO2S	SCNBimaneIS	873309	1	1	N/A	Internal Standard	223860	1.8	1.79	-0.01	M-H	1	250.05	250.051	0.9693	True	N/A	N/A	N/A	Method	N/A	N/A			Pass	Pass	Pass	N/A	Pass	100	3 of 3	N/A	N/A
31	Processed	190812-031	Unknown		False	0003									Confirmed	C11H11N3O2S	SCNBimane	864075	17.497	N/A	N/A	Target Compound	237854	1.8	1.8	0.00	M-H	17.497	248.05	248.05	0.5809	True	1.067	1	810048	Method	N/A	N/A		PPB	Pass	Pass	Pass	N/A	Pass	63.0295	2 of 4	N/A	N/A
31	Processed	190812-031	Unknown		False	0003									Confirmed	C10[13]CH11N2[15]NO2S	SCNBimaneIS	810048	1	1	N/A	Internal Standard	208819	1.8	1.8	0.00	M-H	1	250.05	250.051	1.1523	True	N/A	N/A	N/A	Method	N/A	N/A			Pass	Pass	Pass	N/A	Pass	100	3 of 3	N/A	N/A
32	Processed	190812-032	Unknown		False	0004									Identified	C11H11N3O2S	SCNBimane	850203	15.419	N/A	N/A	Target Compound	229334	1.8	1.8	0.00	M-H	15.419	248.05	248.05	0.5809	True	0.931	1	912735	Method	N/A	N/A		PPB	Pass	Pass	Fail	N/A	Pass	55.1119	2 of 3	N/A	N/A
32	Processed	190812-032	Unknown		False	0004									Identified	C10[13]CH11N2[15]NO2S	SCNBimaneIS	912735	1	1	N/A	Internal Standard	237748	1.8	1.8	0.00	M-H	1	250.05	250.051	0.9693	True	N/A	N/A	N/A	Method	N/A	N/A			Pass	Pass	Pass	N/A	Fail	100	3 of 3	N/A	N/A
33	Processed	190812-033	Unknown		False	0005									Identified	C11H11N3O2S	SCNBimane	853554	16.126	N/A	N/A	Target Compound	224729	1.8	1.8	0.00	M-H	16.126	248.05	248.05	0.5809	True	0.977	1	873202	Method	N/A	N/A		PPB	Pass	Pass	Fail	N/A	Pass	58.4712	2 of 3	N/A	N/A
33	Processed	190812-033	Unknown		False	0005									Identified	C10[13]CH11N2[15]NO2S	SCNBimaneIS	873202	1	1	N/A	Internal Standard	221006	1.8	1.8	0.00	M-H	1	250.05	250.051	1.0913	True	N/A	N/A	N/A	Method	N/A	N/A			Pass	Pass	Pass	N/A	Fail	100	3 of 3	N/A	N/A
34	Processed	190812-034	Unknown		False	0006									Identified	C11H11N3O2S	SCNBimane	808967	14.613	N/A	N/A	Target Compound	217153	1.8	1.8	0.00	M-H	14.613	248.05	248.05	0.7039	True	0.879	1	920298	Method	N/A	N/A		PPB	Pass	Pass	Fail	N/A	Pass	55.0736	2 of 3	N/A	N/A
34	Processed	190812-034	Unknown		False	0006									Identified	C10[13]CH11N2[15]NO2S	SCNBimaneIS	920298	1	1	N/A	Internal Standard	238844	1.8	1.8	0.00	M-H	1	250.05	250.051	1.1523	True	N/A	N/A	N/A	Method	N/A	N/A			Pass	Pass	Pass	N/A	Fail	100	3 of 3	N/A	N/A
35	Processed	190812-035	Unknown		False	0007									Confirmed	C11H11N3O2S	SCNBimane	739448	13.35	N/A	N/A	Target Compound	199595	1.8	1.8	0.00	M-H	13.35	248.05	248.05	0.3348	True	0.797	1	927951	Method	N/A	N/A		PPB	Pass	Pass	Pass	N/A	Pass	65.5821	2 of 3	N/A	N/A
35	Processed	190812-035	Unknown		False	0007									Confirmed	C10[13]CH11N2[15]NO2S	SCNBimaneIS	927951	1	1	N/A	Internal Standard	229721	1.8	1.8	0.00	M-H	1	250.05	250.05	0.8472	True	N/A	N/A	N/A	Method	N/A	N/A			Pass	Pass	Pass	N/A	Pass	100	3 of 3	N/A	N/A
36	Processed	190812-036	Unknown		False	0008									Identified	C11H11N3O2S	SCNBimane	773804	14.005	N/A	N/A	Target Compound	205580	1.8	1.8	0.00	M-H	14.005	248.05	248.05	0.1503	True	0.839	1	921768	Method	N/A	N/A		PPB	Pass	Pass	Fail	N/A	Pass	50.4976	2 of 3	N/A	N/A
36	Processed	190812-036	Unknown		False	0008									Identified	C10[13]CH11N2[15]NO2S	SCNBimaneIS	921768	1	1	N/A	Internal Standard	236244	1.8	1.8	0.00	M-H	1	250.05	250.05	0.7862	True	N/A	N/A	N/A	Method	N/A	N/A			Pass	Pass	Pass	N/A	Fail	100	3 of 3	N/A	N/A
37	Processed	190812-037	Unknown		False	0009									Identified	C11H11N3O2S	SCNBimane	823398	14.191	N/A	N/A	Target Compound	210835	1.8	1.8	0.00	M-H	14.191	248.05	248.05	0.6424	True	0.852	1	966924	Method	N/A	N/A		PPB	Pass	Pass	Fail	N/A	Pass	50.0664	2 of 3	N/A	N/A
37	Processed	190812-037	Unknown		False	0009									Identified	C10[13]CH11N2[15]NO2S	SCNBimaneIS	966924	1	1	N/A	Internal Standard	239915	1.8	1.79	-0.01	M-H	1	250.05	250.05	0.9083	True	N/A	N/A	N/A	Method	N/A	N/A			Pass	Pass	Pass	N/A	Fail	100	3 of 3	N/A	N/A
38	Processed	190812-038	Unknown		False	0010									Confirmed	C11H11N3O2S	SCNBimane	838053	15.008	N/A	N/A	Target Compound	232704	1.8	1.8	0.00	M-H	15.008	248.05	248.05	0.5194	True	0.905	1	926278	Method	N/A	N/A		PPB	Pass	Pass	Pass	N/A	Pass	98.7924	3 of 4	N/A	N/A
38	Processed	190812-038	Unknown		False	0010									Confirmed	C10[13]CH11N2[15]NO2S	SCNBimaneIS	926278	1	1	N/A	Internal Standard	234757	1.8	1.8	0.00	M-H	1	250.05	250.05	0.5421	True	N/A	N/A	N/A	Method	N/A	N/A			Pass	Pass	Pass	N/A	Pass	100	3 of 3	N/A	N/A
39	Processed	190812-039	Unknown		False	0201									Confirmed	C11H11N3O2S	SCNBimane	646604	12.566	N/A	N/A	Target Compound	168322	1.8	1.8	0.00	M-H	12.566	248.05	248.05	0.0888	True	0.746	1	866970	Method	N/A	N/A		PPB	Pass	Pass	Pass	N/A	Pass	65.3525	2 of 3	N/A	N/A
39	Processed	190812-039	Unknown		False	0201									Identified	C10[13]CH11N2[15]NO2S	SCNBimaneIS	866970	1	1	N/A	Internal Standard	211531	1.8	1.8	0.00	M-H	1	250.05	250.05	0.8472	True	N/A	N/A	N/A	Method	N/A	N/A			Pass	Pass	Pass	N/A	Fail	100	3 of 3	N/A	N/A
40	Processed	190812-040	Unknown		False	0202									Confirmed	C11H11N3O2S	SCNBimane	606541	10.854	N/A	N/A	Target Compound	162528	1.8	1.8	0.00	M-H	10.854	248.05	248.05	0.0888	True	0.634	1	955980	Method	N/A	N/A		PPB	Pass	Pass	Pass	N/A	Pass	64.8741	2 of 3	N/A	N/A
40	Processed	190812-040	Unknown		False	0202									Confirmed	C10[13]CH11N2[15]NO2S	SCNBimaneIS	955980	1	1	N/A	Internal Standard	233369	1.8	1.8	0.00	M-H	1	250.05	250.05	0.7252	True	N/A	N/A	N/A	Method	N/A	N/A			Pass	Pass	Pass	N/A	Pass	100	3 of 3	N/A	N/A
41	Processed	190812-041	Unknown		False	0203									Confirmed	C11H11N3O2S	SCNBimane	660317	12.913	N/A	N/A	Target Compound	176589	1.8	1.79	-0.01	M-H	12.913	248.05	248.05	0.3348	True	0.768	1	859323	Method	N/A	N/A		PPB	Pass	Pass	Pass	N/A	Pass	65.4184	2 of 3	N/A	N/A
41	Processed	190812-041	Unknown		False	0203									Identified	C10[13]CH11N2[15]NO2S	SCNBimaneIS	859323	1	1	N/A	Internal Standard	225806	1.8	1.79	-0.01	M-H	1	250.05	250.05	0.5421	True	N/A	N/A	N/A	Method	N/A	N/A			Pass	Pass	Pass	N/A	Fail	100	3 of 3	N/A	N/A
42	Processed	190812-042	Unknown		False	0204									Confirmed	C11H11N3O2S	SCNBimane	658966	12.257	N/A	N/A	Target Compound	175527	1.8	1.79	-0.01	M-H	12.257	248.05	248.05	0.7039	True	0.726	1	907956	Method	N/A	N/A		PPB	Pass	Pass	Pass	N/A	Pass	65.301	2 of 3	N/A	N/A
42	Processed	190812-042	Unknown		False	0204									Confirmed	C10[13]CH11N2[15]NO2S	SCNBimaneIS	907956	1	1	N/A	Internal Standard	230405	1.8	1.79	-0.01	M-H	1	250.05	250.051	0.9693	True	N/A	N/A	N/A	Method	N/A	N/A			Pass	Pass	Pass	N/A	Pass	100	3 of 3	N/A	N/A
43	Processed	190812-043	Unknown		False	0205									Confirmed	C11H11N3O2S	SCNBimane	642124	11.519	N/A	N/A	Target Compound	175720	1.8	1.79	-0.01	M-H	11.519	248.05	248.05	0.6424	True	0.678	1	947471	Method	N/A	N/A		PPB	Pass	Pass	Pass	N/A	Pass	65.1054	2 of 3	N/A	N/A
43	Processed	190812-043	Unknown		False	0205									Identified	C10[13]CH11N2[15]NO2S	SCNBimaneIS	947471	1	1	N/A	Internal Standard	243015	1.8	1.79	-0.01	M-H	1	250.05	250.05	0.9083	True	N/A	N/A	N/A	Method	N/A	N/A			Pass	Pass	Pass	N/A	Fail	100	3 of 3	N/A	N/A
44	Processed	190812-044	Unknown		False	0206									Confirmed	C11H11N3O2S	SCNBimane	719097	12.325	N/A	N/A	Target Compound	189989	1.8	1.79	-0.01	M-H	12.325	248.05	248.05	0.7039	True	0.73	1	984871	Method	N/A	N/A		PPB	Pass	Pass	Pass	N/A	Pass	65.1613	2 of 3	N/A	N/A
44	Processed	190812-044	Unknown		False	0206									Confirmed	C10[13]CH11N2[15]NO2S	SCNBimaneIS	984871	1	1	N/A	Internal Standard	240027	1.8	1.79	-0.01	M-H	1	250.05	250.05	0.7252	True	N/A	N/A	N/A	Method	N/A	N/A			Pass	Pass	Pass	N/A	Pass	100	3 of 3	N/A	N/A
45	Processed	190812-045	Unknown		False	0207									Confirmed	C11H11N3O2S	SCNBimane	570860	9.845	N/A	N/A	Target Compound	149659	1.8	1.79	-0.01	M-H	9.845	248.05	248.05	0.3348	True	0.569	1	1003618	Method	N/A	N/A		PPB	Pass	Pass	Pass	N/A	Pass	64.076	2 of 3	N/A	N/A
45	Processed	190812-045	Unknown		False	0207									Identified	C10[13]CH11N2[15]NO2S	SCNBimaneIS	1003618	1	1	N/A	Internal Standard	244631	1.8	1.8	0.00	M-H	1	250.05	250.05	0.6031	True	N/A	N/A	N/A	Method	N/A	N/A			Pass	Pass	Pass	N/A	Fail	100	3 of 3	N/A	N/A
46	Processed	190812-046	Unknown		False	0208									Confirmed	C11H11N3O2S	SCNBimane	618126	11.038	N/A	N/A	Target Compound	163757	1.8	1.79	-0.01	M-H	11.038	248.05	248.05	0.4578	True	0.646	1	956218	Method	N/A	N/A		PPB	Pass	Pass	Pass	N/A	Pass	65.0135	2 of 3	N/A	N/A
46	Processed	190812-046	Unknown		False	0208									Confirmed	C10[13]CH11N2[15]NO2S	SCNBimaneIS	956218	1	1	N/A	Internal Standard	243585	1.8	1.79	-0.01	M-H	1	250.05	250.05	0.6642	True	N/A	N/A	N/A	Method	N/A	N/A			Pass	Pass	Pass	N/A	Pass	100	3 of 3	N/A	N/A
47	Processed	190812-047	Unknown		False	0209									Confirmed	C11H11N3O2S	SCNBimane	740788	12.445	N/A	N/A	Target Compound	195551	1.8	1.79	-0.01	M-H	12.445	248.05	248.05	0.5194	True	0.738	1	1003796	Method	N/A	N/A		PPB	Pass	Pass	Pass	N/A	Pass	64.6861	2 of 4	N/A	N/A
47	Processed	190812-047	Unknown		False	0209									Confirmed	C10[13]CH11N2[15]NO2S	SCNBimaneIS	1003796	1	1	N/A	Internal Standard	244764	1.8	1.79	-0.01	M-H	1	250.05	250.051	1.2134	True	N/A	N/A	N/A	Method	N/A	N/A			Pass	Pass	Pass	N/A	Pass	100	3 of 3	N/A	N/A
48	Processed	190812-048	Unknown		False	0210									Confirmed	C11H11N3O2S	SCNBimane	713118	13.19	N/A	N/A	Target Compound	199746	1.8	1.8	0.00	M-H	13.19	248.05	248.05	0.4578	True	0.786	1	906789	Method	N/A	N/A		PPB	Pass	Pass	Pass	N/A	Pass	100	3 of 3	N/A	N/A
48	Processed	190812-048	Unknown		False	0210									Confirmed	C10[13]CH11N2[15]NO2S	SCNBimaneIS	906789	1	1	N/A	Internal Standard	229642	1.8	1.79	-0.01	M-H	1	250.05	250.051	1.0303	True	N/A	N/A	N/A	Method	N/A	N/A			Pass	Pass	Pass	N/A	Pass	100	3 of 3	N/A	N/A
49	Processed	190812-049	Unknown		False	0401									Confirmed	C11H11N3O2S	SCNBimane	561778	9.11	N/A	N/A	Target Compound	148484	1.8	1.79	-0.01	M-H	9.11	248.05	248.05	0.3348	True	0.521	1	1078356	Method	N/A	N/A		PPB	Pass	Pass	Pass	N/A	Pass	76.7639	2 of 3	N/A	N/A
49	Processed	190812-049	Unknown		False	0401									Identified	C10[13]CH11N2[15]NO2S	SCNBimaneIS	1078356	1	1	N/A	Internal Standard	266515	1.8	1.79	-0.01	M-H	1	250.05	250.05	0.4811	True	N/A	N/A	N/A	Method	N/A	N/A			Pass	Pass	Pass	N/A	Fail	100	3 of 3	N/A	N/A
50	Processed	190812-050	Unknown		False	0402									Confirmed	C11H11N3O2S	SCNBimane	530526	8.991	N/A	N/A	Target Compound	133878	1.8	1.8	0.00	M-H	8.991	248.05	248.05	0.0272	True	0.513	1	1033690	Method	N/A	N/A		PPB	Pass	Pass	Pass	N/A	Pass	93.2535	2 of 3	N/A	N/A
50	Processed	190812-050	Unknown		False	0402									Confirmed	C10[13]CH11N2[15]NO2S	SCNBimaneIS	1033690	1	1	N/A	Internal Standard	262685	1.8	1.8	0.00	M-H	1	250.05	250.05	0.4811	True	N/A	N/A	N/A	Method	N/A	N/A			Pass	Pass	Pass	N/A	Pass	100	3 of 3	N/A	N/A
51	Processed	190812-051	Unknown		False	0403									Confirmed	C11H11N3O2S	SCNBimane	535076	9.283	N/A	N/A	Target Compound	140201	1.8	1.79	-0.01	M-H	9.283	248.05	248.05	0.2733	True	0.532	1	1005391	Method	N/A	N/A		PPB	Pass	Pass	Pass	N/A	Pass	63.9593	2 of 3	N/A	N/A
51	Processed	190812-051	Unknown		False	0403									Confirmed	C10[13]CH11N2[15]NO2S	SCNBimaneIS	1005391	1	1	N/A	Internal Standard	247798	1.8	1.79	-0.01	M-H	1	250.05	250.05	0.7862	True	N/A	N/A	N/A	Method	N/A	N/A			Pass	Pass	Pass	N/A	Pass	100	3 of 3	N/A	N/A
52	Processed	190812-052	Unknown		False	0404									Confirmed	C11H11N3O2S	SCNBimane	702929	11.122	N/A	N/A	Target Compound	195725	1.8	1.79	-0.01	M-H	11.122	248.05	248.05	0.5809	True	0.652	1	1078337	Method	N/A	N/A		PPB	Pass	Pass	Pass	N/A	Pass	76.0278	2 of 3	N/A	N/A
52	Processed	190812-052	Unknown		False	0404									Confirmed	C10[13]CH11N2[15]NO2S	SCNBimaneIS	1078337	1	1	N/A	Internal Standard	276940	1.8	1.79	-0.01	M-H	1	250.05	250.05	0.8472	True	N/A	N/A	N/A	Method	N/A	N/A			Pass	Pass	Pass	N/A	Pass	100	3 of 3	N/A	N/A
53	Processed	190812-053	Unknown		False	0405									Confirmed	C11H11N3O2S	SCNBimane	612987	11.388	N/A	N/A	Target Compound	173272	1.8	1.79	-0.01	M-H	11.388	248.05	248.05	0.4578	True	0.669	1	916004	Method	N/A	N/A		PPB	Pass	Pass	Pass	N/A	Pass	100	3 of 3	N/A	N/A
53	Processed	190812-053	Unknown		False	0405									Identified	C10[13]CH11N2[15]NO2S	SCNBimaneIS	916004	1	1	N/A	Internal Standard	231959	1.8	1.79	-0.01	M-H	1	250.05	250.05	0.7862	True	N/A	N/A	N/A	Method	N/A	N/A			Pass	Pass	Pass	N/A	Fail	100	3 of 3	N/A	N/A
54	Processed	190812-054	Unknown		False	0406									Confirmed	C11H11N3O2S	SCNBimane	708141	12.193	N/A	N/A	Target Compound	190840	1.8	1.79	-0.01	M-H	12.193	248.05	248.05	0.6424	True	0.722	1	981411	Method	N/A	N/A		PPB	Pass	Pass	Pass	N/A	Pass	64.4522	2 of 4	N/A	N/A
54	Processed	190812-054	Unknown		False	0406									Confirmed	C10[13]CH11N2[15]NO2S	SCNBimaneIS	981411	1	1	N/A	Internal Standard	246222	1.8	1.79	-0.01	M-H	1	250.05	250.05	0.7862	True	N/A	N/A	N/A	Method	N/A	N/A			Pass	Pass	Pass	N/A	Pass	100	3 of 3	N/A	N/A
55	Processed	190812-055	Unknown		False	0407									Confirmed	C11H11N3O2S	SCNBimane	605597	10.576	N/A	N/A	Target Compound	170572	1.8	1.79	-0.01	M-H	10.576	248.05	248.05	0.6424	True	0.616	1	982552	Method	N/A	N/A		PPB	Pass	Pass	Pass	N/A	Pass	64.6929	2 of 3	N/A	N/A
55	Processed	190812-055	Unknown		False	0407									Confirmed	C10[13]CH11N2[15]NO2S	SCNBimaneIS	982552	1	1	N/A	Internal Standard	246118	1.8	1.79	-0.01	M-H	1	250.05	250.05	0.8472	True	N/A	N/A	N/A	Method	N/A	N/A			Pass	Pass	Pass	N/A	Pass	100	3 of 3	N/A	N/A
56	Processed	190812-056	Unknown		False	0408									Confirmed	C11H11N3O2S	SCNBimane	613710	10.532	N/A	N/A	Target Compound	162500	1.8	1.79	-0.01	M-H	10.532	248.05	248.05	0.5809	True	0.614	1	1000315	Method	N/A	N/A		PPB	Pass	Pass	Pass	N/A	Pass	64.5495	2 of 3	N/A	N/A
56	Processed	190812-056	Unknown		False	0408									Confirmed	C10[13]CH11N2[15]NO2S	SCNBimaneIS	1000315	1	1	N/A	Internal Standard	249928	1.8	1.79	-0.01	M-H	1	250.05	250.05	0.237	True	N/A	N/A	N/A	Method	N/A	N/A			Pass	Pass	Pass	N/A	Pass	100	3 of 3	N/A	N/A
57	Processed	190812-057	Unknown		False	0409									Confirmed	C11H11N3O2S	SCNBimane	648577	10.628	N/A	N/A	Target Compound	177052	1.8	1.79	-0.01	M-H	10.628	248.05	248.05	0.5809	True	0.62	1	1046514	Method	N/A	N/A		PPB	Pass	Pass	Pass	N/A	Pass	64.7239	2 of 3	N/A	N/A
57	Processed	190812-057	Unknown		False	0409									Confirmed	C10[13]CH11N2[15]NO2S	SCNBimaneIS	1046514	1	1	N/A	Internal Standard	272865	1.8	1.79	-0.01	M-H	1	250.05	250.05	0.6031	True	N/A	N/A	N/A	Method	N/A	N/A			Pass	Pass	Pass	N/A	Pass	100	3 of 3	N/A	N/A
58	Processed	190812-058	Unknown		False	0410									Identified	C11H11N3O2S	SCNBimane	657137	11.575	N/A	N/A	Target Compound	181067	1.8	1.79	-0.01	M-H	11.575	248.05	248.05	0.8269	True	0.681	1	964413	Method	N/A	N/A		PPB	Pass	Pass	Fail	N/A	Pass	57.939	2 of 3	N/A	N/A
58	Processed	190812-058	Unknown		False	0410									Confirmed	C10[13]CH11N2[15]NO2S	SCNBimaneIS	964413	1	1	N/A	Internal Standard	240461	1.8	1.79	-0.01	M-H	1	250.05	250.051	1.0913	True	N/A	N/A	N/A	Method	N/A	N/A			Pass	Pass	Pass	N/A	Pass	100	3 of 3	N/A	N/A
59	Processed	190812-059	Unknown		False	0801									Identified	C11H11N3O2S	SCNBimane	117493	2.904	N/A	N/A	Target Compound	41714	1.8	1.79	-0.01	M-H	2.904	248.05	248.05	-0.1573	True	0.117	1	1003056	Method	N/A	N/A		PPB	Pass	Pass	Fail	N/A	Pass	38.3249	1 of 2	N/A	N/A
59	Processed	190812-059	Unknown		False	0801									Confirmed	C10[13]CH11N2[15]NO2S	SCNBimaneIS	1003056	1	1	N/A	Internal Standard	262373	1.8	1.79	-0.01	M-H	1	250.05	250.05	0.5421	True	N/A	N/A	N/A	Method	N/A	N/A			Pass	Pass	Pass	N/A	Pass	100	3 of 3	N/A	N/A
60	Processed	190812-060	Unknown		False	0802									Identified	C11H11N3O2S	SCNBimane	20929	1.403	N/A	N/A	Target Compound	8181	1.8	1.79	-0.01	M-H	1.403	248.05	248.05	0.8269	True	0.019	1	1075660	Method	N/A	N/A		PPB	Pass	Pass	Fail	N/A	Fail	100	1 of 1	N/A	N/A
60	Processed	190812-060	Unknown		False	0802									Identified	C10[13]CH11N2[15]NO2S	SCNBimaneIS	1075660	1	1	N/A	Internal Standard	276912	1.8	1.8	0.00	M-H	1	250.05	250.05	0.8472	True	N/A	N/A	N/A	Method	N/A	N/A			Pass	Pass	Pass	N/A	Fail	100	3 of 3	N/A	N/A
61	Processed	190812-061	Unknown		False	0803									Identified	C11H11N3O2S	SCNBimane	116597	2.81	N/A	N/A	Target Compound	38233	1.8	1.8	0.00	M-H	2.81	248.05	248.05	-0.0958	True	0.111	1	1049918	Method	N/A	N/A		PPB	Pass	Pass	Fail	N/A	Pass	0	1 of 2	N/A	N/A
61	Processed	190812-061	Unknown		False	0803									Confirmed	C10[13]CH11N2[15]NO2S	SCNBimaneIS	1049918	1	1	N/A	Internal Standard	272645	1.8	1.79	-0.01	M-H	1	250.05	250.05	0.4811	True	N/A	N/A	N/A	Method	N/A	N/A			Pass	Pass	Pass	N/A	Pass	100	3 of 3	N/A	N/A
62	Processed	190812-062	Unknown		False	0804									Identified	C11H11N3O2S	SCNBimane	263715	5.409	N/A	N/A	Target Compound	70892	1.8	1.79	-0.01	M-H	5.409	248.05	248.05	0.5194	True	0.28	1	941227	Method	N/A	N/A		PPB	Pass	Pass	Fail	N/A	Pass	56.8773	2 of 3	N/A	N/A
62	Processed	190812-062	Unknown		False	0804									Identified	C10[13]CH11N2[15]NO2S	SCNBimaneIS	941227	1	1	N/A	Internal Standard	243782	1.8	1.79	-0.01	M-H	1	250.05	250.05	0.9083	True	N/A	N/A	N/A	Method	N/A	N/A			Pass	Pass	Pass	N/A	Fail	100	3 of 3	N/A	N/A
63	Processed	190812-063	Unknown		False	0805									Confirmed	C11H11N3O2S	SCNBimane	401062	7.791	N/A	N/A	Target Compound	107087	1.8	1.79	-0.01	M-H	7.791	248.05	248.05	0.5194	True	0.435	1	921693	Method	N/A	N/A		PPB	Pass	Pass	Pass	N/A	Pass	62.3548	2 of 3	N/A	N/A
63	Processed	190812-063	Unknown		False	0805									Identified	C10[13]CH11N2[15]NO2S	SCNBimaneIS	921693	1	1	N/A	Internal Standard	235733	1.8	1.79	-0.01	M-H	1	250.05	250.05	0.4201	True	N/A	N/A	N/A	Method	N/A	N/A			Pass	Pass	Pass	N/A	Fail	100	3 of 3	N/A	N/A
64	Processed	190812-064	Unknown		False	0806									Identified	C11H11N3O2S	SCNBimane	284899	4.914	N/A	N/A	Target Compound	70420	1.8	1.8	0.00	M-H	4.914	248.05	248.05	-0.4649	True	0.248	1	1149112	Method	N/A	N/A		PPB	Pass	Pass	Fail	N/A	Pass	55.6713	2 of 3	N/A	N/A
64	Processed	190812-064	Unknown		False	0806									Identified	C10[13]CH11N2[15]NO2S	SCNBimaneIS	1149112	1	1	N/A	Internal Standard	296553	1.8	1.79	-0.01	M-H	1	250.05	250.05	0.298	True	N/A	N/A	N/A	Method	N/A	N/A			Pass	Pass	Pass	N/A	Fail	100	3 of 3	N/A	N/A
65	Processed	190812-065	Unknown		False	0807									Identified	C11H11N3O2S	SCNBimane	81167	2.355	N/A	N/A	Target Compound	25376	1.8	1.8	0.00	M-H	2.355	248.05	248.05	-0.0343	True	0.081	1	997127	Method	N/A	N/A		PPB	Pass	Pass	Fail	N/A	Pass	0	1 of 2	N/A	N/A
65	Processed	190812-065	Unknown		False	0807									Confirmed	C10[13]CH11N2[15]NO2S	SCNBimaneIS	997127	1	1	N/A	Internal Standard	250411	1.8	1.8	0.00	M-H	1	250.05	250.05	0.6031	True	N/A	N/A	N/A	Method	N/A	N/A			Pass	Pass	Pass	N/A	Pass	100	3 of 3	N/A	N/A
66	Processed	190812-066	Unknown		False	0808									Confirmed	C11H11N3O2S	SCNBimane	234655	4.853	N/A	N/A	Target Compound	64489	1.8	1.79	-0.01	M-H	4.853	248.05	248.05	0.7654	True	0.244	1	961921	Method	N/A	N/A		PPB	Pass	Pass	Pass	N/A	Pass	66.7111	2 of 3	N/A	N/A
66	Processed	190812-066	Unknown		False	0808									Identified	C10[13]CH11N2[15]NO2S	SCNBimaneIS	961921	1	1	N/A	Internal Standard	239237	1.8	1.79	-0.01	M-H	1	250.05	250.05	0.6031	True	N/A	N/A	N/A	Method	N/A	N/A			Pass	Pass	Pass	N/A	Fail	100	3 of 3	N/A	N/A
67	Processed	190812-067	Unknown		False	0809									Identified	C11H11N3O2S	SCNBimane	111246	2.863	N/A	N/A	Target Compound	37973	1.8	1.8	0.00	M-H	2.863	248.05	248.05	0.95	True	0.114	1	971924	Method	N/A	N/A		PPB	Pass	Pass	Fail	N/A	Pass	0	1 of 2	N/A	N/A
67	Processed	190812-067	Unknown		False	0809									Identified	C10[13]CH11N2[15]NO2S	SCNBimaneIS	971924	1	1	N/A	Internal Standard	249105	1.8	1.8	0.00	M-H	1	250.05	250.05	0.7252	True	N/A	N/A	N/A	Method	N/A	N/A			Pass	Pass	Pass	N/A	Fail	100	3 of 3	N/A	N/A
68	Processed	190812-068	Unknown		False	0810									Identified	C11H11N3O2S	SCNBimane	284204	5.724	N/A	N/A	Target Compound	83973	1.8	1.79	-0.01	M-H	5.724	248.05	248.05	1.0115	True	0.301	1	945214	Method	N/A	N/A		PPB	Pass	Pass	Fail	N/A	Pass	58.691	2 of 3	N/A	N/A
68	Processed	190812-068	Unknown		False	0810									Confirmed	C10[13]CH11N2[15]NO2S	SCNBimaneIS	945214	1	1	N/A	Internal Standard	246147	1.8	1.79	-0.01	M-H	1	250.05	250.05	0.4201	True	N/A	N/A	N/A	Method	N/A	N/A			Pass	Pass	Pass	N/A	Pass	100	3 of 3	N/A	N/A
69	Processed	190812-069	Unknown		False	1601									NotFound		SCNBimane	N/F	N/F	N/A	N/A	Target Compound	N/F	1.8	N/F		N/A	N/F	248.05	N/F	N/F	True	N/F	1	979764	Method	N/A	N/A		PPB	Fail	N/A	N/A	N/A	N/A	N/A		N/A	N/A
69	Processed	190812-069	Unknown		False	1601									Confirmed	C10[13]CH11N2[15]NO2S	SCNBimaneIS	979764	1	1	N/A	Internal Standard	253556	1.8	1.79	-0.01	M-H	1	250.05	250.05	0.176	True	N/A	N/A	N/A	Method	N/A	N/A			Pass	Pass	Pass	N/A	Pass	100	3 of 3	N/A	N/A
70	Processed	190812-070	Unknown		False	1602									NotFound		SCNBimane	N/F	N/F	N/A	N/A	Target Compound	N/F	1.8	N/F		N/A	N/F	248.05	N/F	N/F	True	N/F	1	935428	Method	N/A	N/A		PPB	Fail	N/A	N/A	N/A	N/A	N/A		N/A	N/A
70	Processed	190812-070	Unknown		False	1602									Identified	C10[13]CH11N2[15]NO2S	SCNBimaneIS	935428	1	1	N/A	Internal Standard	241421	1.8	1.79	-0.01	M-H	1	250.05	250.05	0.6642	True	N/A	N/A	N/A	Method	N/A	N/A			Pass	Pass	Pass	N/A	Fail	100	3 of 3	N/A	N/A
71	Processed	190812-071	Unknown		False	1603									NotFound		SCNBimane	N/F	N/F	N/A	N/A	Target Compound	N/F	1.8	N/F		N/A	N/F	248.05	N/F	N/F	True	N/F	1	1050396	Method	N/A	N/A		PPB	Fail	N/A	N/A	N/A	N/A	N/A		N/A	N/A
71	Processed	190812-071	Unknown		False	1603									Confirmed	C10[13]CH11N2[15]NO2S	SCNBimaneIS	1050396	1	1	N/A	Internal Standard	262824	1.8	1.8	0.00	M-H	1	250.05	250.05	0.7252	True	N/A	N/A	N/A	Method	N/A	N/A			Pass	Pass	Pass	N/A	Pass	100	3 of 3	N/A	N/A
72	Processed	190812-072	Unknown		False	1604									NotFound		SCNBimane	N/F	N/F	N/A	N/A	Target Compound	N/F	1.8	N/F		N/A	N/F	248.05	N/F	N/F	True	N/F	1	979828	Method	N/A	N/A		PPB	Fail	N/A	N/A	N/A	N/A	N/A		N/A	N/A
72	Processed	190812-072	Unknown		False	1604									Identified	C10[13]CH11N2[15]NO2S	SCNBimaneIS	979828	1	1	N/A	Internal Standard	261300	1.8	1.8	0.00	M-H	1	250.05	250.05	0.298	True	N/A	N/A	N/A	Method	N/A	N/A			Pass	Pass	Pass	N/A	Fail	100	3 of 3	N/A	N/A
73	Processed	190812-073	Unknown		False	1605									Confirmed	C11H11N3O2S	SCNBimane	75936	2.304	N/A	N/A	Target Compound	24589	1.8	1.79	-0.01	M-H	2.304	248.05	248.05	0.5809	True	0.078	1	972060	Method	N/A	N/A		PPB	Pass	Pass	Pass	N/A	Pass	100	2 of 2	N/A	N/A
73	Processed	190812-073	Unknown		False	1605									Confirmed	C10[13]CH11N2[15]NO2S	SCNBimaneIS	972060	1	1	N/A	Internal Standard	254960	1.8	1.79	-0.01	M-H	1	250.05	250.05	0.359	True	N/A	N/A	N/A	Method	N/A	N/A			Pass	Pass	Pass	N/A	Pass	100	3 of 3	N/A	N/A
74	Processed	190812-074	Unknown		False	1606									NotFound		SCNBimane	N/F	N/F	N/A	N/A	Target Compound	N/F	1.8	N/F		N/A	N/F	248.05	N/F	N/F	True	N/F	1	1085114	Method	N/A	N/A		PPB	Fail	N/A	N/A	N/A	N/A	N/A		N/A	N/A
74	Processed	190812-074	Unknown		False	1606									Identified	C10[13]CH11N2[15]NO2S	SCNBimaneIS	1085114	1	1	N/A	Internal Standard	275110	1.8	1.79	-0.01	M-H	1	250.05	250.05	0.4811	True	N/A	N/A	N/A	Method	N/A	N/A			Pass	Pass	Pass	N/A	Fail	100	3 of 3	N/A	N/A
75	Processed	190812-075	Unknown		False	1607									NotFound		SCNBimane	N/F	N/F	N/A	N/A	Target Compound	N/F	1.8	N/F		N/A	N/F	248.05	N/F	N/F	True	N/F	1	1027645	Method	N/A	N/A		PPB	Fail	N/A	N/A	N/A	N/A	N/A		N/A	N/A
75	Processed	190812-075	Unknown		False	1607									Confirmed	C10[13]CH11N2[15]NO2S	SCNBimaneIS	1027645	1	1	N/A	Internal Standard	244981	1.8	1.79	-0.01	M-H	1	250.05	250.05	0.8472	True	N/A	N/A	N/A	Method	N/A	N/A			Pass	Pass	Pass	N/A	Pass	100	3 of 3	N/A	N/A
76	Processed	190812-076	Unknown		False	1608									NotFound		SCNBimane	N/F	N/F	N/A	N/A	Target Compound	N/F	1.8	N/F		N/A	N/F	248.05	N/F	N/F	True	N/F	1	1031242	Method	N/A	N/A		PPB	Fail	N/A	N/A	N/A	N/A	N/A		N/A	N/A
76	Processed	190812-076	Unknown		False	1608									Confirmed	C10[13]CH11N2[15]NO2S	SCNBimaneIS	1031242	1	1	N/A	Internal Standard	275587	1.8	1.79	-0.01	M-H	1	250.05	250.05	0.5421	True	N/A	N/A	N/A	Method	N/A	N/A			Pass	Pass	Pass	N/A	Pass	66.9856	2 of 3	N/A	N/A
77	Processed	190812-077	Unknown		False	1609									Identified	C11H11N3O2S	SCNBimane	5673	1.191	N/A	N/A	Target Compound	3681	1.8	1.79	-0.01	M-H	1.191	248.05	248.05	-0.7725	True	0.006	1	999893	Method	N/A	N/A		PPB	Pass	Pass	Fail	N/A	Fail	100	1 of 1	N/A	N/A
77	Processed	190812-077	Unknown		False	1609									Confirmed	C10[13]CH11N2[15]NO2S	SCNBimaneIS	999893	1	1	N/A	Internal Standard	255287	1.8	1.79	-0.01	M-H	1	250.05	250.05	0.176	True	N/A	N/A	N/A	Method	N/A	N/A			Pass	Pass	Pass	N/A	Pass	100	3 of 3	N/A	N/A
78	Processed	190812-078	Unknown		False	1610									Identified	C11H11N3O2S	SCNBimane	23506	1.459	N/A	N/A	Target Compound	8955	1.8	1.79	-0.01	M-H	1.459	248.05	248.05	0.4578	True	0.023	1	1016146	Method	N/A	N/A		PPB	Pass	Pass	Fail	N/A	Pass	100	1 of 1	N/A	N/A
78	Processed	190812-078	Unknown		False	1610									Confirmed	C10[13]CH11N2[15]NO2S	SCNBimaneIS	1016146	1	1	N/A	Internal Standard	254911	1.8	1.8	0.00	M-H	1	250.05	250.05	0.4201	True	N/A	N/A	N/A	Method	N/A	N/A			Pass	Pass	Pass	N/A	Pass	100	3 of 3	N/A	N/A
79	Processed	190812-079	Unknown		False	2401									Identified	C11H11N3O2S	SCNBimane	6737	1.205	N/A	N/A	Target Compound	4372	1.8	1.79	-0.01	M-H	1.205	248.05	248.05	-0.0343	True	0.007	1	1017948	Method	N/A	N/A		PPB	Pass	Pass	Fail	N/A	Fail	100	1 of 1	N/A	N/A
79	Processed	190812-079	Unknown		False	2401									Identified	C10[13]CH11N2[15]NO2S	SCNBimaneIS	1017948	1	1	N/A	Internal Standard	255661	1.8	1.79	-0.01	M-H	1	250.05	250.05	0.359	True	N/A	N/A	N/A	Method	N/A	N/A			Pass	Pass	Pass	N/A	Fail	100	3 of 3	N/A	N/A
80	Processed	190812-080	Unknown		False	2402									NotFound		SCNBimane	N/F	N/F	N/A	N/A	Target Compound	N/F	1.8	N/F		N/A	N/F	248.05	N/F	N/F	True	N/F	1	1029647	Method	N/A	N/A		PPB	Fail	N/A	N/A	N/A	N/A	N/A		N/A	N/A
80	Processed	190812-080	Unknown		False	2402									Confirmed	C10[13]CH11N2[15]NO2S	SCNBimaneIS	1029647	1	1	N/A	Internal Standard	257454	1.8	1.8	0.00	M-H	1	250.05	250.05	0.359	True	N/A	N/A	N/A	Method	N/A	N/A			Pass	Pass	Pass	N/A	Pass	100	3 of 3	N/A	N/A
81	Processed	190812-081	Unknown		False	2403									Identified	C11H11N3O2S	SCNBimane	6834	1.203	N/A	N/A	Target Compound	4437	1.8	1.79	-0.01	M-H	1.203	248.05	248.05	0.95	True	0.006	1	1060297	Method	N/A	N/A		PPB	Pass	Pass	Fail	N/A	Fail	100	1 of 1	N/A	N/A
81	Processed	190812-081	Unknown		False	2403									Confirmed	C10[13]CH11N2[15]NO2S	SCNBimaneIS	1060297	1	1	N/A	Internal Standard	284157	1.8	1.79	-0.01	M-H	1	250.05	250.05	0.298	True	N/A	N/A	N/A	Method	N/A	N/A			Pass	Pass	Pass	N/A	Pass	100	3 of 3	N/A	N/A
82	Processed	190812-082	Unknown		False	2404									Identified	C11H11N3O2S	SCNBimane	21417	1.396	N/A	N/A	Target Compound	8940	1.8	1.82	0.02	M-H	1.396	248.05	248.05	0.5809	True	0.019	1	1125703	Method	N/A	N/A		PPB	Pass	Pass	Fail	N/A	Fail	100	1 of 1	N/A	N/A
82	Processed	190812-082	Unknown		False	2404									Confirmed	C10[13]CH11N2[15]NO2S	SCNBimaneIS	1125703	1	1	N/A	Internal Standard	281408	1.8	1.8	0.00	M-H	1	250.05	250.05	0.237	True	N/A	N/A	N/A	Method	N/A	N/A			Pass	Pass	Pass	N/A	Pass	100	3 of 3	N/A	N/A
83	Processed	190812-083	Unknown		False	2405									Identified	C11H11N3O2S	SCNBimane	29923	1.552	N/A	N/A	Target Compound	9641	1.8	1.81	0.01	M-H	1.552	248.05	248.05	0.2118	True	0.029	1	1026085	Method	N/A	N/A		PPB	Pass	Pass	Fail	N/A	Pass	100	1 of 1	N/A	N/A
83	Processed	190812-083	Unknown		False	2405									Confirmed	C10[13]CH11N2[15]NO2S	SCNBimaneIS	1026085	1	1	N/A	Internal Standard	256970	1.8	1.8	0.00	M-H	1	250.05	250.05	0.359	True	N/A	N/A	N/A	Method	N/A	N/A			Pass	Pass	Pass	N/A	Pass	100	3 of 3	N/A	N/A
84	Processed	190812-084	Unknown		False	2406									NotFound		SCNBimane	N/F	N/F	N/A	N/A	Target Compound	N/F	1.8	N/F		N/A	N/F	248.05	N/F	N/F	True	N/F	1	999708	Method	N/A	N/A		PPB	Fail	N/A	N/A	N/A	N/A	N/A		N/A	N/A
84	Processed	190812-084	Unknown		False	2406									Identified	C10[13]CH11N2[15]NO2S	SCNBimaneIS	999708	1	1	N/A	Internal Standard	260905	1.8	1.79	-0.01	M-H	1	250.05	250.05	0.6642	True	N/A	N/A	N/A	Method	N/A	N/A			Pass	Pass	Pass	N/A	Fail	100	3 of 3	N/A	N/A
85	Processed	190812-085	Unknown		False	2407									NotFound		SCNBimane	N/F	N/F	N/A	N/A	Target Compound	N/F	1.8	N/F		N/A	N/F	248.05	N/F	N/F	True	N/F	1	1070432	Method	N/A	N/A		PPB	Fail	N/A	N/A	N/A	N/A	N/A		N/A	N/A
85	Processed	190812-085	Unknown		False	2407									Confirmed	C10[13]CH11N2[15]NO2S	SCNBimaneIS	1070432	1	1	N/A	Internal Standard	267773	1.8	1.79	-0.01	M-H	1	250.05	250.05	0.115	True	N/A	N/A	N/A	Method	N/A	N/A			Pass	Pass	Pass	N/A	Pass	66.8303	2 of 3	N/A	N/A
86	Processed	190812-086	Unknown		False	2408									NotFound		SCNBimane	N/F	N/F	N/A	N/A	Target Compound	N/F	1.8	N/F		N/A	N/F	248.05	N/F	N/F	True	N/F	1	1017136	Method	N/A	N/A		PPB	Fail	N/A	N/A	N/A	N/A	N/A		N/A	N/A
86	Processed	190812-086	Unknown		False	2408									Confirmed	C10[13]CH11N2[15]NO2S	SCNBimaneIS	1017136	1	1	N/A	Internal Standard	270573	1.8	1.8	0.00	M-H	1	250.05	250.05	0.298	True	N/A	N/A	N/A	Method	N/A	N/A			Pass	Pass	Pass	N/A	Pass	100	3 of 3	N/A	N/A
87	Processed	190812-087	Unknown		False	2409									Identified	C11H11N3O2S	SCNBimane	22915	1.48	N/A	N/A	Target Compound	6104	1.8	1.83	0.03	M-H	1.48	248.05	248.05	-0.4649	True	0.024	1	935851	Method	N/A	N/A		PPB	Pass	Pass	Fail	N/A	Pass	100	1 of 1	N/A	N/A
87	Processed	190812-087	Unknown		False	2409									Confirmed	C10[13]CH11N2[15]NO2S	SCNBimaneIS	935851	1	1	N/A	Internal Standard	251008	1.8	1.8	0.00	M-H	1	250.05	250.05	0.237	True	N/A	N/A	N/A	Method	N/A	N/A			Pass	Pass	Pass	N/A	Pass	66.9691	2 of 3	N/A	N/A
88	Processed	190812-088	Unknown		False	2410									Identified	C11H11N3O2S	SCNBimane	11394	1.263	N/A	N/A	Target Compound	6439	1.8	1.8	0.00	M-H	1.263	248.05	248.05	0.4578	True	0.01	1	1098525	Method	N/A	N/A		PPB	Pass	Pass	Fail	N/A	Fail	100	1 of 1	N/A	N/A
88	Processed	190812-088	Unknown		False	2410									Identified	C10[13]CH11N2[15]NO2S	SCNBimaneIS	1098525	1	1	N/A	Internal Standard	286121	1.8	1.8	0.00	M-H	1	250.05	250.05	0.237	True	N/A	N/A	N/A	Method	N/A	N/A			Pass	Pass	Pass	N/A	Fail	100	3 of 3	N/A	N/A
89	Processed	190812-089	Unknown		False	Post 2406									Confirmed	C11H11N3O2S	SCNBimane	989129	16.188	N/A	N/A	Target Compound	271404	1.8	1.8	0.00	M-H	16.188	248.05	248.05	0.1503	True	0.982	1	1007746	Method	N/A	N/A		PPB	Pass	Pass	Pass	N/A	Pass	60.1682	2 of 4	N/A	N/A
89	Processed	190812-089	Unknown		False	Post 2406									Confirmed	C10[13]CH11N2[15]NO2S	SCNBimaneIS	1007746	1	1	N/A	Internal Standard	250725	1.8	1.8	0.00	M-H	1	250.05	250.05	0.4811	True	N/A	N/A	N/A	Method	N/A	N/A			Pass	Pass	Pass	N/A	Pass	100	3 of 3	N/A	N/A
90	Processed	190812-090	Unknown		False	Post 2407									Confirmed	C11H11N3O2S	SCNBimane	767956	11.544	N/A	N/A	Target Compound	215032	1.8	1.79	-0.01	M-H	11.544	248.05	248.05	0.4578	True	0.679	1	1130430	Method	N/A	N/A		PPB	Pass	Pass	Pass	N/A	Pass	65.1548	2 of 3	N/A	N/A
90	Processed	190812-090	Unknown		False	Post 2407									Confirmed	C10[13]CH11N2[15]NO2S	SCNBimaneIS	1130430	1	1	N/A	Internal Standard	294855	1.8	1.79	-0.01	M-H	1	250.05	250.05	0.298	True	N/A	N/A	N/A	Method	N/A	N/A			Pass	Pass	Pass	N/A	Pass	100	3 of 3	N/A	N/A
91	Processed	190812-091	Unknown		False	Post 2408									Identified	C11H11N3O2S	SCNBimane	927394	15.506	N/A	N/A	Target Compound	256881	1.8	1.8	0.00	M-H	15.506	248.05	248.05	-0.0343	True	0.937	1	989586	Method	N/A	N/A		PPB	Pass	Pass	Fail	N/A	Pass	58.2191	2 of 3	N/A	N/A
91	Processed	190812-091	Unknown		False	Post 2408									Confirmed	C10[13]CH11N2[15]NO2S	SCNBimaneIS	989586	1	1	N/A	Internal Standard	260305	1.8	1.8	0.00	M-H	1	250.05	250.05	0.6642	True	N/A	N/A	N/A	Method	N/A	N/A			Pass	Pass	Pass	N/A	Pass	100	3 of 3	N/A	N/A
92	Processed	190812-092	Unknown		False	Post 2409									Identified	C11H11N3O2S	SCNBimane	925975	15.331	N/A	N/A	Target Compound	260362	1.8	1.8	0.00	M-H	15.331	248.05	248.05	0.4578	True	0.926	1	1000218	Method	N/A	N/A		PPB	Pass	Pass	Fail	N/A	Pass	56.2341	2 of 3	N/A	N/A
92	Processed	190812-092	Unknown		False	Post 2409									Confirmed	C10[13]CH11N2[15]NO2S	SCNBimaneIS	1000218	1	1	N/A	Internal Standard	258065	1.8	1.8	0.00	M-H	1	250.05	250.05	0.6642	True	N/A	N/A	N/A	Method	N/A	N/A			Pass	Pass	Pass	N/A	Pass	100	3 of 3	N/A	N/A
93	Processed	190812-093	Unknown		False	Post 2410									Confirmed	C11H11N3O2S	SCNBimane	726116	10.926	N/A	N/A	Target Compound	208238	1.8	1.8	0.00	M-H	10.926	248.05	248.05	0.3348	True	0.639	1	1136040	Method	N/A	N/A		PPB	Pass	Pass	Pass	N/A	Pass	100	3 of 3	N/A	N/A
93	Processed	190812-093	Unknown		False	Post 2410									Confirmed	C10[13]CH11N2[15]NO2S	SCNBimaneIS	1136040	1	1	N/A	Internal Standard	293616	1.8	1.8	0.00	M-H	1	250.05	250.05	0.359	True	N/A	N/A	N/A	Method	N/A	N/A			Pass	Pass	Pass	N/A	Pass	100	3 of 3	N/A	N/A
94	Processed	190812-094	Unknown		False	4806									Identified	C11H11N3O2S	SCNBimane	37363	1.651	N/A	N/A	Target Compound	16086	1.8	1.8	0.00	M-H	1.651	248.05	248.05	0.0272	True	0.036	1	1048618	Method	N/A	N/A		PPB	Pass	Pass	Fail	N/A	Pass	100	1 of 1	N/A	N/A
94	Processed	190812-094	Unknown		False	4806									Confirmed	C10[13]CH11N2[15]NO2S	SCNBimaneIS	1048618	1	1	N/A	Internal Standard	274276	1.8	1.8	0.00	M-H	1	250.05	250.05	0.4811	True	N/A	N/A	N/A	Method	N/A	N/A			Pass	Pass	Pass	N/A	Pass	100	3 of 3	N/A	N/A
95	Processed	190812-095	Unknown		False	4807									Identified	C11H11N3O2S	SCNBimane	22099	1.428	N/A	N/A	Target Compound	12951	1.8	1.8	0.00	M-H	1.428	248.05	248.05	-0.1573	True	0.021	1	1046655	Method	N/A	N/A		PPB	Pass	Pass	Fail	N/A	Fail	100	1 of 1	N/A	N/A
95	Processed	190812-095	Unknown		False	4807									Confirmed	C10[13]CH11N2[15]NO2S	SCNBimaneIS	1046655	1	1	N/A	Internal Standard	268702	1.8	1.79	-0.01	M-H	1	250.05	250.05	0.115	True	N/A	N/A	N/A	Method	N/A	N/A			Pass	Pass	Pass	N/A	Pass	100	3 of 3	N/A	N/A
96	Processed	190812-096	Unknown		False	4808									Identified	C11H11N3O2S	SCNBimane	21026	1.4	N/A	N/A	Target Compound	8713	1.8	1.79	-0.01	M-H	1.4	248.05	248.05	-0.2188	True	0.019	1	1089071	Method	N/A	N/A		PPB	Pass	Pass	Fail	N/A	Pass	100	1 of 1	N/A	N/A
96	Processed	190812-096	Unknown		False	4808									Confirmed	C10[13]CH11N2[15]NO2S	SCNBimaneIS	1089071	1	1	N/A	Internal Standard	266084	1.8	1.8	0.00	M-H	1	250.05	250.05	0.5421	True	N/A	N/A	N/A	Method	N/A	N/A			Pass	Pass	Pass	N/A	Pass	100	3 of 3	N/A	N/A
97	Processed	190812-097	Unknown		False	4809									NotFound		SCNBimane	N/F	N/F	N/A	N/A	Target Compound	N/F	1.8	N/F		N/A	N/F	248.05	N/F	N/F	True	N/F	1	1315649	Method	N/A	N/A		PPB	Fail	N/A	N/A	N/A	N/A	N/A		N/A	N/A
97	Processed	190812-097	Unknown		False	4809									Confirmed	C10[13]CH11N2[15]NO2S	SCNBimaneIS	1315649	1	1	N/A	Internal Standard	336428	1.8	1.79	-0.01	M-H	1	250.05	250.05	0.5421	True	N/A	N/A	N/A	Method	N/A	N/A			Pass	Pass	Pass	N/A	Pass	100	3 of 3	N/A	N/A
98	Processed	190812-098	Unknown		False	4810									Identified	C11H11N3O2S	SCNBimane	5892	1.176	N/A	N/A	Target Compound	3821	1.8	1.78	-0.02	M-H	1.176	248.05	248.05	0.7654	True	0.005	1	1247878	Method	N/A	N/A		PPB	Pass	Pass	Fail	N/A	Fail	100	1 of 1	N/A	N/A
98	Processed	190812-098	Unknown		False	4810									Confirmed	C10[13]CH11N2[15]NO2S	SCNBimaneIS	1247878	1	1	N/A	Internal Standard	311195	1.8	1.8	0.00	M-H	1	250.05	250.05	0.359	True	N/A	N/A	N/A	Method	N/A	N/A			Pass	Pass	Pass	N/A	Pass	100	3 of 3	N/A	N/A
[truncated: 12 more columns]

## Sheet: Filter
Acquisition Order	Status	Filename	Sample Type	Level	Excluded	Sample ID	Sample Name	Comments	ColumnHeader1	ColumnHeader2	ColumnHeader3	ColumnHeader4	ColumnHeader5	ColumnHeader6	Confirm	Formula	Compound	Area	Calculated Amt	Theoretical Amt	%Diff	Compound Type	Height	Expected RT	Actual RT	RT Delta	Adduct	Sample Amt	m/z (Expected)	m/z (Apex)	m/z (Delta(ppm))	Active	Response Ratio	ISTD Amt	ISTD Response	Integration Mode	%RSD	%CV	Channel	Final Units	PK	IR	IP	LS	FI	Isotopic Pattern Score (%)	Num Isotopes Matched	Lib Match Name	Library Score (%)
1	Processed	190812-001	Matrix Blank		False	Blank									NotFound		SCNBimane	N/F	N/F	N/A	N/A	Target Compound	N/F	1.8	N/F		N/A	N/F	248.05	N/F	N/F	True	N/F	1	3079690	Method	N/A	N/A		PPB	Fail	N/A	N/A	N/A	N/A	N/A		N/A	N/A
1	Processed	190812-001	Matrix Blank		False	Blank									Confirmed	C10[13]CH11N2[15]NO2S	SCNBimaneIS	3079690	1	1	N/A	Internal Standard	771953	1.8	1.8	0.00	M-H	1	250.05	250.05	0.6031	True	N/A	N/A	N/A	Method	N/A	N/A			Pass	Pass	Pass	N/A	Pass	100	3 of 3	N/A	N/A
2	Processed	190812-002	Cal Std	STD 1	False	5 ppb									Identified	C11H11N3O2S	SCNBimane	1021555	5.345	5	6.9	Target Compound	266529	1.8	1.8	0.00	M-H	5.345	248.05	248.05	-0.7109	True	0.276	1	3701508	Method	N/A	N/A		PPB	Pass	Pass	Fail	N/A	Pass	57.7289	1 of 3	N/A	N/A
2	Processed	190812-002	Cal Std	STD 1	False	5 ppb									Confirmed	C10[13]CH11N2[15]NO2S	SCNBimaneIS	3701508	1	1	0	Internal Standard	898084	1.8	1.8	0.00	M-H	1	250.05	250.05	0.298	True	N/A	N/A	N/A	Method	N/A	N/A			Pass	Pass	Pass	N/A	Pass	100	4 of 4	N/A	N/A
3	Processed	190812-003	Cal Std	STD 2	False	10 ppb									Confirmed	C11H11N3O2S	SCNBimane	1744076	10.396	10	3.96	Target Compound	451652	1.8	1.8	0.00	M-H	10.396	248.05	248.05	-0.4034	True	0.605	1	2884496	Method	N/A	N/A		PPB	Pass	Pass	Pass	N/A	Pass	75.3512	2 of 3	N/A	N/A
3	Processed	190812-003	Cal Std	STD 2	False	10 ppb									Confirmed	C10[13]CH11N2[15]NO2S	SCNBimaneIS	2884496	1	1	0	Internal Standard	690568	1.8	1.8	0.00	M-H	1	250.05	250.05	0.4201	True	N/A	N/A	N/A	Method	N/A	N/A			Pass	Pass	Pass	N/A	Pass	98.5562	3 of 4	N/A	N/A
4	Processed	190812-004	Cal Std	STD 3	False	25 ppb									Confirmed	C11H11N3O2S	SCNBimane	4270091	22.431	25	-10.28	Target Compound	1109370	1.8	1.8	0.00	M-H	22.431	248.05	248.05	0.3963	True	1.388	1	3076997	Method	N/A	N/A		PPB	Pass	Pass	Pass	N/A	Pass	76.0243	4 of 5	N/A	N/A
4	Processed	190812-004	Cal Std	STD 3	False	25 ppb									Confirmed	C10[13]CH11N2[15]NO2S	SCNBimaneIS	3076997	1	1	0	Internal Standard	766135	1.8	1.8	0.00	M-H	1	250.05	250.05	0.6031	True	N/A	N/A	N/A	Method	N/A	N/A			Pass	Pass	Pass	N/A	Pass	92.0571	3 of 5	N/A	N/A
5	Processed	190812-005	Cal Std	STD 4	False	50 ppb									Confirmed	C11H11N3O2S	SCNBimane	7211382	47.59	50	-4.82	Target Compound	1832374	1.8	1.8	0.00	M-H	47.59	248.05	248.05	0.3963	True	3.025	1	2384091	Method	N/A	N/A		PPB	Pass	Pass	Pass	N/A	Pass	87.0277	4 of 5	N/A	N/A
5	Processed	190812-005	Cal Std	STD 4	False	50 ppb									Confirmed	C10[13]CH11N2[15]NO2S	SCNBimaneIS	2384091	1	1	0	Internal Standard	571842	1.8	1.8	0.00	M-H	1	250.05	250.051	1.3354	True	N/A	N/A	N/A	Method	N/A	N/A			Pass	Pass	Pass	N/A	Pass	91.8156	3 of 5	N/A	N/A
6	Processed	190812-006	Cal Std	STD 5	False	100 ppb									Confirmed	C11H11N3O2S	SCNBimane	15675238	104.238	100	4.24	Target Compound	3971600	1.8	1.8	0.00	M-H	104.238	248.05	248.05	0.7039	True	6.711	1	2335816	Method	N/A	N/A		PPB	Pass	Pass	Pass	N/A	Pass	100	5 of 7	N/A	N/A
6	Processed	190812-006	Cal Std	STD 5	False	100 ppb									Confirmed	C10[13]CH11N2[15]NO2S	SCNBimaneIS	2335816	1	1	0	Internal Standard	557163	1.8	1.8	0.00	M-H	1	250.05	250.05	0.7862	True	N/A	N/A	N/A	Method	N/A	N/A			Pass	Pass	Pass	N/A	Pass	91.416	3 of 5	N/A	N/A
7	Processed	190812-007	Unknown		False	500 ppb									Confirmed	C11H11N3O2S	SCNBimane	52560965	481.987	N/A	N/A	Target Compound	13282061	1.8	1.81	0.01	M-H	481.987	248.05	248.05	0.2118	True	31.29	1	1679784	Method	N/A	N/A		PPB	Pass	Pass	Pass	N/A	Pass	100	8 of 9	N/A	N/A
7	Processed	190812-007	Unknown		False	500 ppb									Identified	C10[13]CH11N2[15]NO2S	SCNBimaneIS	1679784	1	1	N/A	Internal Standard	411007	1.8	1.81	0.01	M-H	1	250.05	250.05	0.6642	True	N/A	N/A	N/A	Method	N/A	N/A			Pass	Pass	Pass	N/A	Fail	94.1002	4 of 5	N/A	N/A
8	Processed	190812-008	Unknown		False	1 ppm									Confirmed	C11H11N3O2S	SCNBimane	100114860	1352	N/A	N/A	Target Compound	24723260	1.8	1.81	0.01	M-H	1352	248.05	248.05	0.0888	True	87.9	1	1138957	Method	N/A	N/A		PPB	Pass	Pass	Pass	N/A	Pass	100	9 of 9	N/A	N/A
8	Processed	190812-008	Unknown		False	1 ppm									Identified	C10[13]CH11N2[15]NO2S	SCNBimaneIS	1138957	1	1	N/A	Internal Standard	264372	1.8	1.8	0.00	M-H	1	250.05	250.051	1.3354	True	N/A	N/A	N/A	Method	N/A	N/A			Pass	Pass	Pass	N/A	Fail	100	3 of 3	N/A	N/A
9	Processed	190812-009	Unknown		False	sw1									NotFound		SCNBimane	N/F	N/F	N/A	N/A	Target Compound	N/F	1.8	N/F		N/A	N/F	248.05	N/F	N/F	True	N/F	1	1431859	Method	N/A	N/A		PPB	Fail	N/A	N/A	N/A	N/A	N/A		N/A	N/A
9	Processed	190812-009	Unknown		False	sw1									Confirmed	C10[13]CH11N2[15]NO2S	SCNBimaneIS	1431859	1	1	N/A	Internal Standard	336477	1.8	1.8	0.00	M-H	1	250.05	250.05	0.115	True	N/A	N/A	N/A	Method	N/A	N/A			Pass	Pass	Pass	N/A	Pass	100	3 of 3	N/A	N/A
10	Processed	190812-010	Unknown		False	sw2									NotFound		SCNBimane	N/F	N/F	N/A	N/A	Target Compound	N/F	1.8	N/F		N/A	N/F	248.05	N/F	N/F	True	N/F	1	1415213	Method	N/A	N/A		PPB	Fail	N/A	N/A	N/A	N/A	N/A		N/A	N/A
10	Processed	190812-010	Unknown		False	sw2									Confirmed	C10[13]CH11N2[15]NO2S	SCNBimaneIS	1415213	1	1	N/A	Internal Standard	365416	1.8	1.8	0.00	M-H	1	250.05	250.05	0.176	True	N/A	N/A	N/A	Method	N/A	N/A			Pass	Pass	Pass	N/A	Pass	99.0249	3 of 4	N/A	N/A
11	Processed	190812-011	Unknown		False	sw3									NotFound		SCNBimane	N/F	N/F	N/A	N/A	Target Compound	N/F	1.8	N/F		N/A	N/F	248.05	N/F	N/F	True	N/F	1	1410475	Method	N/A	N/A		PPB	Fail	N/A	N/A	N/A	N/A	N/A		N/A	N/A
11	Processed	190812-011	Unknown		False	sw3									Confirmed	C10[13]CH11N2[15]NO2S	SCNBimaneIS	1410475	1	1	N/A	Internal Standard	339150	1.8	1.8	0.00	M-H	1	250.05	250.05	0.115	True	N/A	N/A	N/A	Method	N/A	N/A			Pass	Pass	Pass	N/A	Pass	98.6298	3 of 4	N/A	N/A
12	Processed	190812-012	Unknown		False	sw4									NotFound		SCNBimane	N/F	N/F	N/A	N/A	Target Compound	N/F	1.8	N/F		N/A	N/F	248.05	N/F	N/F	True	N/F	1	1185859	Method	N/A	N/A		PPB	Fail	N/A	N/A	N/A	N/A	N/A		N/A	N/A
12	Processed	190812-012	Unknown		False	sw4									Confirmed	C10[13]CH11N2[15]NO2S	SCNBimaneIS	1185859	1	1	N/A	Internal Standard	287487	1.8	1.8	0.00	M-H	1	250.05	250.05	0.298	True	N/A	N/A	N/A	Method	N/A	N/A			Pass	Pass	Pass	N/A	Pass	100	3 of 3	N/A	N/A
13	Processed	190812-013	Unknown		False	sw5									NotFound		SCNBimane	N/F	N/F	N/A	N/A	Target Compound	N/F	1.8	N/F		N/A	N/F	248.05	N/F	N/F	True	N/F	1	1257785	Method	N/A	N/A		PPB	Fail	N/A	N/A	N/A	N/A	N/A		N/A	N/A
13	Processed	190812-013	Unknown		False	sw5									Confirmed	C10[13]CH11N2[15]NO2S	SCNBimaneIS	1257785	1	1	N/A	Internal Standard	310759	1.8	1.81	0.01	M-H	1	250.05	250.05	0.359	True	N/A	N/A	N/A	Method	N/A	N/A			Pass	Pass	Pass	N/A	Pass	98.5	3 of 4	N/A	N/A
14	Processed	190812-014	Unknown		False	sw6									Identified	C11H11N3O2S	SCNBimane	5117	1.175	N/A	N/A	Target Compound	3277	1.8	1.81	0.01	M-H	1.175	248.05	248.05	-0.1573	True	0.005	1	1106830	Method	N/A	N/A		PPB	Pass	Pass	Fail	N/A	Fail	100	1 of 1	N/A	N/A
14	Processed	190812-014	Unknown		False	sw6									Confirmed	C10[13]CH11N2[15]NO2S	SCNBimaneIS	1106830	1	1	N/A	Internal Standard	270401	1.8	1.81	0.01	M-H	1	250.05	250.05	0.359	True	N/A	N/A	N/A	Method	N/A	N/A			Pass	Pass	Pass	N/A	Pass	100	3 of 3	N/A	N/A
15	Processed	190812-015	Unknown		False	sw7									NotFound		SCNBimane	N/F	N/F	N/A	N/A	Target Compound	N/F	1.8	N/F		N/A	N/F	248.05	N/F	N/F	True	N/F	1	954420	Method	N/A	N/A		PPB	Fail	N/A	N/A	N/A	N/A	N/A		N/A	N/A
15	Processed	190812-015	Unknown		False	sw7									Confirmed	C10[13]CH11N2[15]NO2S	SCNBimaneIS	954420	1	1	N/A	Internal Standard	236185	1.8	1.81	0.01	M-H	1	250.05	250.05	0.6031	True	N/A	N/A	N/A	Method	N/A	N/A			Pass	Pass	Pass	N/A	Pass	100	3 of 3	N/A	N/A
16	Processed	190812-016	Unknown		False	sw8									NotFound		SCNBimane	N/F	N/F	N/A	N/A	Target Compound	N/F	1.8	N/F		N/A	N/F	248.05	N/F	N/F	True	N/F	1	1027111	Method	N/A	N/A		PPB	Fail	N/A	N/A	N/A	N/A	N/A		N/A	N/A
16	Processed	190812-016	Unknown		False	sw8									Confirmed	C10[13]CH11N2[15]NO2S	SCNBimaneIS	1027111	1	1	N/A	Internal Standard	258828	1.8	1.81	0.01	M-H	1	250.05	250.05	0.6642	True	N/A	N/A	N/A	Method	N/A	N/A			Pass	Pass	Pass	N/A	Pass	98.7747	3 of 4	N/A	N/A
17	Processed	190812-017	Unknown		False	sw9									NotFound		SCNBimane	N/F	N/F	N/A	N/A	Target Compound	N/F	1.8	N/F		N/A	N/F	248.05	N/F	N/F	True	N/F	1	986254	Method	N/A	N/A		PPB	Fail	N/A	N/A	N/A	N/A	N/A		N/A	N/A
17	Processed	190812-017	Unknown		False	sw9									Confirmed	C10[13]CH11N2[15]NO2S	SCNBimaneIS	986254	1	1	N/A	Internal Standard	243069	1.8	1.81	0.01	M-H	1	250.05	250.05	0.6031	True	N/A	N/A	N/A	Method	N/A	N/A			Pass	Pass	Pass	N/A	Pass	100	3 of 3	N/A	N/A
18	Processed	190812-018	Unknown		False	sw10									NotFound		SCNBimane	N/F	N/F	N/A	N/A	Target Compound	N/F	1.8	N/F		N/A	N/F	248.05	N/F	N/F	True	N/F	1	882143	Method	N/A	N/A		PPB	Fail	N/A	N/A	N/A	N/A	N/A		N/A	N/A
18	Processed	190812-018	Unknown		False	sw10									Confirmed	C10[13]CH11N2[15]NO2S	SCNBimaneIS	882143	1	1	N/A	Internal Standard	227104	1.8	1.81	0.01	M-H	1	250.05	250.05	0.359	True	N/A	N/A	N/A	Method	N/A	N/A			Pass	Pass	Pass	N/A	Pass	100	3 of 3	N/A	N/A
19	Processed	190812-019	Unknown		False	20 ppb sw1									Identified	C11H11N3O2S	SCNBimane	911111	16.089	N/A	N/A	Target Compound	258624	1.8	1.81	0.01	M-H	16.089	248.05	248.05	0.4578	True	0.975	1	934417	Method	N/A	N/A		PPB	Pass	Pass	Fail	N/A	Pass	56.315	2 of 4	N/A	N/A
19	Processed	190812-019	Unknown		False	20 ppb sw1									Identified	C10[13]CH11N2[15]NO2S	SCNBimaneIS	934417	1	1	N/A	Internal Standard	241137	1.8	1.81	0.01	M-H	1	250.05	250.05	0.6642	True	N/A	N/A	N/A	Method	N/A	N/A			Pass	Pass	Pass	N/A	Fail	100	3 of 3	N/A	N/A
20	Processed	190812-020	Unknown		False	20 ppb sw2									Identified	C11H11N3O2S	SCNBimane	905284	16.05	N/A	N/A	Target Compound	237594	1.8	1.81	0.01	M-H	16.05	248.05	248.05	0.1503	True	0.973	1	930854	Method	N/A	N/A		PPB	Pass	Pass	Fail	N/A	Pass	57.4155	2 of 3	N/A	N/A
20	Processed	190812-020	Unknown		False	20 ppb sw2									Identified	C10[13]CH11N2[15]NO2S	SCNBimaneIS	930854	1	1	N/A	Internal Standard	231158	1.8	1.8	0.00	M-H	1	250.05	250.05	0.4201	True	N/A	N/A	N/A	Method	N/A	N/A			Pass	Pass	Pass	N/A	Fail	100	3 of 3	N/A	N/A
21	Processed	190812-021	Unknown		False	20 ppb sw3									Confirmed	C11H11N3O2S	SCNBimane	897150	15.905	N/A	N/A	Target Compound	227157	1.8	1.81	0.01	M-H	15.905	248.05	248.05	0.2118	True	0.963	1	931487	Method	N/A	N/A		PPB	Pass	Pass	Pass	N/A	Pass	76.3203	2 of 3	N/A	N/A
21	Processed	190812-021	Unknown		False	20 ppb sw3									Confirmed	C10[13]CH11N2[15]NO2S	SCNBimaneIS	931487	1	1	N/A	Internal Standard	242451	1.8	1.8	0.00	M-H	1	250.05	250.05	0.5421	True	N/A	N/A	N/A	Method	N/A	N/A			Pass	Pass	Pass	N/A	Pass	100	3 of 3	N/A	N/A
22	Processed	190812-022	Unknown		False	20 ppb sw4									Identified	C11H11N3O2S	SCNBimane	897305	15.033	N/A	N/A	Target Compound	239682	1.8	1.8	0.00	M-H	15.033	248.05	248.05	-0.0343	True	0.906	1	989969	Method	N/A	N/A		PPB	Pass	Pass	Fail	N/A	Pass	59.2211	2 of 3	N/A	N/A
22	Processed	190812-022	Unknown		False	20 ppb sw4									Confirmed	C10[13]CH11N2[15]NO2S	SCNBimaneIS	989969	1	1	N/A	Internal Standard	252084	1.8	1.81	0.01	M-H	1	250.05	250.05	0.4201	True	N/A	N/A	N/A	Method	N/A	N/A			Pass	Pass	Pass	N/A	Pass	100	3 of 3	N/A	N/A
23	Processed	190812-023	Unknown		False	20 ppb sw5									Confirmed	C11H11N3O2S	SCNBimane	780223	12.961	N/A	N/A	Target Compound	199901	1.8	1.81	0.01	M-H	12.961	248.05	248.05	0.2733	True	0.772	1	1011207	Method	N/A	N/A		PPB	Pass	Pass	Pass	N/A	Pass	78.2632	2 of 3	N/A	N/A
23	Processed	190812-023	Unknown		False	20 ppb sw5									Confirmed	C10[13]CH11N2[15]NO2S	SCNBimaneIS	1011207	1	1	N/A	Internal Standard	244337	1.8	1.81	0.01	M-H	1	250.05	250.05	0.8472	True	N/A	N/A	N/A	Method	N/A	N/A			Pass	Pass	Pass	N/A	Pass	100	3 of 3	N/A	N/A
24	Processed	190812-024	Unknown		False	20 ppb sw6									Identified	C11H11N3O2S	SCNBimane	836451	14.134	N/A	N/A	Target Compound	231818	1.8	1.81	0.01	M-H	14.134	248.05	248.05	0.5809	True	0.848	1	986559	Method	N/A	N/A		PPB	Pass	Pass	Fail	N/A	Pass	58.0376	2 of 3	N/A	N/A
24	Processed	190812-024	Unknown		False	20 ppb sw6									Confirmed	C10[13]CH11N2[15]NO2S	SCNBimaneIS	986559	1	1	N/A	Internal Standard	252597	1.8	1.81	0.01	M-H	1	250.05	250.051	0.9693	True	N/A	N/A	N/A	Method	N/A	N/A			Pass	Pass	Pass	N/A	Pass	100	3 of 3	N/A	N/A
25	Processed	190812-025	Unknown		False	20 ppb sw7									Confirmed	C11H11N3O2S	SCNBimane	850773	13.694	N/A	N/A	Target Compound	243414	1.8	1.81	0.01	M-H	13.694	248.05	248.05	0.5809	True	0.819	1	1038461	Method	N/A	N/A		PPB	Pass	Pass	Pass	N/A	Pass	60.534	2 of 3	N/A	N/A
25	Processed	190812-025	Unknown		False	20 ppb sw7									Confirmed	C10[13]CH11N2[15]NO2S	SCNBimaneIS	1038461	1	1	N/A	Internal Standard	262326	1.8	1.81	0.01	M-H	1	250.05	250.05	0.7862	True	N/A	N/A	N/A	Method	N/A	N/A			Pass	Pass	Pass	N/A	Pass	100	3 of 3	N/A	N/A
26	Processed	190812-026	Unknown		False	20 ppb sw8									Identified	C11H11N3O2S	SCNBimane	868685	15.127	N/A	N/A	Target Compound	234241	1.8	1.8	0.00	M-H	15.127	248.05	248.05	0.7039	True	0.913	1	951967	Method	N/A	N/A		PPB	Pass	Pass	Fail	N/A	Pass	53.297	2 of 3	N/A	N/A
26	Processed	190812-026	Unknown		False	20 ppb sw8									Confirmed	C10[13]CH11N2[15]NO2S	SCNBimaneIS	951967	1	1	N/A	Internal Standard	248111	1.8	1.8	0.00	M-H	1	250.05	250.051	1.0913	True	N/A	N/A	N/A	Method	N/A	N/A			Pass	Pass	Pass	N/A	Pass	100	3 of 3	N/A	N/A
27	Processed	190812-027	Unknown		False	20 ppb sw9									Identified	C11H11N3O2S	SCNBimane	823139	14.211	N/A	N/A	Target Compound	220343	1.8	1.8	0.00	M-H	14.211	248.05	248.05	0.2118	True	0.853	1	965098	Method	N/A	N/A		PPB	Pass	Pass	Fail	N/A	Pass	53.0952	2 of 3	N/A	N/A
27	Processed	190812-027	Unknown		False	20 ppb sw9									Identified	C10[13]CH11N2[15]NO2S	SCNBimaneIS	965098	1	1	N/A	Internal Standard	255814	1.8	1.8	0.00	M-H	1	250.05	250.05	0.5421	True	N/A	N/A	N/A	Method	N/A	N/A			Pass	Pass	Pass	N/A	Fail	100	3 of 3	N/A	N/A
28	Processed	190812-028	Unknown		False	20 ppb sw10									Identified	C11H11N3O2S	SCNBimane	844285	14.622	N/A	N/A	Target Compound	216779	1.8	1.8	0.00	M-H	14.622	248.05	248.05	0.4578	True	0.88	1	959832	Method	N/A	N/A		PPB	Pass	Pass	Fail	N/A	Pass	54.727	2 of 3	N/A	N/A
28	Processed	190812-028	Unknown		False	20 ppb sw10									Confirmed	C10[13]CH11N2[15]NO2S	SCNBimaneIS	959832	1	1	N/A	Internal Standard	237397	1.8	1.8	0.00	M-H	1	250.05	250.05	0.7862	True	N/A	N/A	N/A	Method	N/A	N/A			Pass	Pass	Pass	N/A	Pass	100	3 of 3	N/A	N/A
29	Processed	190812-029	Unknown		False	0001									Identified	C11H11N3O2S	SCNBimane	830926	15.731	N/A	N/A	Target Compound	210549	1.8	1.8	0.00	M-H	15.731	248.05	248.05	0.3963	True	0.952	1	873018	Method	N/A	N/A		PPB	Pass	Pass	Fail	N/A	Pass	56.2036	2 of 3	N/A	N/A
29	Processed	190812-029	Unknown		False	0001									Identified	C10[13]CH11N2[15]NO2S	SCNBimaneIS	873018	1	1	N/A	Internal Standard	224812	1.8	1.8	0.00	M-H	1	250.05	250.05	0.7862	True	N/A	N/A	N/A	Method	N/A	N/A			Pass	Pass	Pass	N/A	Fail	100	3 of 3	N/A	N/A
30	Processed	190812-030	Unknown		False	0002									Confirmed	C11H11N3O2S	SCNBimane	920712	17.306	N/A	N/A	Target Compound	247893	1.8	1.8	0.00	M-H	17.306	248.05	248.05	0.3963	True	1.054	1	873309	Method	N/A	N/A		PPB	Pass	Pass	Pass	N/A	Pass	75.7142	2 of 3	N/A	N/A
30	Processed	190812-030	Unknown		False	0002									Confirmed	C10[13]CH11N2[15]NO2S	SCNBimaneIS	873309	1	1	N/A	Internal Standard	223860	1.8	1.79	-0.01	M-H	1	250.05	250.051	0.9693	True	N/A	N/A	N/A	Method	N/A	N/A			Pass	Pass	Pass	N/A	Pass	100	3 of 3	N/A	N/A
31	Processed	190812-031	Unknown		False	0003									Confirmed	C11H11N3O2S	SCNBimane	864075	17.497	N/A	N/A	Target Compound	237854	1.8	1.8	0.00	M-H	17.497	248.05	248.05	0.5809	True	1.067	1	810048	Method	N/A	N/A		PPB	Pass	Pass	Pass	N/A	Pass	63.0295	2 of 4	N/A	N/A
31	Processed	190812-031	Unknown		False	0003									Confirmed	C10[13]CH11N2[15]NO2S	SCNBimaneIS	810048	1	1	N/A	Internal Standard	208819	1.8	1.8	0.00	M-H	1	250.05	250.051	1.1523	True	N/A	N/A	N/A	Method	N/A	N/A			Pass	Pass	Pass	N/A	Pass	100	3 of 3	N/A	N/A
32	Processed	190812-032	Unknown		False	0004									Identified	C11H11N3O2S	SCNBimane	850203	15.419	N/A	N/A	Target Compound	229334	1.8	1.8	0.00	M-H	15.419	248.05	248.05	0.5809	True	0.931	1	912735	Method	N/A	N/A		PPB	Pass	Pass	Fail	N/A	Pass	55.1119	2 of 3	N/A	N/A
32	Processed	190812-032	Unknown		False	0004									Identified	C10[13]CH11N2[15]NO2S	SCNBimaneIS	912735	1	1	N/A	Internal Standard	237748	1.8	1.8	0.00	M-H	1	250.05	250.051	0.9693	True	N/A	N/A	N/A	Method	N/A	N/A			Pass	Pass	Pass	N/A	Fail	100	3 of 3	N/A	N/A
33	Processed	190812-033	Unknown		False	0005									Identified	C11H11N3O2S	SCNBimane	853554	16.126	N/A	N/A	Target Compound	224729	1.8	1.8	0.00	M-H	16.126	248.05	248.05	0.5809	True	0.977	1	873202	Method	N/A	N/A		PPB	Pass	Pass	Fail	N/A	Pass	58.4712	2 of 3	N/A	N/A
33	Processed	190812-033	Unknown		False	0005									Identified	C10[13]CH11N2[15]NO2S	SCNBimaneIS	873202	1	1	N/A	Internal Standard	221006	1.8	1.8	0.00	M-H	1	250.05	250.051	1.0913	True	N/A	N/A	N/A	Method	N/A	N/A			Pass	Pass	Pass	N/A	Fail	100	3 of 3	N/A	N/A
34	Processed	190812-034	Unknown		False	0006									Identified	C11H11N3O2S	SCNBimane	808967	14.613	N/A	N/A	Target Compound	217153	1.8	1.8	0.00	M-H	14.613	248.05	248.05	0.7039	True	0.879	1	920298	Method	N/A	N/A		PPB	Pass	Pass	Fail	N/A	Pass	55.0736	2 of 3	N/A	N/A
34	Processed	190812-034	Unknown		False	0006									Identified	C10[13]CH11N2[15]NO2S	SCNBimaneIS	920298	1	1	N/A	Internal Standard	238844	1.8	1.8	0.00	M-H	1	250.05	250.051	1.1523	True	N/A	N/A	N/A	Method	N/A	N/A			Pass	Pass	Pass	N/A	Fail	100	3 of 3	N/A	N/A
35	Processed	190812-035	Unknown		False	0007									Confirmed	C11H11N3O2S	SCNBimane	739448	13.35	N/A	N/A	Target Compound	199595	1.8	1.8	0.00	M-H	13.35	248.05	248.05	0.3348	True	0.797	1	927951	Method	N/A	N/A		PPB	Pass	Pass	Pass	N/A	Pass	65.5821	2 of 3	N/A	N/A
35	Processed	190812-035	Unknown		False	0007									Confirmed	C10[13]CH11N2[15]NO2S	SCNBimaneIS	927951	1	1	N/A	Internal Standard	229721	1.8	1.8	0.00	M-H	1	250.05	250.05	0.8472	True	N/A	N/A	N/A	Method	N/A	N/A			Pass	Pass	Pass	N/A	Pass	100	3 of 3	N/A	N/A
36	Processed	190812-036	Unknown		False	0008									Identified	C11H11N3O2S	SCNBimane	773804	14.005	N/A	N/A	Target Compound	205580	1.8	1.8	0.00	M-H	14.005	248.05	248.05	0.1503	True	0.839	1	921768	Method	N/A	N/A		PPB	Pass	Pass	Fail	N/A	Pass	50.4976	2 of 3	N/A	N/A
36	Processed	190812-036	Unknown		False	0008									Identified	C10[13]CH11N2[15]NO2S	SCNBimaneIS	921768	1	1	N/A	Internal Standard	236244	1.8	1.8	0.00	M-H	1	250.05	250.05	0.7862	True	N/A	N/A	N/A	Method	N/A	N/A			Pass	Pass	Pass	N/A	Fail	100	3 of 3	N/A	N/A
37	Processed	190812-037	Unknown		False	0009									Identified	C11H11N3O2S	SCNBimane	823398	14.191	N/A	N/A	Target Compound	210835	1.8	1.8	0.00	M-H	14.191	248.05	248.05	0.6424	True	0.852	1	966924	Method	N/A	N/A		PPB	Pass	Pass	Fail	N/A	Pass	50.0664	2 of 3	N/A	N/A
37	Processed	190812-037	Unknown		False	0009									Identified	C10[13]CH11N2[15]NO2S	SCNBimaneIS	966924	1	1	N/A	Internal Standard	239915	1.8	1.79	-0.01	M-H	1	250.05	250.05	0.9083	True	N/A	N/A	N/A	Method	N/A	N/A			Pass	Pass	Pass	N/A	Fail	100	3 of 3	N/A	N/A
38	Processed	190812-038	Unknown		False	0010									Confirmed	C11H11N3O2S	SCNBimane	838053	15.008	N/A	N/A	Target Compound	232704	1.8	1.8	0.00	M-H	15.008	248.05	248.05	0.5194	True	0.905	1	926278	Method	N/A	N/A		PPB	Pass	Pass	Pass	N/A	Pass	98.7924	3 of 4	N/A	N/A
38	Processed	190812-038	Unknown		False	0010									Confirmed	C10[13]CH11N2[15]NO2S	SCNBimaneIS	926278	1	1	N/A	Internal Standard	234757	1.8	1.8	0.00	M-H	1	250.05	250.05	0.5421	True	N/A	N/A	N/A	Method	N/A	N/A			Pass	Pass	Pass	N/A	Pass	100	3 of 3	N/A	N/A
39	Processed	190812-039	Unknown		False	0201									Confirmed	C11H11N3O2S	SCNBimane	646604	12.566	N/A	N/A	Target Compound	168322	1.8	1.8	0.00	M-H	12.566	248.05	248.05	0.0888	True	0.746	1	866970	Method	N/A	N/A		PPB	Pass	Pass	Pass	N/A	Pass	65.3525	2 of 3	N/A	N/A
39	Processed	190812-039	Unknown		False	0201									Identified	C10[13]CH11N2[15]NO2S	SCNBimaneIS	866970	1	1	N/A	Internal Standard	211531	1.8	1.8	0.00	M-H	1	250.05	250.05	0.8472	True	N/A	N/A	N/A	Method	N/A	N/A			Pass	Pass	Pass	N/A	Fail	100	3 of 3	N/A	N/A
40	Processed	190812-040	Unknown		False	0202									Confirmed	C11H11N3O2S	SCNBimane	606541	10.854	N/A	N/A	Target Compound	162528	1.8	1.8	0.00	M-H	10.854	248.05	248.05	0.0888	True	0.634	1	955980	Method	N/A	N/A		PPB	Pass	Pass	Pass	N/A	Pass	64.8741	2 of 3	N/A	N/A
40	Processed	190812-040	Unknown		False	0202									Confirmed	C10[13]CH11N2[15]NO2S	SCNBimaneIS	955980	1	1	N/A	Internal Standard	233369	1.8	1.8	0.00	M-H	1	250.05	250.05	0.7252	True	N/A	N/A	N/A	Method	N/A	N/A			Pass	Pass	Pass	N/A	Pass	100	3 of 3	N/A	N/A
41	Processed	190812-041	Unknown		False	0203									Confirmed	C11H11N3O2S	SCNBimane	660317	12.913	N/A	N/A	Target Compound	176589	1.8	1.79	-0.01	M-H	12.913	248.05	248.05	0.3348	True	0.768	1	859323	Method	N/A	N/A		PPB	Pass	Pass	Pass	N/A	Pass	65.4184	2 of 3	N/A	N/A
41	Processed	190812-041	Unknown		False	0203									Identified	C10[13]CH11N2[15]NO2S	SCNBimaneIS	859323	1	1	N/A	Internal Standard	225806	1.8	1.79	-0.01	M-H	1	250.05	250.05	0.5421	True	N/A	N/A	N/A	Method	N/A	N/A			Pass	Pass	Pass	N/A	Fail	100	3 of 3	N/A	N/A
42	Processed	190812-042	Unknown		False	0204									Confirmed	C11H11N3O2S	SCNBimane	658966	12.257	N/A	N/A	Target Compound	175527	1.8	1.79	-0.01	M-H	12.257	248.05	248.05	0.7039	True	0.726	1	907956	Method	N/A	N/A		PPB	Pass	Pass	Pass	N/A	Pass	65.301	2 of 3	N/A	N/A
42	Processed	190812-042	Unknown		False	0204									Confirmed	C10[13]CH11N2[15]NO2S	SCNBimaneIS	907956	1	1	N/A	Internal Standard	230405	1.8	1.79	-0.01	M-H	1	250.05	250.051	0.9693	True	N/A	N/A	N/A	Method	N/A	N/A			Pass	Pass	Pass	N/A	Pass	100	3 of 3	N/A	N/A
43	Processed	190812-043	Unknown		False	0205									Confirmed	C11H11N3O2S	SCNBimane	642124	11.519	N/A	N/A	Target Compound	175720	1.8	1.79	-0.01	M-H	11.519	248.05	248.05	0.6424	True	0.678	1	947471	Method	N/A	N/A		PPB	Pass	Pass	Pass	N/A	Pass	65.1054	2 of 3	N/A	N/A
43	Processed	190812-043	Unknown		False	0205									Identified	C10[13]CH11N2[15]NO2S	SCNBimaneIS	947471	1	1	N/A	Internal Standard	243015	1.8	1.79	-0.01	M-H	1	250.05	250.05	0.9083	True	N/A	N/A	N/A	Method	N/A	N/A			Pass	Pass	Pass	N/A	Fail	100	3 of 3	N/A	N/A
44	Processed	190812-044	Unknown		False	0206									Confirmed	C11H11N3O2S	SCNBimane	719097	12.325	N/A	N/A	Target Compound	189989	1.8	1.79	-0.01	M-H	12.325	248.05	248.05	0.7039	True	0.73	1	984871	Method	N/A	N/A		PPB	Pass	Pass	Pass	N/A	Pass	65.1613	2 of 3	N/A	N/A
44	Processed	190812-044	Unknown		False	0206									Confirmed	C10[13]CH11N2[15]NO2S	SCNBimaneIS	984871	1	1	N/A	Internal Standard	240027	1.8	1.79	-0.01	M-H	1	250.05	250.05	0.7252	True	N/A	N/A	N/A	Method	N/A	N/A			Pass	Pass	Pass	N/A	Pass	100	3 of 3	N/A	N/A
45	Processed	190812-045	Unknown		False	0207									Confirmed	C11H11N3O2S	SCNBimane	570860	9.845	N/A	N/A	Target Compound	149659	1.8	1.79	-0.01	M-H	9.845	248.05	248.05	0.3348	True	0.569	1	1003618	Method	N/A	N/A		PPB	Pass	Pass	Pass	N/A	Pass	64.076	2 of 3	N/A	N/A
45	Processed	190812-045	Unknown		False	0207									Identified	C10[13]CH11N2[15]NO2S	SCNBimaneIS	1003618	1	1	N/A	Internal Standard	244631	1.8	1.8	0.00	M-H	1	250.05	250.05	0.6031	True	N/A	N/A	N/A	Method	N/A	N/A			Pass	Pass	Pass	N/A	Fail	100	3 of 3	N/A	N/A
46	Processed	190812-046	Unknown		False	0208									Confirmed	C11H11N3O2S	SCNBimane	618126	11.038	N/A	N/A	Target Compound	163757	1.8	1.79	-0.01	M-H	11.038	248.05	248.05	0.4578	True	0.646	1	956218	Method	N/A	N/A		PPB	Pass	Pass	Pass	N/A	Pass	65.0135	2 of 3	N/A	N/A
46	Processed	190812-046	Unknown		False	0208									Confirmed	C10[13]CH11N2[15]NO2S	SCNBimaneIS	956218	1	1	N/A	Internal Standard	243585	1.8	1.79	-0.01	M-H	1	250.05	250.05	0.6642	True	N/A	N/A	N/A	Method	N/A	N/A			Pass	Pass	Pass	N/A	Pass	100	3 of 3	N/A	N/A
47	Processed	190812-047	Unknown		False	0209									Confirmed	C11H11N3O2S	SCNBimane	740788	12.445	N/A	N/A	Target Compound	195551	1.8	1.79	-0.01	M-H	12.445	248.05	248.05	0.5194	True	0.738	1	1003796	Method	N/A	N/A		PPB	Pass	Pass	Pass	N/A	Pass	64.6861	2 of 4	N/A	N/A
47	Processed	190812-047	Unknown		False	0209									Confirmed	C10[13]CH11N2[15]NO2S	SCNBimaneIS	1003796	1	1	N/A	Internal Standard	244764	1.8	1.79	-0.01	M-H	1	250.05	250.051	1.2134	True	N/A	N/A	N/A	Method	N/A	N/A			Pass	Pass	Pass	N/A	Pass	100	3 of 3	N/A	N/A
48	Processed	190812-048	Unknown		False	0210									Confirmed	C11H11N3O2S	SCNBimane	713118	13.19	N/A	N/A	Target Compound	199746	1.8	1.8	0.00	M-H	13.19	248.05	248.05	0.4578	True	0.786	1	906789	Method	N/A	N/A		PPB	Pass	Pass	Pass	N/A	Pass	100	3 of 3	N/A	N/A
48	Processed	190812-048	Unknown		False	0210									Confirmed	C10[13]CH11N2[15]NO2S	SCNBimaneIS	906789	1	1	N/A	Internal Standard	229642	1.8	1.79	-0.01	M-H	1	250.05	250.051	1.0303	True	N/A	N/A	N/A	Method	N/A	N/A			Pass	Pass	Pass	N/A	Pass	100	3 of 3	N/A	N/A
49	Processed	190812-049	Unknown		False	0401									Confirmed	C11H11N3O2S	SCNBimane	561778	9.11	N/A	N/A	Target Compound	148484	1.8	1.79	-0.01	M-H	9.11	248.05	248.05	0.3348	True	0.521	1	1078356	Method	N/A	N/A		PPB	Pass	Pass	Pass	N/A	Pass	76.7639	2 of 3	N/A	N/A
49	Processed	190812-049	Unknown		False	0401									Identified	C10[13]CH11N2[15]NO2S	SCNBimaneIS	1078356	1	1	N/A	Internal Standard	266515	1.8	1.79	-0.01	M-H	1	250.05	250.05	0.4811	True	N/A	N/A	N/A	Method	N/A	N/A			Pass	Pass	Pass	N/A	Fail	100	3 of 3	N/A	N/A
50	Processed	190812-050	Unknown		False	0402									Confirmed	C11H11N3O2S	SCNBimane	530526	8.991	N/A	N/A	Target Compound	133878	1.8	1.8	0.00	M-H	8.991	248.05	248.05	0.0272	True	0.513	1	1033690	Method	N/A	N/A		PPB	Pass	Pass	Pass	N/A	Pass	93.2535	2 of 3	N/A	N/A
50	Processed	190812-050	Unknown		False	0402									Confirmed	C10[13]CH11N2[15]NO2S	SCNBimaneIS	1033690	1	1	N/A	Internal Standard	262685	1.8	1.8	0.00	M-H	1	250.05	250.05	0.4811	True	N/A	N/A	N/A	Method	N/A	N/A			Pass	Pass	Pass	N/A	Pass	100	3 of 3	N/A	N/A
51	Processed	190812-051	Unknown		False	0403									Confirmed	C11H11N3O2S	SCNBimane	535076	9.283	N/A	N/A	Target Compound	140201	1.8	1.79	-0.01	M-H	9.283	248.05	248.05	0.2733	True	0.532	1	1005391	Method	N/A	N/A		PPB	Pass	Pass	Pass	N/A	Pass	63.9593	2 of 3	N/A	N/A
51	Processed	190812-051	Unknown		False	0403									Confirmed	C10[13]CH11N2[15]NO2S	SCNBimaneIS	1005391	1	1	N/A	Internal Standard	247798	1.8	1.79	-0.01	M-H	1	250.05	250.05	0.7862	True	N/A	N/A	N/A	Method	N/A	N/A			Pass	Pass	Pass	N/A	Pass	100	3 of 3	N/A	N/A
52	Processed	190812-052	Unknown		False	0404									Confirmed	C11H11N3O2S	SCNBimane	702929	11.122	N/A	N/A	Target Compound	195725	1.8	1.79	-0.01	M-H	11.122	248.05	248.05	0.5809	True	0.652	1	1078337	Method	N/A	N/A		PPB	Pass	Pass	Pass	N/A	Pass	76.0278	2 of 3	N/A	N/A
52	Processed	190812-052	Unknown		False	0404									Confirmed	C10[13]CH11N2[15]NO2S	SCNBimaneIS	1078337	1	1	N/A	Internal Standard	276940	1.8	1.79	-0.01	M-H	1	250.05	250.05	0.8472	True	N/A	N/A	N/A	Method	N/A	N/A			Pass	Pass	Pass	N/A	Pass	100	3 of 3	N/A	N/A
53	Processed	190812-053	Unknown		False	0405									Confirmed	C11H11N3O2S	SCNBimane	612987	11.388	N/A	N/A	Target Compound	173272	1.8	1.79	-0.01	M-H	11.388	248.05	248.05	0.4578	True	0.669	1	916004	Method	N/A	N/A		PPB	Pass	Pass	Pass	N/A	Pass	100	3 of 3	N/A	N/A
53	Processed	190812-053	Unknown		False	0405									Identified	C10[13]CH11N2[15]NO2S	SCNBimaneIS	916004	1	1	N/A	Internal Standard	231959	1.8	1.79	-0.01	M-H	1	250.05	250.05	0.7862	True	N/A	N/A	N/A	Method	N/A	N/A			Pass	Pass	Pass	N/A	Fail	100	3 of 3	N/A	N/A
54	Processed	190812-054	Unknown		False	0406									Confirmed	C11H11N3O2S	SCNBimane	708141	12.193	N/A	N/A	Target Compound	190840	1.8	1.79	-0.01	M-H	12.193	248.05	248.05	0.6424	True	0.722	1	981411	Method	N/A	N/A		PPB	Pass	Pass	Pass	N/A	Pass	64.4522	2 of 4	N/A	N/A
54	Processed	190812-054	Unknown		False	0406									Confirmed	C10[13]CH11N2[15]NO2S	SCNBimaneIS	981411	1	1	N/A	Internal Standard	246222	1.8	1.79	-0.01	M-H	1	250.05	250.05	0.7862	True	N/A	N/A	N/A	Method	N/A	N/A			Pass	Pass	Pass	N/A	Pass	100	3 of 3	N/A	N/A
55	Processed	190812-055	Unknown		False	0407									Confirmed	C11H11N3O2S	SCNBimane	605597	10.576	N/A	N/A	Target Compound	170572	1.8	1.79	-0.01	M-H	10.576	248.05	248.05	0.6424	True	0.616	1	982552	Method	N/A	N/A		PPB	Pass	Pass	Pass	N/A	Pass	64.6929	2 of 3	N/A	N/A
55	Processed	190812-055	Unknown		False	0407									Confirmed	C10[13]CH11N2[15]NO2S	SCNBimaneIS	982552	1	1	N/A	Internal Standard	246118	1.8	1.79	-0.01	M-H	1	250.05	250.05	0.8472	True	N/A	N/A	N/A	Method	N/A	N/A			Pass	Pass	Pass	N/A	Pass	100	3 of 3	N/A	N/A
56	Processed	190812-056	Unknown		False	0408									Confirmed	C11H11N3O2S	SCNBimane	613710	10.532	N/A	N/A	Target Compound	162500	1.8	1.79	-0.01	M-H	10.532	248.05	248.05	0.5809	True	0.614	1	1000315	Method	N/A	N/A		PPB	Pass	Pass	Pass	N/A	Pass	64.5495	2 of 3	N/A	N/A
56	Processed	190812-056	Unknown		False	0408									Confirmed	C10[13]CH11N2[15]NO2S	SCNBimaneIS	1000315	1	1	N/A	Internal Standard	249928	1.8	1.79	-0.01	M-H	1	250.05	250.05	0.237	True	N/A	N/A	N/A	Method	N/A	N/A			Pass	Pass	Pass	N/A	Pass	100	3 of 3	N/A	N/A
57	Processed	190812-057	Unknown		False	0409									Confirmed	C11H11N3O2S	SCNBimane	648577	10.628	N/A	N/A	Target Compound	177052	1.8	1.79	-0.01	M-H	10.628	248.05	248.05	0.5809	True	0.62	1	1046514	Method	N/A	N/A		PPB	Pass	Pass	Pass	N/A	Pass	64.7239	2 of 3	N/A	N/A
57	Processed	190812-057	Unknown		False	0409									Confirmed	C10[13]CH11N2[15]NO2S	SCNBimaneIS	1046514	1	1	N/A	Internal Standard	272865	1.8	1.79	-0.01	M-H	1	250.05	250.05	0.6031	True	N/A	N/A	N/A	Method	N/A	N/A			Pass	Pass	Pass	N/A	Pass	100	3 of 3	N/A	N/A
58	Processed	190812-058	Unknown		False	0410									Identified	C11H11N3O2S	SCNBimane	657137	11.575	N/A	N/A	Target Compound	181067	1.8	1.79	-0.01	M-H	11.575	248.05	248.05	0.8269	True	0.681	1	964413	Method	N/A	N/A		PPB	Pass	Pass	Fail	N/A	Pass	57.939	2 of 3	N/A	N/A
58	Processed	190812-058	Unknown		False	0410									Confirmed	C10[13]CH11N2[15]NO2S	SCNBimaneIS	964413	1	1	N/A	Internal Standard	240461	1.8	1.79	-0.01	M-H	1	250.05	250.051	1.0913	True	N/A	N/A	N/A	Method	N/A	N/A			Pass	Pass	Pass	N/A	Pass	100	3 of 3	N/A	N/A
59	Processed	190812-059	Unknown		False	0801									Identified	C11H11N3O2S	SCNBimane	117493	2.904	N/A	N/A	Target Compound	41714	1.8	1.79	-0.01	M-H	2.904	248.05	248.05	-0.1573	True	0.117	1	1003056	Method	N/A	N/A		PPB	Pass	Pass	Fail	N/A	Pass	38.3249	1 of 2	N/A	N/A
59	Processed	190812-059	Unknown		False	0801									Confirmed	C10[13]CH11N2[15]NO2S	SCNBimaneIS	1003056	1	1	N/A	Internal Standard	262373	1.8	1.79	-0.01	M-H	1	250.05	250.05	0.5421	True	N/A	N/A	N/A	Method	N/A	N/A			Pass	Pass	Pass	N/A	Pass	100	3 of 3	N/A	N/A
60	Processed	190812-060	Unknown		False	0802									Identified	C11H11N3O2S	SCNBimane	20929	1.403	N/A	N/A	Target Compound	8181	1.8	1.79	-0.01	M-H	1.403	248.05	248.05	0.8269	True	0.019	1	1075660	Method	N/A	N/A		PPB	Pass	Pass	Fail	N/A	Fail	100	1 of 1	N/A	N/A
60	Processed	190812-060	Unknown		False	0802									Identified	C10[13]CH11N2[15]NO2S	SCNBimaneIS	1075660	1	1	N/A	Internal Standard	276912	1.8	1.8	0.00	M-H	1	250.05	250.05	0.8472	True	N/A	N/A	N/A	Method	N/A	N/A			Pass	Pass	Pass	N/A	Fail	100	3 of 3	N/A	N/A
61	Processed	190812-061	Unknown		False	0803									Identified	C11H11N3O2S	SCNBimane	116597	2.81	N/A	N/A	Target Compound	38233	1.8	1.8	0.00	M-H	2.81	248.05	248.05	-0.0958	True	0.111	1	1049918	Method	N/A	N/A		PPB	Pass	Pass	Fail	N/A	Pass	0	1 of 2	N/A	N/A
61	Processed	190812-061	Unknown		False	0803									Confirmed	C10[13]CH11N2[15]NO2S	SCNBimaneIS	1049918	1	1	N/A	Internal Standard	272645	1.8	1.79	-0.01	M-H	1	250.05	250.05	0.4811	True	N/A	N/A	N/A	Method	N/A	N/A			Pass	Pass	Pass	N/A	Pass	100	3 of 3	N/A	N/A
62	Processed	190812-062	Unknown		False	0804									Identified	C11H11N3O2S	SCNBimane	263715	5.409	N/A	N/A	Target Compound	70892	1.8	1.79	-0.01	M-H	5.409	248.05	248.05	0.5194	True	0.28	1	941227	Method	N/A	N/A		PPB	Pass	Pass	Fail	N/A	Pass	56.8773	2 of 3	N/A	N/A
62	Processed	190812-062	Unknown		False	0804									Identified	C10[13]CH11N2[15]NO2S	SCNBimaneIS	941227	1	1	N/A	Internal Standard	243782	1.8	1.79	-0.01	M-H	1	250.05	250.05	0.9083	True	N/A	N/A	N/A	Method	N/A	N/A			Pass	Pass	Pass	N/A	Fail	100	3 of 3	N/A	N/A
63	Processed	190812-063	Unknown		False	0805									Confirmed	C11H11N3O2S	SCNBimane	401062	7.791	N/A	N/A	Target Compound	107087	1.8	1.79	-0.01	M-H	7.791	248.05	248.05	0.5194	True	0.435	1	921693	Method	N/A	N/A		PPB	Pass	Pass	Pass	N/A	Pass	62.3548	2 of 3	N/A	N/A
63	Processed	190812-063	Unknown		False	0805									Identified	C10[13]CH11N2[15]NO2S	SCNBimaneIS	921693	1	1	N/A	Internal Standard	235733	1.8	1.79	-0.01	M-H	1	250.05	250.05	0.4201	True	N/A	N/A	N/A	Method	N/A	N/A			Pass	Pass	Pass	N/A	Fail	100	3 of 3	N/A	N/A
64	Processed	190812-064	Unknown		False	0806									Identified	C11H11N3O2S	SCNBimane	284899	4.914	N/A	N/A	Target Compound	70420	1.8	1.8	0.00	M-H	4.914	248.05	248.05	-0.4649	True	0.248	1	1149112	Method	N/A	N/A		PPB	Pass	Pass	Fail	N/A	Pass	55.6713	2 of 3	N/A	N/A
64	Processed	190812-064	Unknown		False	0806									Identified	C10[13]CH11N2[15]NO2S	SCNBimaneIS	1149112	1	1	N/A	Internal Standard	296553	1.8	1.79	-0.01	M-H	1	250.05	250.05	0.298	True	N/A	N/A	N/A	Method	N/A	N/A			Pass	Pass	Pass	N/A	Fail	100	3 of 3	N/A	N/A
65	Processed	190812-065	Unknown		False	0807									Identified	C11H11N3O2S	SCNBimane	81167	2.355	N/A	N/A	Target Compound	25376	1.8	1.8	0.00	M-H	2.355	248.05	248.05	-0.0343	True	0.081	1	997127	Method	N/A	N/A		PPB	Pass	Pass	Fail	N/A	Pass	0	1 of 2	N/A	N/A
65	Processed	190812-065	Unknown		False	0807									Confirmed	C10[13]CH11N2[15]NO2S	SCNBimaneIS	997127	1	1	N/A	Internal Standard	250411	1.8	1.8	0.00	M-H	1	250.05	250.05	0.6031	True	N/A	N/A	N/A	Method	N/A	N/A			Pass	Pass	Pass	N/A	Pass	100	3 of 3	N/A	N/A
66	Processed	190812-066	Unknown		False	0808									Confirmed	C11H11N3O2S	SCNBimane	234655	4.853	N/A	N/A	Target Compound	64489	1.8	1.79	-0.01	M-H	4.853	248.05	248.05	0.7654	True	0.244	1	961921	Method	N/A	N/A		PPB	Pass	Pass	Pass	N/A	Pass	66.7111	2 of 3	N/A	N/A
66	Processed	190812-066	Unknown		False	0808									Identified	C10[13]CH11N2[15]NO2S	SCNBimaneIS	961921	1	1	N/A	Internal Standard	239237	1.8	1.79	-0.01	M-H	1	250.05	250.05	0.6031	True	N/A	N/A	N/A	Method	N/A	N/A			Pass	Pass	Pass	N/A	Fail	100	3 of 3	N/A	N/A
67	Processed	190812-067	Unknown		False	0809									Identified	C11H11N3O2S	SCNBimane	111246	2.863	N/A	N/A	Target Compound	37973	1.8	1.8	0.00	M-H	2.863	248.05	248.05	0.95	True	0.114	1	971924	Method	N/A	N/A		PPB	Pass	Pass	Fail	N/A	Pass	0	1 of 2	N/A	N/A
67	Processed	190812-067	Unknown		False	0809									Identified	C10[13]CH11N2[15]NO2S	SCNBimaneIS	971924	1	1	N/A	Internal Standard	249105	1.8	1.8	0.00	M-H	1	250.05	250.05	0.7252	True	N/A	N/A	N/A	Method	N/A	N/A			Pass	Pass	Pass	N/A	Fail	100	3 of 3	N/A	N/A
68	Processed	190812-068	Unknown		False	0810									Identified	C11H11N3O2S	SCNBimane	284204	5.724	N/A	N/A	Target Compound	83973	1.8	1.79	-0.01	M-H	5.724	248.05	248.05	1.0115	True	0.301	1	945214	Method	N/A	N/A		PPB	Pass	Pass	Fail	N/A	Pass	58.691	2 of 3	N/A	N/A
68	Processed	190812-068	Unknown		False	0810									Confirmed	C10[13]CH11N2[15]NO2S	SCNBimaneIS	945214	1	1	N/A	Internal Standard	246147	1.8	1.79	-0.01	M-H	1	250.05	250.05	0.4201	True	N/A	N/A	N/A	Method	N/A	N/A			Pass	Pass	Pass	N/A	Pass	100	3 of 3	N/A	N/A
69	Processed	190812-069	Unknown		False	1601									NotFound		SCNBimane	N/F	N/F	N/A	N/A	Target Compound	N/F	1.8	N/F		N/A	N/F	248.05	N/F	N/F	True	N/F	1	979764	Method	N/A	N/A		PPB	Fail	N/A	N/A	N/A	N/A	N/A		N/A	N/A
69	Processed	190812-069	Unknown		False	1601									Confirmed	C10[13]CH11N2[15]NO2S	SCNBimaneIS	979764	1	1	N/A	Internal Standard	253556	1.8	1.79	-0.01	M-H	1	250.05	250.05	0.176	True	N/A	N/A	N/A	Method	N/A	N/A			Pass	Pass	Pass	N/A	Pass	100	3 of 3	N/A	N/A
70	Processed	190812-070	Unknown		False	1602									NotFound		SCNBimane	N/F	N/F	N/A	N/A	Target Compound	N/F	1.8	N/F		N/A	N/F	248.05	N/F	N/F	True	N/F	1	935428	Method	N/A	N/A		PPB	Fail	N/A	N/A	N/A	N/A	N/A		N/A	N/A
70	Processed	190812-070	Unknown		False	1602									Identified	C10[13]CH11N2[15]NO2S	SCNBimaneIS	935428	1	1	N/A	Internal Standard	241421	1.8	1.79	-0.01	M-H	1	250.05	250.05	0.6642	True	N/A	N/A	N/A	Method	N/A	N/A			Pass	Pass	Pass	N/A	Fail	100	3 of 3	N/A	N/A
71	Processed	190812-071	Unknown		False	1603									NotFound		SCNBimane	N/F	N/F	N/A	N/A	Target Compound	N/F	1.8	N/F		N/A	N/F	248.05	N/F	N/F	True	N/F	1	1050396	Method	N/A	N/A		PPB	Fail	N/A	N/A	N/A	N/A	N/A		N/A	N/A
71	Processed	190812-071	Unknown		False	1603									Confirmed	C10[13]CH11N2[15]NO2S	SCNBimaneIS	1050396	1	1	N/A	Internal Standard	262824	1.8	1.8	0.00	M-H	1	250.05	250.05	0.7252	True	N/A	N/A	N/A	Method	N/A	N/A			Pass	Pass	Pass	N/A	Pass	100	3 of 3	N/A	N/A
72	Processed	190812-072	Unknown		False	1604									NotFound		SCNBimane	N/F	N/F	N/A	N/A	Target Compound	N/F	1.8	N/F		N/A	N/F	248.05	N/F	N/F	True	N/F	1	979828	Method	N/A	N/A		PPB	Fail	N/A	N/A	N/A	N/A	N/A		N/A	N/A
72	Processed	190812-072	Unknown		False	1604									Identified	C10[13]CH11N2[15]NO2S	SCNBimaneIS	979828	1	1	N/A	Internal Standard	261300	1.8	1.8	0.00	M-H	1	250.05	250.05	0.298	True	N/A	N/A	N/A	Method	N/A	N/A			Pass	Pass	Pass	N/A	Fail	100	3 of 3	N/A	N/A
73	Processed	190812-073	Unknown		False	1605									Confirmed	C11H11N3O2S	SCNBimane	75936	2.304	N/A	N/A	Target Compound	24589	1.8	1.79	-0.01	M-H	2.304	248.05	248.05	0.5809	True	0.078	1	972060	Method	N/A	N/A		PPB	Pass	Pass	Pass	N/A	Pass	100	2 of 2	N/A	N/A
73	Processed	190812-073	Unknown		False	1605									Confirmed	C10[13]CH11N2[15]NO2S	SCNBimaneIS	972060	1	1	N/A	Internal Standard	254960	1.8	1.79	-0.01	M-H	1	250.05	250.05	0.359	True	N/A	N/A	N/A	Method	N/A	N/A			Pass	Pass	Pass	N/A	Pass	100	3 of 3	N/A	N/A
74	Processed	190812-074	Unknown		False	1606									NotFound		SCNBimane	N/F	N/F	N/A	N/A	Target Compound	N/F	1.8	N/F		N/A	N/F	248.05	N/F	N/F	True	N/F	1	1085114	Method	N/A	N/A		PPB	Fail	N/A	N/A	N/A	N/A	N/A		N/A	N/A
74	Processed	190812-074	Unknown		False	1606									Identified	C10[13]CH11N2[15]NO2S	SCNBimaneIS	1085114	1	1	N/A	Internal Standard	275110	1.8	1.79	-0.01	M-H	1	250.05	250.05	0.4811	True	N/A	N/A	N/A	Method	N/A	N/A			Pass	Pass	Pass	N/A	Fail	100	3 of 3	N/A	N/A
75	Processed	190812-075	Unknown		False	1607									NotFound		SCNBimane	N/F	N/F	N/A	N/A	Target Compound	N/F	1.8	N/F		N/A	N/F	248.05	N/F	N/F	True	N/F	1	1027645	Method	N/A	N/A		PPB	Fail	N/A	N/A	N/A	N/A	N/A		N/A	N/A
75	Processed	190812-075	Unknown		False	1607									Confirmed	C10[13]CH11N2[15]NO2S	SCNBimaneIS	1027645	1	1	N/A	Internal Standard	244981	1.8	1.79	-0.01	M-H	1	250.05	250.05	0.8472	True	N/A	N/A	N/A	Method	N/A	N/A			Pass	Pass	Pass	N/A	Pass	100	3 of 3	N/A	N/A
76	Processed	190812-076	Unknown		False	1608									NotFound		SCNBimane	N/F	N/F	N/A	N/A	Target Compound	N/F	1.8	N/F		N/A	N/F	248.05	N/F	N/F	True	N/F	1	1031242	Method	N/A	N/A		PPB	Fail	N/A	N/A	N/A	N/A	N/A		N/A	N/A
76	Processed	190812-076	Unknown		False	1608									Confirmed	C10[13]CH11N2[15]NO2S	SCNBimaneIS	1031242	1	1	N/A	Internal Standard	275587	1.8	1.79	-0.01	M-H	1	250.05	250.05	0.5421	True	N/A	N/A	N/A	Method	N/A	N/A			Pass	Pass	Pass	N/A	Pass	66.9856	2 of 3	N/A	N/A
77	Processed	190812-077	Unknown		False	1609									Identified	C11H11N3O2S	SCNBimane	5673	1.191	N/A	N/A	Target Compound	3681	1.8	1.79	-0.01	M-H	1.191	248.05	248.05	-0.7725	True	0.006	1	999893	Method	N/A	N/A		PPB	Pass	Pass	Fail	N/A	Fail	100	1 of 1	N/A	N/A
77	Processed	190812-077	Unknown		False	1609									Confirmed	C10[13]CH11N2[15]NO2S	SCNBimaneIS	999893	1	1	N/A	Internal Standard	255287	1.8	1.79	-0.01	M-H	1	250.05	250.05	0.176	True	N/A	N/A	N/A	Method	N/A	N/A			Pass	Pass	Pass	N/A	Pass	100	3 of 3	N/A	N/A
78	Processed	190812-078	Unknown		False	1610									Identified	C11H11N3O2S	SCNBimane	23506	1.459	N/A	N/A	Target Compound	8955	1.8	1.79	-0.01	M-H	1.459	248.05	248.05	0.4578	True	0.023	1	1016146	Method	N/A	N/A		PPB	Pass	Pass	Fail	N/A	Pass	100	1 of 1	N/A	N/A
78	Processed	190812-078	Unknown		False	1610									Confirmed	C10[13]CH11N2[15]NO2S	SCNBimaneIS	1016146	1	1	N/A	Internal Standard	254911	1.8	1.8	0.00	M-H	1	250.05	250.05	0.4201	True	N/A	N/A	N/A	Method	N/A	N/A			Pass	Pass	Pass	N/A	Pass	100	3 of 3	N/A	N/A
79	Processed	190812-079	Unknown		False	2401									Identified	C11H11N3O2S	SCNBimane	6737	1.205	N/A	N/A	Target Compound	4372	1.8	1.79	-0.01	M-H	1.205	248.05	248.05	-0.0343	True	0.007	1	1017948	Method	N/A	N/A		PPB	Pass	Pass	Fail	N/A	Fail	100	1 of 1	N/A	N/A
79	Processed	190812-079	Unknown		False	2401									Identified	C10[13]CH11N2[15]NO2S	SCNBimaneIS	1017948	1	1	N/A	Internal Standard	255661	1.8	1.79	-0.01	M-H	1	250.05	250.05	0.359	True	N/A	N/A	N/A	Method	N/A	N/A			Pass	Pass	Pass	N/A	Fail	100	3 of 3	N/A	N/A
80	Processed	190812-080	Unknown		False	2402									NotFound		SCNBimane	N/F	N/F	N/A	N/A	Target Compound	N/F	1.8	N/F		N/A	N/F	248.05	N/F	N/F	True	N/F	1	1029647	Method	N/A	N/A		PPB	Fail	N/A	N/A	N/A	N/A	N/A		N/A	N/A
80	Processed	190812-080	Unknown		False	2402									Confirmed	C10[13]CH11N2[15]NO2S	SCNBimaneIS	1029647	1	1	N/A	Internal Standard	257454	1.8	1.8	0.00	M-H	1	250.05	250.05	0.359	True	N/A	N/A	N/A	Method	N/A	N/A			Pass	Pass	Pass	N/A	Pass	100	3 of 3	N/A	N/A
81	Processed	190812-081	Unknown		False	2403									Identified	C11H11N3O2S	SCNBimane	6834	1.203	N/A	N/A	Target Compound	4437	1.8	1.79	-0.01	M-H	1.203	248.05	248.05	0.95	True	0.006	1	1060297	Method	N/A	N/A		PPB	Pass	Pass	Fail	N/A	Fail	100	1 of 1	N/A	N/A
81	Processed	190812-081	Unknown		False	2403									Confirmed	C10[13]CH11N2[15]NO2S	SCNBimaneIS	1060297	1	1	N/A	Internal Standard	284157	1.8	1.79	-0.01	M-H	1	250.05	250.05	0.298	True	N/A	N/A	N/A	Method	N/A	N/A			Pass	Pass	Pass	N/A	Pass	100	3 of 3	N/A	N/A
82	Processed	190812-082	Unknown		False	2404									Identified	C11H11N3O2S	SCNBimane	21417	1.396	N/A	N/A	Target Compound	8940	1.8	1.82	0.02	M-H	1.396	248.05	248.05	0.5809	True	0.019	1	1125703	Method	N/A	N/A		PPB	Pass	Pass	Fail	N/A	Fail	100	1 of 1	N/A	N/A
82	Processed	190812-082	Unknown		False	2404									Confirmed	C10[13]CH11N2[15]NO2S	SCNBimaneIS	1125703	1	1	N/A	Internal Standard	281408	1.8	1.8	0.00	M-H	1	250.05	250.05	0.237	True	N/A	N/A	N/A	Method	N/A	N/A			Pass	Pass	Pass	N/A	Pass	100	3 of 3	N/A	N/A
83	Processed	190812-083	Unknown		False	2405									Identified	C11H11N3O2S	SCNBimane	29923	1.552	N/A	N/A	Target Compound	9641	1.8	1.81	0.01	M-H	1.552	248.05	248.05	0.2118	True	0.029	1	1026085	Method	N/A	N/A		PPB	Pass	Pass	Fail	N/A	Pass	100	1 of 1	N/A	N/A
83	Processed	190812-083	Unknown		False	2405									Confirmed	C10[13]CH11N2[15]NO2S	SCNBimaneIS	1026085	1	1	N/A	Internal Standard	256970	1.8	1.8	0.00	M-H	1	250.05	250.05	0.359	True	N/A	N/A	N/A	Method	N/A	N/A			Pass	Pass	Pass	N/A	Pass	100	3 of 3	N/A	N/A
84	Processed	190812-084	Unknown		False	2406									NotFound		SCNBimane	N/F	N/F	N/A	N/A	Target Compound	N/F	1.8	N/F		N/A	N/F	248.05	N/F	N/F	True	N/F	1	999708	Method	N/A	N/A		PPB	Fail	N/A	N/A	N/A	N/A	N/A		N/A	N/A
84	Processed	190812-084	Unknown		False	2406									Identified	C10[13]CH11N2[15]NO2S	SCNBimaneIS	999708	1	1	N/A	Internal Standard	260905	1.8	1.79	-0.01	M-H	1	250.05	250.05	0.6642	True	N/A	N/A	N/A	Method	N/A	N/A			Pass	Pass	Pass	N/A	Fail	100	3 of 3	N/A	N/A
85	Processed	190812-085	Unknown		False	2407									NotFound		SCNBimane	N/F	N/F	N/A	N/A	Target Compound	N/F	1.8	N/F		N/A	N/F	248.05	N/F	N/F	True	N/F	1	1070432	Method	N/A	N/A		PPB	Fail	N/A	N/A	N/A	N/A	N/A		N/A	N/A
85	Processed	190812-085	Unknown		False	2407									Confirmed	C10[13]CH11N2[15]NO2S	SCNBimaneIS	1070432	1	1	N/A	Internal Standard	267773	1.8	1.79	-0.01	M-H	1	250.05	250.05	0.115	True	N/A	N/A	N/A	Method	N/A	N/A			Pass	Pass	Pass	N/A	Pass	66.8303	2 of 3	N/A	N/A
86	Processed	190812-086	Unknown		False	2408									NotFound		SCNBimane	N/F	N/F	N/A	N/A	Target Compound	N/F	1.8	N/F		N/A	N/F	248.05	N/F	N/F	True	N/F	1	1017136	Method	N/A	N/A		PPB	Fail	N/A	N/A	N/A	N/A	N/A		N/A	N/A
86	Processed	190812-086	Unknown		False	2408									Confirmed	C10[13]CH11N2[15]NO2S	SCNBimaneIS	1017136	1	1	N/A	Internal Standard	270573	1.8	1.8	0.00	M-H	1	250.05	250.05	0.298	True	N/A	N/A	N/A	Method	N/A	N/A			Pass	Pass	Pass	N/A	Pass	100	3 of 3	N/A	N/A
87	Processed	190812-087	Unknown		False	2409									Identified	C11H11N3O2S	SCNBimane	22915	1.48	N/A	N/A	Target Compound	6104	1.8	1.83	0.03	M-H	1.48	248.05	248.05	-0.4649	True	0.024	1	935851	Method	N/A	N/A		PPB	Pass	Pass	Fail	N/A	Pass	100	1 of 1	N/A	N/A
87	Processed	190812-087	Unknown		False	2409									Confirmed	C10[13]CH11N2[15]NO2S	SCNBimaneIS	935851	1	1	N/A	Internal Standard	251008	1.8	1.8	0.00	M-H	1	250.05	250.05	0.237	True	N/A	N/A	N/A	Method	N/A	N/A			Pass	Pass	Pass	N/A	Pass	66.9691	2 of 3	N/A	N/A
88	Processed	190812-088	Unknown		False	2410									Identified	C11H11N3O2S	SCNBimane	11394	1.263	N/A	N/A	Target Compound	6439	1.8	1.8	0.00	M-H	1.263	248.05	248.05	0.4578	True	0.01	1	1098525	Method	N/A	N/A		PPB	Pass	Pass	Fail	N/A	Fail	100	1 of 1	N/A	N/A
88	Processed	190812-088	Unknown		False	2410									Identified	C10[13]CH11N2[15]NO2S	SCNBimaneIS	1098525	1	1	N/A	Internal Standard	286121	1.8	1.8	0.00	M-H	1	250.05	250.05	0.237	True	N/A	N/A	N/A	Method	N/A	N/A			Pass	Pass	Pass	N/A	Fail	100	3 of 3	N/A	N/A
89	Processed	190812-089	Unknown		False	Post 2406									Confirmed	C11H11N3O2S	SCNBimane	989129	16.188	N/A	N/A	Target Compound	271404	1.8	1.8	0.00	M-H	16.188	248.05	248.05	0.1503	True	0.982	1	1007746	Method	N/A	N/A		PPB	Pass	Pass	Pass	N/A	Pass	60.1682	2 of 4	N/A	N/A
89	Processed	190812-089	Unknown		False	Post 2406									Confirmed	C10[13]CH11N2[15]NO2S	SCNBimaneIS	1007746	1	1	N/A	Internal Standard	250725	1.8	1.8	0.00	M-H	1	250.05	250.05	0.4811	True	N/A	N/A	N/A	Method	N/A	N/A			Pass	Pass	Pass	N/A	Pass	100	3 of 3	N/A	N/A
90	Processed	190812-090	Unknown		False	Post 2407									Confirmed	C11H11N3O2S	SCNBimane	767956	11.544	N/A	N/A	Target Compound	215032	1.8	1.79	-0.01	M-H	11.544	248.05	248.05	0.4578	True	0.679	1	1130430	Method	N/A	N/A		PPB	Pass	Pass	Pass	N/A	Pass	65.1548	2 of 3	N/A	N/A
90	Processed	190812-090	Unknown		False	Post 2407									Confirmed	C10[13]CH11N2[15]NO2S	SCNBimaneIS	1130430	1	1	N/A	Internal Standard	294855	1.8	1.79	-0.01	M-H	1	250.05	250.05	0.298	True	N/A	N/A	N/A	Method	N/A	N/A			Pass	Pass	Pass	N/A	Pass	100	3 of 3	N/A	N/A
91	Processed	190812-091	Unknown		False	Post 2408									Identified	C11H11N3O2S	SCNBimane	927394	15.506	N/A	N/A	Target Compound	256881	1.8	1.8	0.00	M-H	15.506	248.05	248.05	-0.0343	True	0.937	1	989586	Method	N/A	N/A		PPB	Pass	Pass	Fail	N/A	Pass	58.2191	2 of 3	N/A	N/A
91	Processed	190812-091	Unknown		False	Post 2408									Confirmed	C10[13]CH11N2[15]NO2S	SCNBimaneIS	989586	1	1	N/A	Internal Standard	260305	1.8	1.8	0.00	M-H	1	250.05	250.05	0.6642	True	N/A	N/A	N/A	Method	N/A	N/A			Pass	Pass	Pass	N/A	Pass	100	3 of 3	N/A	N/A
92	Processed	190812-092	Unknown		False	Post 2409									Identified	C11H11N3O2S	SCNBimane	925975	15.331	N/A	N/A	Target Compound	260362	1.8	1.8	0.00	M-H	15.331	248.05	248.05	0.4578	True	0.926	1	1000218	Method	N/A	N/A		PPB	Pass	Pass	Fail	N/A	Pass	56.2341	2 of 3	N/A	N/A
92	Processed	190812-092	Unknown		False	Post 2409									Confirmed	C10[13]CH11N2[15]NO2S	SCNBimaneIS	1000218	1	1	N/A	Internal Standard	258065	1.8	1.8	0.00	M-H	1	250.05	250.05	0.6642	True	N/A	N/A	N/A	Method	N/A	N/A			Pass	Pass	Pass	N/A	Pass	100	3 of 3	N/A	N/A
93	Processed	190812-093	Unknown		False	Post 2410									Confirmed	C11H11N3O2S	SCNBimane	726116	10.926	N/A	N/A	Target Compound	208238	1.8	1.8	0.00	M-H	10.926	248.05	248.05	0.3348	True	0.639	1	1136040	Method	N/A	N/A		PPB	Pass	Pass	Pass	N/A	Pass	100	3 of 3	N/A	N/A
93	Processed	190812-093	Unknown		False	Post 2410									Confirmed	C10[13]CH11N2[15]NO2S	SCNBimaneIS	1136040	1	1	N/A	Internal Standard	293616	1.8	1.8	0.00	M-H	1	250.05	250.05	0.359	True	N/A	N/A	N/A	Method	N/A	N/A			Pass	Pass	Pass	N/A	Pass	100	3 of 3	N/A	N/A
94	Processed	190812-094	Unknown		False	4806									Identified	C11H11N3O2S	SCNBimane	37363	1.651	N/A	N/A	Target Compound	16086	1.8	1.8	0.00	M-H	1.651	248.05	248.05	0.0272	True	0.036	1	1048618	Method	N/A	N/A		PPB	Pass	Pass	Fail	N/A	Pass	100	1 of 1	N/A	N/A
94	Processed	190812-094	Unknown		False	4806									Confirmed	C10[13]CH11N2[15]NO2S	SCNBimaneIS	1048618	1	1	N/A	Internal Standard	274276	1.8	1.8	0.00	M-H	1	250.05	250.05	0.4811	True	N/A	N/A	N/A	Method	N/A	N/A			Pass	Pass	Pass	N/A	Pass	100	3 of 3	N/A	N/A
95	Processed	190812-095	Unknown		False	4807									Identified	C11H11N3O2S	SCNBimane	22099	1.428	N/A	N/A	Target Compound	12951	1.8	1.8	0.00	M-H	1.428	248.05	248.05	-0.1573	True	0.021	1	1046655	Method	N/A	N/A		PPB	Pass	Pass	Fail	N/A	Fail	100	1 of 1	N/A	N/A
95	Processed	190812-095	Unknown		False	4807									Confirmed	C10[13]CH11N2[15]NO2S	SCNBimaneIS	1046655	1	1	N/A	Internal Standard	268702	1.8	1.79	-0.01	M-H	1	250.05	250.05	0.115	True	N/A	N/A	N/A	Method	N/A	N/A			Pass	Pass	Pass	N/A	Pass	100	3 of 3	N/A	N/A
96	Processed	190812-096	Unknown		False	4808									Identified	C11H11N3O2S	SCNBimane	21026	1.4	N/A	N/A	Target Compound	8713	1.8	1.79	-0.01	M-H	1.4	248.05	248.05	-0.2188	True	0.019	1	1089071	Method	N/A	N/A		PPB	Pass	Pass	Fail	N/A	Pass	100	1 of 1	N/A	N/A
96	Processed	190812-096	Unknown		False	4808									Confirmed	C10[13]CH11N2[15]NO2S	SCNBimaneIS	1089071	1	1	N/A	Internal Standard	266084	1.8	1.8	0.00	M-H	1	250.05	250.05	0.5421	True	N/A	N/A	N/A	Method	N/A	N/A			Pass	Pass	Pass	N/A	Pass	100	3 of 3	N/A	N/A
97	Processed	190812-097	Unknown		False	4809									NotFound		SCNBimane	N/F	N/F	N/A	N/A	Target Compound	N/F	1.8	N/F		N/A	N/F	248.05	N/F	N/F	True	N/F	1	1315649	Method	N/A	N/A		PPB	Fail	N/A	N/A	N/A	N/A	N/A		N/A	N/A
97	Processed	190812-097	Unknown		False	4809									Confirmed	C10[13]CH11N2[15]NO2S	SCNBimaneIS	1315649	1	1	N/A	Internal Standard	336428	1.8	1.79	-0.01	M-H	1	250.05	250.05	0.5421	True	N/A	N/A	N/A	Method	N/A	N/A			Pass	Pass	Pass	N/A	Pass	100	3 of 3	N/A	N/A
98	Processed	190812-098	Unknown		False	4810									Identified	C11H11N3O2S	SCNBimane	5892	1.176	N/A	N/A	Target Compound	3821	1.8	1.78	-0.02	M-H	1.176	248.05	248.05	0.7654	True	0.005	1	1247878	Method	N/A	N/A		PPB	Pass	Pass	Fail	N/A	Fail	100	1 of 1	N/A	N/A
98	Processed	190812-098	Unknown		False	4810									Confirmed	C10[13]CH11N2[15]NO2S	SCNBimaneIS	1247878	1	1	N/A	Internal Standard	311195	1.8	1.8	0.00	M-H	1	250.05	250.05	0.359	True	N/A	N/A	N/A	Method	N/A	N/A			Pass	Pass	Pass	N/A	Pass	100	3 of 3	N/A	N/A
[truncated: 12 more columns]

## Sheet: Data
			Sample Type	Level	Sample ID	Area	IS Area	Area Ratio	Calculated Amt	Concentration Ratio
			Cal Std	STD 1	5 ppb	1021555	3701508	0.275983	5.345	0.051634
			Cal Std	STD 2	10 ppb	1744076	2884496	0.604638	10.396	0.0581606
			Cal Std	STD 3	25 ppb	4270091	3076997	1.38775	22.431	0.0618673
			Cal Std	STD 4	50 ppb	7211382	2384091	3.02479	47.59	0.0635594
			Cal Std	STD 5	100 ppb	15675238	2335816	6.71082	104.238	0.0643798
					500 ppb	52560965	1679784	31.2903	481.987	0.0649194
					1 ppm	100114860	1138957	87.9005	1352	0.0650153
					sw1		1431859
					sw2		1415213
					sw3		1410475
					sw4		1185859
					sw5		1257785
					sw6	5117	1106830	0.00462311	1.175	0.00393456
					sw7		954420
					sw8		1027111
					sw9		986254
					sw10		882143
					20 ppb sw1	911111	934417	0.975058	16.089	0.060604
					20 ppb sw2	905284	930854	0.972531	16.05	0.0605938
					20 ppb sw3	897150	931487	0.963137	15.905	0.0605556
					20 ppb sw4	897305	989969	0.906397	15.033	0.0602938
					20 ppb sw5	780223	1011207	0.771576	12.961	0.0595306
					20 ppb sw6	836451	986559	0.847847	14.134	0.0599863
					20 ppb sw7	850773	1038461	0.819263	13.694	0.0598264
					20 ppb sw8	868685	951967	0.912516	15.127	0.0603237
					20 ppb sw9	823139	965098	0.852907	14.211	0.0600174
					20 ppb sw10	844285	959832	0.879617	14.622	0.0601571
					0001	830926	873018	0.951786	15.731	0.0605038
					0002	920712	873309	1.05428	17.306	0.0609199
					0003	864075	810048	1.0667	17.497	0.0609645
					0004	850203	912735	0.931489	15.419	0.0604118
					0005	853554	873202	0.977499	16.126	0.0606163
					0006	808967	920298	0.879027	14.613	0.0601538
					0007	739448	927951	0.796861	13.35	0.05969
					0008	773804	921768	0.839478	14.005	0.0599413
					0009	823398	966924	0.851564	14.191	0.0600074
					0010	838053	926278	0.904753	15.008	0.0602847
					0201	646604	866970	0.745821	12.566	0.0593523
					0202	606541	955980	0.63447	10.854	0.058455
					0203	660317	859323	0.768415	12.913	0.0595071
					0204	658966	907956	0.725769	12.257	0.0592126
					0205	642124	947471	0.677724	11.519	0.0588353
					0206	719097	984871	0.730143	12.325	0.0592408
					0207	570860	1003618	0.568802	9.845	0.0577757
					0208	618126	956218	0.646428	11.038	0.0585639
					0209	740788	1003796	0.737987	12.445	0.0592998
					0210	713118	906789	0.786421	13.19	0.0596225
					0401	561778	1078356	0.520958	9.11	0.0571853
					0402	530526	1033690	0.513235	8.991	0.0570832
					0403	535076	1005391	0.532207	9.283	0.0573313
					0404	702929	1078337	0.651864	11.122	0.0586103
					0405	612987	916004	0.669197	11.388	0.0587633
					0406	708141	981411	0.721554	12.193	0.0591777
					0407	605597	982552	0.616351	10.576	0.0582783
					0408	613710	1000315	0.613517	10.532	0.0582526
					0409	648577	1046514	0.61975	10.628	0.0583129
					0410	657137	964413	0.681385	11.575	0.058867
					0801	117493	1003056	0.117135	2.904	0.0403358
					0802	20929	1075660	0.0194569	1.403	0.0138681
					0803	116597	1049918	0.111053	2.81	0.0395208
					0804	263715	941227	0.280182	5.409	0.0517993
					0805	401062	921693	0.435136	7.791	0.0558511
					0806	284899	1149112	0.24793	4.914	0.0504537
					0807	81167	997127	0.0814009	2.355	0.0345651
					0808	234655	961921	0.243944	4.853	0.0502667
					0809	111246	971924	0.11446	2.863	0.0399789
					0810	284204	945214	0.300677	5.724	0.0525292
					1601		979764
					1602		935428
					1603		1050396
					1604		979828
					1605	75936	972060	0.0781186	2.304	0.0339057
					1606		1085114
					1607		1027645
					1608		1031242
					1609	5673	999893	0.00567361	1.191	0.00476373
					1610	23506	1016146	0.0231325	1.459	0.015855
					2401	6737	1017948	0.00661822	1.205	0.0054923
					2402		1029647
					2403	6834	1060297	0.00644536	1.203	0.00535774
					2404	21417	1125703	0.0190254	1.396	0.0136285
					2405	29923	1026085	0.0291623	1.552	0.0187901
					2406		999708
					2407		1070432
					2408		1017136
					2409	22915	935851	0.0244857	1.48	0.0165444
					2410	11394	1098525	0.0103721	1.263	0.00821226
					Post 2406	989129	1007746	0.981526	16.188	0.0606329
					Post 2407	767956	1130430	0.679349	11.544	0.0588486
					Post 2408	927394	989586	0.937154	15.506	0.0604381
					Post 2409	925975	1000218	0.925773	15.331	0.0603857
					Post 2410	726116	1136040	0.639164	10.926	0.0584994
					4806	37363	1048618	0.0356307	1.651	0.0215813
					4807	22099	1046655	0.0211139	1.428	0.0147857
					4808	21026	1089071	0.0193064	1.4	0.0137903
					4809		1315649
					4810	5892	1247878	0.00472162	1.176	0.00401498
