# Supplementary material for: The determination of thiocyanate in the blood plasma and holding water of Amphiprion clarkii after exposure to cyanide
Source: PeerJ. 2021 Dec 7;9:e12409. doi: 10.7717/peerj.12409 (PMC8663612; doi:10.7717/peerj.12409)
Supplement: Supplemental Information 14 [file peerj-09-12409-s014.xlsx]

## Sheet: All Samples
Acquisition Order	Status	Filename	Sample Type	Level	Excluded	Sample ID	Sample Name	Comments	ColumnHeader1	ColumnHeader2	ColumnHeader3	ColumnHeader4	ColumnHeader5	ColumnHeader6	Confirm	Formula	Compound	Area	Calculated Amt	Theoretical Amt	%Diff	Compound Type	Height	Expected RT	Actual RT	RT Delta	Adduct	Sample Amt	m/z (Expected)	m/z (Apex)	m/z (Delta(ppm))	Active	Response Ratio	ISTD Amt	ISTD Response	Integration Mode	%RSD	%CV	Channel	Final Units	PK	IR	IP	LS	FI	Isotopic Pattern Score (%)	Num Isotopes Matched	Lib Match Name	Library Score (%)
2	Processed	190821-002	Cal Std	STD 1	False	5 ppb									Confirmed	C11H11N3O2S	SCNBimane	1245220	5.385	5	7.7	Target Compound	221829	1.8	1.76	-0.04	M-H	5.385	248.05	248.05	0.0888	True	0.29	1	4288249	Method	N/A	N/A		PPB	Pass	Pass	Pass	N/A	Pass	63.0481	2 of 5	N/A	N/A
2	Processed	190821-002	Cal Std	STD 1	False	5 ppb									Confirmed	C10[13]CH11N2[15]NO2S	SCNBimaneIS	4288249	1	1	0	Internal Standard	731456	1.8	1.76	-0.04	M-H	1	250.05	250.05	0.237	True	N/A	N/A	N/A	Method	N/A	N/A			Pass	Pass	Pass	N/A	Pass	100	5 of 5	N/A	N/A
3	Processed	190821-003	Cal Std	STD 2	False	10 ppb									Identified	C11H11N3O2S	SCNBimane	2110867	9.479	10	-5.21	Target Compound	368281	1.8	1.76	-0.04	M-H	9.479	248.05	248.05	-0.2803	True	0.522	1	4041437	Method	N/A	N/A		PPB	Pass	Pass	Fail	N/A	Pass	58.7418	3 of 5	N/A	N/A
3	Processed	190821-003	Cal Std	STD 2	False	10 ppb									Confirmed	C10[13]CH11N2[15]NO2S	SCNBimaneIS	4041437	1	1	0	Internal Standard	663711	1.8	1.76	-0.04	M-H	1	250.05	250.05	-0.0071	True	N/A	N/A	N/A	Method	N/A	N/A			Pass	Pass	Pass	N/A	Pass	100	5 of 5	N/A	N/A
4	Processed	190821-004	Cal Std	STD 3	False	25ppb									Confirmed	C11H11N3O2S	SCNBimane	5361940	25.894	25	3.58	Target Compound	954491	1.8	1.76	-0.04	M-H	25.894	248.05	248.05	-0.2803	True	1.452	1	3692103	Method	N/A	N/A		PPB	Pass	Pass	Pass	N/A	Pass	72.0126	5 of 8	N/A	N/A
4	Processed	190821-004	Cal Std	STD 3	False	25ppb									Confirmed	C10[13]CH11N2[15]NO2S	SCNBimaneIS	3692103	1	1	0	Internal Standard	625374	1.8	1.76	-0.04	M-H	1	250.05	250.05	0.237	True	N/A	N/A	N/A	Method	N/A	N/A			Pass	Pass	Pass	N/A	Pass	100	5 of 5	N/A	N/A
5	Processed	190821-005	Cal Std	STD 4	False	50 ppb									Confirmed	C11H11N3O2S	SCNBimane	10634342	44.694	50	-10.61	Target Compound	1812035	1.8	1.76	-0.04	M-H	44.694	248.05	248.05	-0.3418	True	2.517	1	4224486	Method	N/A	N/A		PPB	Pass	Pass	Pass	N/A	Pass	85.4679	7 of 10	N/A	N/A
5	Processed	190821-005	Cal Std	STD 4	False	50 ppb									Confirmed	C10[13]CH11N2[15]NO2S	SCNBimaneIS	4224486	1	1	0	Internal Standard	694076	1.8	1.76	-0.04	M-H	1	250.05	250.05	0.4201	True	N/A	N/A	N/A	Method	N/A	N/A			Pass	Pass	Pass	N/A	Pass	100	5 of 5	N/A	N/A
6	Processed	190821-006	Cal Std	STD 5	False	100 ppb									Confirmed	C11H11N3O2S	SCNBimane	24015757	104.548	100	4.55	Target Compound	4023103	1.8	1.75	-0.05	M-H	104.548	248.05	248.05	-0.4034	True	5.908	1	4064810	Method	N/A	N/A		PPB	Pass	Pass	Pass	N/A	Pass	93.2061	8 of 10	N/A	N/A
6	Processed	190821-006	Cal Std	STD 5	False	100 ppb									Confirmed	C10[13]CH11N2[15]NO2S	SCNBimaneIS	4064810	1	1	0	Internal Standard	662101	1.8	1.75	-0.05	M-H	1	250.05	250.051	1.0303	True	N/A	N/A	N/A	Method	N/A	N/A			Pass	Pass	Pass	N/A	Pass	100	5 of 5	N/A	N/A
7	Processed	190821-007	Unknown		False	500 ppb									Confirmed	C11H11N3O2S	SCNBimane	79385619	461.262	N/A	N/A	Target Compound	13461930	1.8	1.76	-0.04	M-H	461.262	248.05	248.05	-0.6494	True	26.117	1	3039630	Method	N/A	N/A		PPB	Pass	Pass	Pass	N/A	Pass	100	10 of 10	N/A	N/A
7	Processed	190821-007	Unknown		False	500 ppb									Confirmed	C10[13]CH11N2[15]NO2S	SCNBimaneIS	3039630	1	1	N/A	Internal Standard	493849	1.8	1.76	-0.04	M-H	1	250.05	250.05	0.0539	True	N/A	N/A	N/A	Method	N/A	N/A			Pass	Pass	Pass	N/A	Pass	100	5 of 5	N/A	N/A
8	Processed	190821-008	Unknown		False	Plasma 2401									Confirmed	C11H11N3O2S	SCNBimane	22347419	95.776	N/A	N/A	Target Compound	3779574	1.8	1.76	-0.04	M-H	95.776	248.05	248.05	-0.3418	True	5.411	1	4129797	Method	N/A	N/A		PPB	Pass	Pass	Pass	N/A	Pass	92.2796	8 of 9	N/A	N/A
8	Processed	190821-008	Unknown		False	Plasma 2401									Confirmed	C10[13]CH11N2[15]NO2S	SCNBimaneIS	4129797	1	1	N/A	Internal Standard	677790	1.8	1.76	-0.04	M-H	1	250.05	250.051	1.0913	True	N/A	N/A	N/A	Method	N/A	N/A			Pass	Pass	Pass	N/A	Pass	100	5 of 5	N/A	N/A
9	Processed	190821-009	Unknown		False	Plasma 2402									Confirmed	C11H11N3O2S	SCNBimane	2659088	11.732	N/A	N/A	Target Compound	474725	1.8	1.76	-0.04	M-H	11.732	248.05	248.05	-0.2803	True	0.65	1	4091131	Method	N/A	N/A		PPB	Pass	Pass	Pass	N/A	Pass	60.7935	4 of 6	N/A	N/A
9	Processed	190821-009	Unknown		False	Plasma 2402									Confirmed	C10[13]CH11N2[15]NO2S	SCNBimaneIS	4091131	1	1	N/A	Internal Standard	700046	1.8	1.76	-0.04	M-H	1	250.05	250.05	-0.0681	True	N/A	N/A	N/A	Method	N/A	N/A			Pass	Pass	Pass	N/A	Pass	100	5 of 6	N/A	N/A
10	Processed	190821-010	Unknown		False	Plasma 2403									Confirmed	C11H11N3O2S	SCNBimane	1082695	4.792	N/A	N/A	Target Compound	191813	1.8	1.76	-0.04	M-H	4.792	248.05	248.05	-0.0958	True	0.257	1	4216630	Method	N/A	N/A		PPB	Pass	Pass	Pass	N/A	Pass	62.9409	2 of 5	N/A	N/A
10	Processed	190821-010	Unknown		False	Plasma 2403									Confirmed	C10[13]CH11N2[15]NO2S	SCNBimaneIS	4216630	1	1	N/A	Internal Standard	696616	1.8	1.76	-0.04	M-H	1	250.05	250.05	-0.0681	True	N/A	N/A	N/A	Method	N/A	N/A			Pass	Pass	Pass	N/A	Pass	100	5 of 6	N/A	N/A
11	Processed	190821-011	Unknown		False	Plasma 2404									Confirmed	C11H11N3O2S	SCNBimane	11484842	55.093	N/A	N/A	Target Compound	2011660	1.8	1.75	-0.05	M-H	55.093	248.05	248.05	-0.3418	True	3.106	1	3697109	Method	N/A	N/A		PPB	Pass	Pass	Pass	N/A	Pass	88.9969	8 of 10	N/A	N/A
11	Processed	190821-011	Unknown		False	Plasma 2404									Confirmed	C10[13]CH11N2[15]NO2S	SCNBimaneIS	3697109	1	1	N/A	Internal Standard	617426	1.8	1.76	-0.04	M-H	1	250.05	250.05	0.5421	True	N/A	N/A	N/A	Method	N/A	N/A			Pass	Pass	Pass	N/A	Pass	100	5 of 5	N/A	N/A
12	Processed	190821-012	Unknown		False	Plasma 2405									Confirmed	C11H11N3O2S	SCNBimane	10040805	47.098	N/A	N/A	Target Compound	1806299	1.8	1.76	-0.04	M-H	47.098	248.05	248.05	-0.2188	True	2.654	1	3783983	Method	N/A	N/A		PPB	Pass	Pass	Pass	N/A	Pass	86.1909	7 of 10	N/A	N/A
12	Processed	190821-012	Unknown		False	Plasma 2405									Confirmed	C10[13]CH11N2[15]NO2S	SCNBimaneIS	3783983	1	1	N/A	Internal Standard	646737	1.8	1.76	-0.04	M-H	1	250.05	250.05	0.6031	True	N/A	N/A	N/A	Method	N/A	N/A			Pass	Pass	Pass	N/A	Pass	100	5 of 5	N/A	N/A
13	Processed	190821-013	Unknown		False	Plasma 4806									Confirmed	C11H11N3O2S	SCNBimane	13047823	64.071	N/A	N/A	Target Compound	2196428	1.8	1.76	-0.04	M-H	64.071	248.05	248.05	0.3963	True	3.615	1	3609271	Method	N/A	N/A		PPB	Pass	Pass	Pass	N/A	Pass	89.5742	7 of 9	N/A	N/A
13	Processed	190821-013	Unknown		False	Plasma 4806									Confirmed	C10[13]CH11N2[15]NO2S	SCNBimaneIS	3609271	1	1	N/A	Internal Standard	587825	1.8	1.76	-0.04	M-H	1	250.05	250.051	1.2134	True	N/A	N/A	N/A	Method	N/A	N/A			Pass	Pass	Pass	N/A	Pass	100	5 of 5	N/A	N/A
14	Processed	190821-014	Unknown		False	Plasma 4807									Confirmed	C11H11N3O2S	SCNBimane	5031473	23.514	N/A	N/A	Target Compound	922087	1.8	1.77	-0.03	M-H	23.514	248.05	248.05	0.3348	True	1.317	1	3819077	Method	N/A	N/A		PPB	Pass	Pass	Pass	N/A	Pass	69.1462	6 of 9	N/A	N/A
14	Processed	190821-014	Unknown		False	Plasma 4807									Confirmed	C10[13]CH11N2[15]NO2S	SCNBimaneIS	3819077	1	1	N/A	Internal Standard	665430	1.8	1.77	-0.03	M-H	1	250.05	250.05	0.6642	True	N/A	N/A	N/A	Method	N/A	N/A			Pass	Pass	Pass	N/A	Pass	100	5 of 6	N/A	N/A
15	Processed	190821-015	Unknown		False	Plasma 4808									Confirmed	C11H11N3O2S	SCNBimane	8387614	37.02	N/A	N/A	Target Compound	1406250	1.8	1.76	-0.04	M-H	37.02	248.05	248.05	0.2118	True	2.083	1	4027483	Method	N/A	N/A		PPB	Pass	Pass	Pass	N/A	Pass	81.9022	7 of 10	N/A	N/A
15	Processed	190821-015	Unknown		False	Plasma 4808									Confirmed	C10[13]CH11N2[15]NO2S	SCNBimaneIS	4027483	1	1	N/A	Internal Standard	646092	1.8	1.76	-0.04	M-H	1	250.05	250.05	0.7862	True	N/A	N/A	N/A	Method	N/A	N/A			Pass	Pass	Pass	N/A	Pass	100	5 of 6	N/A	N/A
16	Processed	190821-016	Unknown		False	Plasma 4809									Confirmed	C11H11N3O2S	SCNBimane	13731719	66.134	N/A	N/A	Target Compound	2316960	1.8	1.75	-0.05	M-H	66.134	248.05	248.05	-0.0343	True	3.732	1	3679517	Method	N/A	N/A		PPB	Pass	Pass	Pass	N/A	Pass	90.0274	7 of 9	N/A	N/A
16	Processed	190821-016	Unknown		False	Plasma 4809									Confirmed	C10[13]CH11N2[15]NO2S	SCNBimaneIS	3679517	1	1	N/A	Internal Standard	591253	1.8	1.75	-0.05	M-H	1	250.05	250.051	1.0303	True	N/A	N/A	N/A	Method	N/A	N/A			Pass	Pass	Pass	N/A	Pass	100	5 of 5	N/A	N/A
17	Processed	190821-017	Unknown		False	Plasma 4810									Confirmed	C11H11N3O2S	SCNBimane	5625532	23.514	N/A	N/A	Target Compound	957708	1.8	1.76	-0.04	M-H	23.514	248.05	248.05	-0.1573	True	1.317	1	4270166	Method	N/A	N/A		PPB	Pass	Pass	Pass	N/A	Pass	66.9071	5 of 8	N/A	N/A
17	Processed	190821-017	Unknown		False	Plasma 4810									Confirmed	C10[13]CH11N2[15]NO2S	SCNBimaneIS	4270166	1	1	N/A	Internal Standard	689709	1.8	1.76	-0.04	M-H	1	250.05	250.05	0.237	True	N/A	N/A	N/A	Method	N/A	N/A			Pass	Pass	Pass	N/A	Pass	100	5 of 6	N/A	N/A
[truncated: 12 more columns]

## Sheet: Filter
Acquisition Order	Status	Filename	Sample Type	Level	Excluded	Sample ID	Sample Name	Comments	ColumnHeader1	ColumnHeader2	ColumnHeader3	ColumnHeader4	ColumnHeader5	ColumnHeader6	Confirm	Formula	Compound	Area	Calculated Amt	Theoretical Amt	%Diff	Compound Type	Height	Expected RT	Actual RT	RT Delta	Adduct	Sample Amt	m/z (Expected)	m/z (Apex)	m/z (Delta(ppm))	Active	Response Ratio	ISTD Amt	ISTD Response	Integration Mode	%RSD	%CV	Channel	Final Units	PK	IR	IP	LS	FI	Isotopic Pattern Score (%)	Num Isotopes Matched	Lib Match Name	Library Score (%)
2	Processed	190821-002	Cal Std	STD 1	False	5 ppb									Confirmed	C11H11N3O2S	SCNBimane	1245220	5.385	5	7.7	Target Compound	221829	1.8	1.76	-0.04	M-H	5.385	248.05	248.05	0.0888	True	0.29	1	4288249	Method	N/A	N/A		PPB	Pass	Pass	Pass	N/A	Pass	63.0481	2 of 5	N/A	N/A
2	Processed	190821-002	Cal Std	STD 1	False	5 ppb									Confirmed	C10[13]CH11N2[15]NO2S	SCNBimaneIS	4288249	1	1	0	Internal Standard	731456	1.8	1.76	-0.04	M-H	1	250.05	250.05	0.237	True	N/A	N/A	N/A	Method	N/A	N/A			Pass	Pass	Pass	N/A	Pass	100	5 of 5	N/A	N/A
3	Processed	190821-003	Cal Std	STD 2	False	10 ppb									Identified	C11H11N3O2S	SCNBimane	2110867	9.479	10	-5.21	Target Compound	368281	1.8	1.76	-0.04	M-H	9.479	248.05	248.05	-0.2803	True	0.522	1	4041437	Method	N/A	N/A		PPB	Pass	Pass	Fail	N/A	Pass	58.7418	3 of 5	N/A	N/A
3	Processed	190821-003	Cal Std	STD 2	False	10 ppb									Confirmed	C10[13]CH11N2[15]NO2S	SCNBimaneIS	4041437	1	1	0	Internal Standard	663711	1.8	1.76	-0.04	M-H	1	250.05	250.05	-0.0071	True	N/A	N/A	N/A	Method	N/A	N/A			Pass	Pass	Pass	N/A	Pass	100	5 of 5	N/A	N/A
4	Processed	190821-004	Cal Std	STD 3	False	25ppb									Confirmed	C11H11N3O2S	SCNBimane	5361940	25.894	25	3.58	Target Compound	954491	1.8	1.76	-0.04	M-H	25.894	248.05	248.05	-0.2803	True	1.452	1	3692103	Method	N/A	N/A		PPB	Pass	Pass	Pass	N/A	Pass	72.0126	5 of 8	N/A	N/A
4	Processed	190821-004	Cal Std	STD 3	False	25ppb									Confirmed	C10[13]CH11N2[15]NO2S	SCNBimaneIS	3692103	1	1	0	Internal Standard	625374	1.8	1.76	-0.04	M-H	1	250.05	250.05	0.237	True	N/A	N/A	N/A	Method	N/A	N/A			Pass	Pass	Pass	N/A	Pass	100	5 of 5	N/A	N/A
5	Processed	190821-005	Cal Std	STD 4	False	50 ppb									Confirmed	C11H11N3O2S	SCNBimane	10634342	44.694	50	-10.61	Target Compound	1812035	1.8	1.76	-0.04	M-H	44.694	248.05	248.05	-0.3418	True	2.517	1	4224486	Method	N/A	N/A		PPB	Pass	Pass	Pass	N/A	Pass	85.4679	7 of 10	N/A	N/A
5	Processed	190821-005	Cal Std	STD 4	False	50 ppb									Confirmed	C10[13]CH11N2[15]NO2S	SCNBimaneIS	4224486	1	1	0	Internal Standard	694076	1.8	1.76	-0.04	M-H	1	250.05	250.05	0.4201	True	N/A	N/A	N/A	Method	N/A	N/A			Pass	Pass	Pass	N/A	Pass	100	5 of 5	N/A	N/A
6	Processed	190821-006	Cal Std	STD 5	False	100 ppb									Confirmed	C11H11N3O2S	SCNBimane	24015757	104.548	100	4.55	Target Compound	4023103	1.8	1.75	-0.05	M-H	104.548	248.05	248.05	-0.4034	True	5.908	1	4064810	Method	N/A	N/A		PPB	Pass	Pass	Pass	N/A	Pass	93.2061	8 of 10	N/A	N/A
6	Processed	190821-006	Cal Std	STD 5	False	100 ppb									Confirmed	C10[13]CH11N2[15]NO2S	SCNBimaneIS	4064810	1	1	0	Internal Standard	662101	1.8	1.75	-0.05	M-H	1	250.05	250.051	1.0303	True	N/A	N/A	N/A	Method	N/A	N/A			Pass	Pass	Pass	N/A	Pass	100	5 of 5	N/A	N/A
7	Processed	190821-007	Unknown		False	500 ppb									Confirmed	C11H11N3O2S	SCNBimane	79385619	461.262	N/A	N/A	Target Compound	13461930	1.8	1.76	-0.04	M-H	461.262	248.05	248.05	-0.6494	True	26.117	1	3039630	Method	N/A	N/A		PPB	Pass	Pass	Pass	N/A	Pass	100	10 of 10	N/A	N/A
7	Processed	190821-007	Unknown		False	500 ppb									Confirmed	C10[13]CH11N2[15]NO2S	SCNBimaneIS	3039630	1	1	N/A	Internal Standard	493849	1.8	1.76	-0.04	M-H	1	250.05	250.05	0.0539	True	N/A	N/A	N/A	Method	N/A	N/A			Pass	Pass	Pass	N/A	Pass	100	5 of 5	N/A	N/A
8	Processed	190821-008	Unknown		False	Plasma 2401									Confirmed	C11H11N3O2S	SCNBimane	22347419	95.776	N/A	N/A	Target Compound	3779574	1.8	1.76	-0.04	M-H	95.776	248.05	248.05	-0.3418	True	5.411	1	4129797	Method	N/A	N/A		PPB	Pass	Pass	Pass	N/A	Pass	92.2796	8 of 9	N/A	N/A
8	Processed	190821-008	Unknown		False	Plasma 2401									Confirmed	C10[13]CH11N2[15]NO2S	SCNBimaneIS	4129797	1	1	N/A	Internal Standard	677790	1.8	1.76	-0.04	M-H	1	250.05	250.051	1.0913	True	N/A	N/A	N/A	Method	N/A	N/A			Pass	Pass	Pass	N/A	Pass	100	5 of 5	N/A	N/A
9	Processed	190821-009	Unknown		False	Plasma 2402									Confirmed	C11H11N3O2S	SCNBimane	2659088	11.732	N/A	N/A	Target Compound	474725	1.8	1.76	-0.04	M-H	11.732	248.05	248.05	-0.2803	True	0.65	1	4091131	Method	N/A	N/A		PPB	Pass	Pass	Pass	N/A	Pass	60.7935	4 of 6	N/A	N/A
9	Processed	190821-009	Unknown		False	Plasma 2402									Confirmed	C10[13]CH11N2[15]NO2S	SCNBimaneIS	4091131	1	1	N/A	Internal Standard	700046	1.8	1.76	-0.04	M-H	1	250.05	250.05	-0.0681	True	N/A	N/A	N/A	Method	N/A	N/A			Pass	Pass	Pass	N/A	Pass	100	5 of 6	N/A	N/A
10	Processed	190821-010	Unknown		False	Plasma 2403									Confirmed	C11H11N3O2S	SCNBimane	1082695	4.792	N/A	N/A	Target Compound	191813	1.8	1.76	-0.04	M-H	4.792	248.05	248.05	-0.0958	True	0.257	1	4216630	Method	N/A	N/A		PPB	Pass	Pass	Pass	N/A	Pass	62.9409	2 of 5	N/A	N/A
10	Processed	190821-010	Unknown		False	Plasma 2403									Confirmed	C10[13]CH11N2[15]NO2S	SCNBimaneIS	4216630	1	1	N/A	Internal Standard	696616	1.8	1.76	-0.04	M-H	1	250.05	250.05	-0.0681	True	N/A	N/A	N/A	Method	N/A	N/A			Pass	Pass	Pass	N/A	Pass	100	5 of 6	N/A	N/A
11	Processed	190821-011	Unknown		False	Plasma 2404									Confirmed	C11H11N3O2S	SCNBimane	11484842	55.093	N/A	N/A	Target Compound	2011660	1.8	1.75	-0.05	M-H	55.093	248.05	248.05	-0.3418	True	3.106	1	3697109	Method	N/A	N/A		PPB	Pass	Pass	Pass	N/A	Pass	88.9969	8 of 10	N/A	N/A
11	Processed	190821-011	Unknown		False	Plasma 2404									Confirmed	C10[13]CH11N2[15]NO2S	SCNBimaneIS	3697109	1	1	N/A	Internal Standard	617426	1.8	1.76	-0.04	M-H	1	250.05	250.05	0.5421	True	N/A	N/A	N/A	Method	N/A	N/A			Pass	Pass	Pass	N/A	Pass	100	5 of 5	N/A	N/A
12	Processed	190821-012	Unknown		False	Plasma 2405									Confirmed	C11H11N3O2S	SCNBimane	10040805	47.098	N/A	N/A	Target Compound	1806299	1.8	1.76	-0.04	M-H	47.098	248.05	248.05	-0.2188	True	2.654	1	3783983	Method	N/A	N/A		PPB	Pass	Pass	Pass	N/A	Pass	86.1909	7 of 10	N/A	N/A
12	Processed	190821-012	Unknown		False	Plasma 2405									Confirmed	C10[13]CH11N2[15]NO2S	SCNBimaneIS	3783983	1	1	N/A	Internal Standard	646737	1.8	1.76	-0.04	M-H	1	250.05	250.05	0.6031	True	N/A	N/A	N/A	Method	N/A	N/A			Pass	Pass	Pass	N/A	Pass	100	5 of 5	N/A	N/A
13	Processed	190821-013	Unknown		False	Plasma 4806									Confirmed	C11H11N3O2S	SCNBimane	13047823	64.071	N/A	N/A	Target Compound	2196428	1.8	1.76	-0.04	M-H	64.071	248.05	248.05	0.3963	True	3.615	1	3609271	Method	N/A	N/A		PPB	Pass	Pass	Pass	N/A	Pass	89.5742	7 of 9	N/A	N/A
13	Processed	190821-013	Unknown		False	Plasma 4806									Confirmed	C10[13]CH11N2[15]NO2S	SCNBimaneIS	3609271	1	1	N/A	Internal Standard	587825	1.8	1.76	-0.04	M-H	1	250.05	250.051	1.2134	True	N/A	N/A	N/A	Method	N/A	N/A			Pass	Pass	Pass	N/A	Pass	100	5 of 5	N/A	N/A
14	Processed	190821-014	Unknown		False	Plasma 4807									Confirmed	C11H11N3O2S	SCNBimane	5031473	23.514	N/A	N/A	Target Compound	922087	1.8	1.77	-0.03	M-H	23.514	248.05	248.05	0.3348	True	1.317	1	3819077	Method	N/A	N/A		PPB	Pass	Pass	Pass	N/A	Pass	69.1462	6 of 9	N/A	N/A
14	Processed	190821-014	Unknown		False	Plasma 4807									Confirmed	C10[13]CH11N2[15]NO2S	SCNBimaneIS	3819077	1	1	N/A	Internal Standard	665430	1.8	1.77	-0.03	M-H	1	250.05	250.05	0.6642	True	N/A	N/A	N/A	Method	N/A	N/A			Pass	Pass	Pass	N/A	Pass	100	5 of 6	N/A	N/A
15	Processed	190821-015	Unknown		False	Plasma 4808									Confirmed	C11H11N3O2S	SCNBimane	8387614	37.02	N/A	N/A	Target Compound	1406250	1.8	1.76	-0.04	M-H	37.02	248.05	248.05	0.2118	True	2.083	1	4027483	Method	N/A	N/A		PPB	Pass	Pass	Pass	N/A	Pass	81.9022	7 of 10	N/A	N/A
15	Processed	190821-015	Unknown		False	Plasma 4808									Confirmed	C10[13]CH11N2[15]NO2S	SCNBimaneIS	4027483	1	1	N/A	Internal Standard	646092	1.8	1.76	-0.04	M-H	1	250.05	250.05	0.7862	True	N/A	N/A	N/A	Method	N/A	N/A			Pass	Pass	Pass	N/A	Pass	100	5 of 6	N/A	N/A
16	Processed	190821-016	Unknown		False	Plasma 4809									Confirmed	C11H11N3O2S	SCNBimane	13731719	66.134	N/A	N/A	Target Compound	2316960	1.8	1.75	-0.05	M-H	66.134	248.05	248.05	-0.0343	True	3.732	1	3679517	Method	N/A	N/A		PPB	Pass	Pass	Pass	N/A	Pass	90.0274	7 of 9	N/A	N/A
16	Processed	190821-016	Unknown		False	Plasma 4809									Confirmed	C10[13]CH11N2[15]NO2S	SCNBimaneIS	3679517	1	1	N/A	Internal Standard	591253	1.8	1.75	-0.05	M-H	1	250.05	250.051	1.0303	True	N/A	N/A	N/A	Method	N/A	N/A			Pass	Pass	Pass	N/A	Pass	100	5 of 5	N/A	N/A
17	Processed	190821-017	Unknown		False	Plasma 4810									Confirmed	C11H11N3O2S	SCNBimane	5625532	23.514	N/A	N/A	Target Compound	957708	1.8	1.76	-0.04	M-H	23.514	248.05	248.05	-0.1573	True	1.317	1	4270166	Method	N/A	N/A		PPB	Pass	Pass	Pass	N/A	Pass	66.9071	5 of 8	N/A	N/A
17	Processed	190821-017	Unknown		False	Plasma 4810									Confirmed	C10[13]CH11N2[15]NO2S	SCNBimaneIS	4270166	1	1	N/A	Internal Standard	689709	1.8	1.76	-0.04	M-H	1	250.05	250.05	0.237	True	N/A	N/A	N/A	Method	N/A	N/A			Pass	Pass	Pass	N/A	Pass	100	5 of 6	N/A	N/A
[truncated: 12 more columns]

## Sheet: Data
			Sample Type	Level	Sample ID	Analyte Peak Area	IS Peak Area	Area Ratio	Calculated Amt	Concentration Ratio
			Cal Std	STD 1	5 ppb	1245220	4288249	0.29038	5.385	0.0539238
			Cal Std	STD 2	10 ppb	2110867	4041437	0.522306	9.479	0.0551014
			Cal Std	STD 3	25ppb	5361940	3692103	1.45227	25.894	0.0560853
			Cal Std	STD 4	50 ppb	10634342	4224486	2.51731	44.694	0.0563232
			Cal Std	STD 5	100 ppb	24015757	4064810	5.90821	104.548	0.056512
					500 ppb	79385619	3039630	26.1169	461.262	0.0566205
					Plasma 2401	22347419	4129797	5.41126	95.776	0.0564992
					Plasma 2402	2659088	4091131	0.649964	11.732	0.055401
					Plasma 2403	1082695	4216630	0.256768	4.792	0.0535826
					Plasma 2404	11484842	3697109	3.10644	55.093	0.0563854
					Plasma 2405	10040805	3783983	2.6535	47.098	0.05634
					Plasma 4806	13047823	3609271	3.61509	64.071	0.0564231
					Plasma 4807	5031473	3819077	1.31746	23.514	0.0560287
					Plasma 4808	8387614	4027483	2.08259	37.02	0.0562559
					Plasma 4809	13731719	3679517	3.73194	66.134	0.0564299
					Plasma 4810	5625532	4270166	1.3174	23.514	0.0560263
